# Supplementary material for: Georeferenced data of Christian mission stations, Ghana (1752–1932)
Source: Data Brief. 2021 Oct 2;38:107445. doi: 10.1016/j.dib.2021.107445 (PMC8503588; doi:10.1016/j.dib.2021.107445)
Supplement: Supplementary file 1 [file mmc1.zip]

Archive with 59 entries (48 files):
- Data in Brief/
- Data in Brief/Data/
- Data in Brief/Data/church_grid.dta
- Data in Brief/Data/church_locations_panel.dta
- Data in Brief/Data/church_locations_panel.xls
- Data in Brief/Data/do files/
- Data in Brief/Data/do files/clean_school_location_data.do
- Data in Brief/Data/do files/clean_togo_churches.do
- Data in Brief/Data/do files/code_mainstation.do
- Data in Brief/Data/do files/creategridpanel.do
- Data in Brief/Data/do files/master_dofile.do
- Data in Brief/Data/do files/panel_reshape.do
- Data in Brief/Data/do files/priest.do
- Data in Brief/Data/do files/priest_id.do
- Data in Brief/Data/do files/priest_treatduplicates.do
- Data in Brief/Data/do files/recode-9.do
- Data in Brief/Data/do files/recode-9schools.do
- Data in Brief/Data/do files/syncgridcells.do
- Data in Brief/Data/do files/WesleyanMinutes.do
- Data in Brief/Data/GIS/
- Data in Brief/Data/GIS/German Togoland Boundaries 1914/
- Data in Brief/Data/GIS/German Togoland Boundaries 1914/Togoland_UTM30N.cpg
- Data in Brief/Data/GIS/German Togoland Boundaries 1914/Togoland_UTM30N.dbf
- Data in Brief/Data/GIS/German Togoland Boundaries 1914/Togoland_UTM30N.prj
- Data in Brief/Data/GIS/German Togoland Boundaries 1914/Togoland_UTM30N.sbn
- Data in Brief/Data/GIS/German Togoland Boundaries 1914/Togoland_UTM30N.sbx
- Data in Brief/Data/GIS/German Togoland Boundaries 1914/Togoland_UTM30N.shp
- Data in Brief/Data/GIS/German Togoland Boundaries 1914/Togoland_UTM30N.shp.xml
- Data in Brief/Data/GIS/German Togoland Boundaries 1914/Togoland_UTM30N.shx
- Data in Brief/Data/GIS/Ghana 2091 Grids/
- Data in Brief/Data/GIS/Ghana 2091 Grids/ghana2091grids_UTM30N.cpg
- Data in Brief/Data/GIS/Ghana 2091 Grids/ghana2091grids_UTM30N.dbf
- Data in Brief/Data/GIS/Ghana 2091 Grids/ghana2091grids_UTM30N.prj
- Data in Brief/Data/GIS/Ghana 2091 Grids/ghana2091grids_UTM30N.shp
- Data in Brief/Data/GIS/Ghana 2091 Grids/ghana2091grids_UTM30N.shx
- Data in Brief/Data/GIS/Spheres of Influence/
- Data in Brief/Data/GIS/Spheres of Influence/Muslim/
- Data in Brief/Data/GIS/Spheres of Influence/Muslim/MuslimInfluence_UTM30N.cpg
- Data in Brief/Data/GIS/Spheres of Influence/Muslim/MuslimInfluence_UTM30N.dbf
- Data in Brief/Data/GIS/Spheres of Influence/Muslim/MuslimInfluence_UTM30N.prj
- Data in Brief/Data/GIS/Spheres of Influence/Muslim/MuslimInfluence_UTM30N.sbn
- Data in Brief/Data/GIS/Spheres of Influence/Muslim/MuslimInfluence_UTM30N.sbx
- Data in Brief/Data/GIS/Spheres of Influence/Muslim/MuslimInfluence_UTM30N.shp
- Data in Brief/Data/GIS/Spheres of Influence/Muslim/MuslimInfluence_UTM30N.shp.xml
- Data in Brief/Data/GIS/Spheres of Influence/Muslim/MuslimInfluence_UTM30N.shx
- Data in Brief/Data/GIS/Spheres of Influence/Protestant/
- Data in Brief/Data/GIS/Spheres of Influence/Protestant/Methodist Sphere/
- Data in Brief/Data/GIS/Spheres of Influence/Protestant/Methodist Sphere/Methodist1847_UTM30N.cpg
- Data in Brief/Data/GIS/Spheres of Influence/Protestant/Methodist Sphere/Methodist1847_UTM30N.dbf
- Data in Brief/Data/GIS/Spheres of Influence/Protestant/Methodist Sphere/Methodist1847_UTM30N.prj
- Data in Brief/Data/GIS/Spheres of Influence/Protestant/Methodist Sphere/Methodist1847_UTM30N.shp
- Data in Brief/Data/GIS/Spheres of Influence/Protestant/Methodist Sphere/Methodist1847_UTM30N.shx
- Data in Brief/Data/GIS/Spheres of Influence/Protestant/Presbyterian Sphere/
- Data in Brief/Data/GIS/Spheres of Influence/Protestant/Presbyterian Sphere/Presbyterian1847_UTM30N.cpg
- Data in Brief/Data/GIS/Spheres of Influence/Protestant/Presbyterian Sphere/Presbyterian1847_UTM30N.dbf
- Data in Brief/Data/GIS/Spheres of Influence/Protestant/Presbyterian Sphere/Presbyterian1847_UTM30N.prj
- Data in Brief/Data/GIS/Spheres of Influence/Protestant/Presbyterian Sphere/Presbyterian1847_UTM30N.shp
- Data in Brief/Data/GIS/Spheres of Influence/Protestant/Presbyterian Sphere/Presbyterian1847_UTM30N.shx
- Data in Brief/Data/ReadMe.txt
