# Supplementary material for: Georeferenced data of Christian mission stations, Ghana (1752–1932)
Source: Data Brief. 2021 Oct 2;38:107445. doi: 10.1016/j.dib.2021.107445 (PMC8503588; doi:10.1016/j.dib.2021.107445)
Supplement: Supplementary file 1 [file mmc1.zip › Data in Brief/Data/church_locations_panel.xls]

## Sheet: Sheet1
id_mission	gridcell	colname	rowname	mission	year	exist	yr_startup	mainstation	members	attendance	seatcapacity	school9	church	church2	religion3	priest	priestid1	priestid2	priestid3	priestid4	circuity	section	circuity_minutes	district	togo	ufi	lat	lon	source	station_beach	station_barth	station_roome	aux	main_startup	main1870	main1880
1	W64	W	64	Amanful	1875	1	1875	0		25	50	0	Wesleyan Methodist Church	Wesleyan Methodist Church	Methodist						Elmina	Elmina		Cape Coast	0	Index	5.108	-1.233		0	0	0			0	0
1	W64	W	64	Amanful	1876	1	1875	0				0	Wesleyan Methodist Church	Wesleyan Methodist Church	Methodist									Cape Coast	0	Index	5.108	-1.233		0	0	0			0	0
1	W64	W	64	Amanful	1877	1	1875	0			200	0	Wesleyan Methodist Church	Wesleyan Methodist Church	Methodist	T.R. Picot	143				Cape Coast	Cape Coast		Cape Coast	0	Index	5.108	-1.233		0	0	0			0	0
1	W64	W	64	Amanful	1878	1	1875	0			200	0	Wesleyan Methodist Church	Wesleyan Methodist Church	Methodist	Hayford	133				Cape Coast	Cape Coast		Cape Coast	0	Index	5.108	-1.233		0	0	0			0	0
1	W64	W	64	Amanful	1879	1	1875	0			200	0	Wesleyan Methodist Church	Wesleyan Methodist Church	Methodist	Fletcher, J. Jenkins, J.W. Wingfield, T. Laing, R. J. Hayford	203	350	171	152	Cape Coast	Cape Coast		Cape Coast	0	Index	5.108	-1.233		0	0	0			0	0
1	W64	W	64	Amanful	1880	1	1875	0				0	Wesleyan Methodist Church	Wesleyan Methodist Church	Methodist	Catechist					Cape Coast	Cape Coast		Cape Coast	0	Index	5.108	-1.233	Wesleyan Minutes	0	0	0			0	0
1	W64	W	64	Amanful	1881	1	1875	0				0	Wesleyan Methodist Church	Wesleyan Methodist Church	Methodist						Cape Coast	Cape Coast		Cape Coast	0	Index	5.108	-1.233		0	0	0			0	0
1	W64	W	64	Amanful	1882	1	1875	0				0	Wesleyan Methodist Church	Wesleyan Methodist Church	Methodist						Cape Coast	Cape Coast		Cape Coast	0	Index	5.108	-1.233		0	0	0			0	0
1	W64	W	64	Amanful	1883	1	1875	0				0	Wesleyan Methodist Church	Wesleyan Methodist Church	Methodist						Cape Coast	Cape Coast	Cape Coast	Cape Coast	0	Index	5.108	-1.233		0	0	0			0	0
1	W64	W	64	Amanful	1884	1	1875	0				0	Wesleyan Methodist Church	Wesleyan Methodist Church	Methodist	Agents					Cape Coast	Cape Coast	Elmina	Cape Coast	0	Index	5.108	-1.233	Wesleyan Minutes	0	0	0			0	0
1	W64	W	64	Amanful	1885	1	1875	0				0	Wesleyan Methodist Church	Wesleyan Methodist Church	Methodist	A.W. Parker, F.J. Loo	104	153			Cape Coast	Cape Coast		Cape Coast	0	Index	5.108	-1.233		0	0	0			0	0
1	W64	W	64	Amanful	1886	1	1875	0			150	0	Wesleyan Methodist Church	Wesleyan Methodist Church	Methodist	W.T. Coppin, W.M. Cannel, R.J. Hayford, Fred. J. Loo	289	291	133	153	Cape Coast	Cape Coast		Cape Coast	0	Index	5.108	-1.233		0	0	0			0	0
1	W64	W	64	Amanful	1887	1	1875	0			150	0	Wesleyan Methodist Church	Wesleyan Methodist Church	Methodist	J.T.F. Halligey, Dennis Kemp, R.J. Hayford, Fred. J. Loo	132	178	133	153	Cape Coast	Cape Coast		Cape Coast	0	Index	5.108	-1.233		0	0	0			0	0
1	W64	W	64	Amanful	1888	1	1875	0			250	0	Wesleyan Methodist Church	Wesleyan Methodist Church	Methodist	Hayford	133				Cape Coast	Cape Coast		Cape Coast	0	Index	5.108	-1.233		0	0	0			0	0
1	W64	W	64	Amanful	1889	1	1875	0		150	250	0	Wesleyan Methodist Church	Wesleyan Methodist Church	Methodist	Hallingey, Kemp, Hayfron, Hayford	132	178	133	136	Cape Coast	Cape Coast		Cape Coast	0	Index	5.108	-1.233		0	0	0			0	0
1	W64	W	64	Amanful	1890	1	1875	0			1000	0	Wesleyan Methodist Church	Wesleyan Methodist Church	Methodist	Hallingey, Kemp	132	178			Cape Coast	Cape Coast		Cape Coast	0	Index	5.108	-1.233		0	0	0			0	0
1	W64	W	64	Amanful	1891	1	1875	0		200	300	0	Wesleyan Methodist Church	Wesleyan Methodist Church	Methodist						Cape Coast	Cape Coast		Cape Coast	0	Index	5.108	-1.233		0	0	0			0	0
1	W64	W	64	Amanful	1892	1	1875	0		200	300	1	Wesleyan Methodist Church	Wesleyan Methodist Church	Methodist						Cape Coast	Cape Coast		Cape Coast	0	Index	5.108	-1.233		0	0	0			0	0
1	W64	W	64	Amanful	1893	1	1875	0		200	300	0	Wesleyan Methodist Church	Wesleyan Methodist Church	Methodist						Cape Coast	Cape Coast		Cape Coast	0	Index	5.108	-1.233		0	0	0			0	0
1	W64	W	64	Amanful	1894	1	1875	0		90	150	0	Wesleyan Methodist Church	Wesleyan Methodist Church	Methodist						Cape Coast	Cape Coast		Cape Coast	0	Index	5.108	-1.233		0	0	0			0	0
1	W64	W	64	Amanful	1895	1	1875	0		49		1	Wesleyan Methodist Church	Wesleyan Methodist Church	Methodist						Cape Coast	Cape Coast		Cape Coast	0	Index	5.108	-1.233		0	0	0			0	0
1	W64	W	64	Amanful	1896	1	1875	0		80	120	1	Wesleyan Methodist Church	Wesleyan Methodist Church	Methodist						Cape Coast	Cape Coast		Cape Coast	0	Index	5.108	-1.233		0	0	0			0	0
1	W64	W	64	Amanful	1897	1	1875	0		60	100	1	Wesleyan Methodist Church	Wesleyan Methodist Church	Methodist						Cape Coast	Cape Coast		Cape Coast	0	Index	5.108	-1.233		0	0	0			0	0
1	W64	W	64	Amanful	1898	1	1875	0		60	100	1	Wesleyan Methodist Church	Wesleyan Methodist Church	Methodist						Cape Coast	Cape Coast		Cape Coast	0	Index	5.108	-1.233		0	0	0			0	0
1	W64	W	64	Amanful	1899	1	1875	0		80	120	1	Wesleyan Methodist Church	Wesleyan Methodist Church	Methodist						Cape Coast	Cape Coast		Cape Coast	0	Index	5.108	-1.233		0	0	0			0	0
1	W64	W	64	Amanful	1900	1	1875	0				1	Wesleyan Methodist Church	Wesleyan Methodist Church	Methodist									Cape Coast	0	Index	5.108	-1.233		0	0	0			0	0
1	W64	W	64	Amanful	1901	1	1875	0				0	Wesleyan Methodist Church	Wesleyan Methodist Church	Methodist									Cape Coast	0	Index	5.108	-1.233		0	0	0			0	0
1	W64	W	64	Amanful	1902	1	1875	0				0	Wesleyan Methodist Church	Wesleyan Methodist Church	Methodist									Cape Coast	0	Index	5.108	-1.233		0	0	0			0	0
1	W64	W	64	Amanful	1903	1	1875	0				0	Wesleyan Methodist Church	Wesleyan Methodist Church	Methodist									Cape Coast	0	Index	5.108	-1.233		0	0	0			0	0
1	W64	W	64	Amanful	1904	1	1875	0				0	Wesleyan Methodist Church	Wesleyan Methodist Church	Methodist									Cape Coast	0	Index	5.108	-1.233		0	0	0			0	0
1	W64	W	64	Amanful	1905	1	1875	0				0	Wesleyan Methodist Church	Wesleyan Methodist Church	Methodist						Cape Coast	Cape Coast		Cape Coast	0	Index	5.108	-1.233		0	0	0			0	0
1	W64	W	64	Amanful	1906	1	1875	0				0	Wesleyan Methodist Church	Wesleyan Methodist Church	Methodist									Cape Coast	0	Index	5.108	-1.233		0	0	0			0	0
1	W64	W	64	Amanful	1907	1	1875	0				0	Wesleyan Methodist Church	Wesleyan Methodist Church	Methodist									Cape Coast	0	Index	5.108	-1.233		0	0	0			0	0
1	W64	W	64	Amanful	1908	1	1875	0				0	Wesleyan Methodist Church	Wesleyan Methodist Church	Methodist									Cape Coast	0	Index	5.108	-1.233		0	0	0			0	0
1	W64	W	64	Amanful	1909	1	1875	0				0	Wesleyan Methodist Church	Wesleyan Methodist Church	Methodist									Cape Coast	0	Index	5.108	-1.233		0	0	0			0	0
1	W64	W	64	Amanful	1910	1	1875	0				0	Wesleyan Methodist Church	Wesleyan Methodist Church	Methodist						Cape Coast	Cape Coast		Cape Coast	0	Index	5.108	-1.233		0	0	0			0	0
1	W64	W	64	Amanful	1911	1	1875	0				0	Wesleyan Methodist Church	Wesleyan Methodist Church	Methodist									Cape Coast	0	Index	5.108	-1.233		0	0	0			0	0
1	W64	W	64	Amanful	1912	1	1875	0				0	Wesleyan Methodist Church	Wesleyan Methodist Church	Methodist									Cape Coast	0	Index	5.108	-1.233		0	0	0			0	0
1	W64	W	64	Amanful	1913	1	1875	0				0	Wesleyan Methodist Church	Wesleyan Methodist Church	Methodist									Cape Coast	0	Index	5.108	-1.233		0	0	0			0	0
1	W64	W	64	Amanful	1914	1	1875	0				0	Wesleyan Methodist Church	Wesleyan Methodist Church	Methodist									Cape Coast	0	Index	5.108	-1.233		0	0	0			0	0
1	W64	W	64	Amanful	1915	1	1875	0				0	Wesleyan Methodist Church	Wesleyan Methodist Church	Methodist									Cape Coast	0	Index	5.108	-1.233		0	0	0			0	0
1	W64	W	64	Amanful	1916	1	1875	0				0	Wesleyan Methodist Church	Wesleyan Methodist Church	Methodist						Cape Coast	Cape Coast		Cape Coast	0	Index	5.108	-1.233		0	0	0			0	0
1	W64	W	64	Amanful	1917	1	1875	0				0	Wesleyan Methodist Church	Wesleyan Methodist Church	Methodist									Cape Coast	0	Index	5.108	-1.233		0	0	0			0	0
1	W64	W	64	Amanful	1918	1	1875	0				0	Wesleyan Methodist Church	Wesleyan Methodist Church	Methodist									Cape Coast	0	Index	5.108	-1.233		0	0	0			0	0
1	W64	W	64	Amanful	1919	1	1875	0				0	Wesleyan Methodist Church	Wesleyan Methodist Church	Methodist									Cape Coast	0	Index	5.108	-1.233		0	0	0			0	0
1	W64	W	64	Amanful	1920	1	1875	0				0	Wesleyan Methodist Church	Wesleyan Methodist Church	Methodist									Cape Coast	0	Index	5.108	-1.233		0	0	0			0	0
1	W64	W	64	Amanful	1921	1	1875	0				0	Wesleyan Methodist Church	Wesleyan Methodist Church	Methodist									Cape Coast	0	Index	5.108	-1.233		0	0	0			0	0
1	W64	W	64	Amanful	1922	1	1875	0				0	Wesleyan Methodist Church	Wesleyan Methodist Church	Methodist									Cape Coast	0	Index	5.108	-1.233		0	0	0			0	0
1	W64	W	64	Amanful	1923	1	1875	0				0	Wesleyan Methodist Church	Wesleyan Methodist Church	Methodist						Cape Coast	Cape Coast		Cape Coast	0	Index	5.108	-1.233		0	0	0			0	0
1	W64	W	64	Amanful	1924	1	1875	0				0	Wesleyan Methodist Church	Wesleyan Methodist Church	Methodist									Cape Coast	0	Index	5.108	-1.233		0	0	0			0	0
1	W64	W	64	Amanful	1925	1	1875	0				0	Wesleyan Methodist Church	Wesleyan Methodist Church	Methodist									Cape Coast	0	Index	5.108	-1.233		0	0	0			0	0
1	W64	W	64	Amanful	1926	1	1875	0				0	Wesleyan Methodist Church	Wesleyan Methodist Church	Methodist									Cape Coast	0	Index	5.108	-1.233		0	0	0			0	0
1	W64	W	64	Amanful	1927	1	1875	0				0	Wesleyan Methodist Church	Wesleyan Methodist Church	Methodist									Cape Coast	0	Index	5.108	-1.233		0	0	0			0	0
1	W64	W	64	Amanful	1928	1	1875	0				0	Wesleyan Methodist Church	Wesleyan Methodist Church	Methodist						Cape Coast	Cape Coast		Cape Coast	0	Index	5.108	-1.233		0	0	0			0	0
1	W64	W	64	Amanful	1929	1	1875	0				0	Wesleyan Methodist Church	Wesleyan Methodist Church	Methodist									Cape Coast	0	Index	5.108	-1.233		0	0	0			0	0
1	W64	W	64	Amanful	1930	1	1875	0				0	Wesleyan Methodist Church	Wesleyan Methodist Church	Methodist									Cape Coast	0	Index	5.108	-1.233		0	0	0			0	0
1	W64	W	64	Amanful	1931	1	1875	0				0	Wesleyan Methodist Church	Wesleyan Methodist Church	Methodist									Cape Coast	0	Index	5.108	-1.233		0	0	0			0	0
1	W64	W	64	Amanful	1932	1	1875	0				0	Wesleyan Methodist Church	Wesleyan Methodist Church	Methodist						Cape Coast	Cape Coast		Cape Coast	0	Index	5.108	-1.233		0	0	0			0	0
2	W64	X	64	Moree	1875	1	1875	0		60	80	0	Wesleyan Methodist Church	Wesleyan Methodist Church	Methodist						Cape Coast	Cape Coast		Cape Coast	0	-2076151	5.133	-1.2		0	0	0			0	0
2	W64	X	64	Moree	1876	1	1875	0		7	80	0	Wesleyan Methodist Church	Wesleyan Methodist Church	Methodist	J.D. Hayfon, A.W. Parker, G. Dyer, T.R. Picot	133	104	123	143	Cape Coast	Cape Coast		Cape Coast	0	-2076151	5.133	-1.2		0	0	0			0	0
2	W64	X	64	Moree	1877	1	1875	0			25	0	Wesleyan Methodist Church	Wesleyan Methodist Church	Methodist	A.W. Parker	104				Cape Coast	Cape Coast		Cape Coast	0	-2076151	5.133	-1.2		0	0	0			0	0
2	W64	X	64	Moree	1878	1	1875	0			25	0	Wesleyan Methodist Church	Wesleyan Methodist Church	Methodist	Hayford	133				Cape Coast	Cape Coast		Cape Coast	0	-2076151	5.133	-1.2		0	0	0			0	0
2	W64	X	64	Moree	1879	1	1875	0			25	0	Wesleyan Methodist Church	Wesleyan Methodist Church	Methodist	Fletcher, J. Jenkins, J.W. Wingfield, T. Laing, R. J. Hayford	203	350	171	152	Cape Coast	Cape Coast		Cape Coast	0	-2076151	5.133	-1.2		0	0	0			0	0
2	W64	X	64	Moree	1880	0	1875	0				0	Wesleyan Methodist Church	Wesleyan Methodist Church	Methodist						Cape Coast	Cape Coast		Cape Coast	0	-2076151	5.133	-1.2		0	0	0			0	0
2	W64	X	64	Moree	1881	0	1875	0				0	Wesleyan Methodist Church	Wesleyan Methodist Church	Methodist						Cape Coast	Cape Coast		Cape Coast	0	-2076151	5.133	-1.2		0	0	0			0	0
2	W64	X	64	Moree	1882	0	1875	0				0	Wesleyan Methodist Church	Wesleyan Methodist Church	Methodist						Cape Coast	Cape Coast		Cape Coast	0	-2076151	5.133	-1.2		0	0	0			0	0
2	W64	X	64	Moree	1883	0	1875	0				0	Wesleyan Methodist Church	Wesleyan Methodist Church	Methodist						Cape Coast	Cape Coast		Cape Coast	0	-2076151	5.133	-1.2		0	0	0			0	0
2	W64	X	64	Moree	1884	0	1875	0				0	Wesleyan Methodist Church	Wesleyan Methodist Church	Methodist						Cape Coast	Cape Coast		Cape Coast	0	-2076151	5.133	-1.2		0	0	0			0	0
2	W64	X	64	Moree	1885	0	1875	0				0	Wesleyan Methodist Church	Wesleyan Methodist Church	Methodist						Cape Coast	Cape Coast		Cape Coast	0	-2076151	5.133	-1.2		0	0	0			0	0
2	W64	X	64	Moree	1886	0	1875	0				0	Wesleyan Methodist Church	Wesleyan Methodist Church	Methodist						Cape Coast	Cape Coast		Cape Coast	0	-2076151	5.133	-1.2		0	0	0			0	0
2	W64	X	64	Moree	1887	0	1875	0				0	Wesleyan Methodist Church	Wesleyan Methodist Church	Methodist						Cape Coast	Cape Coast		Cape Coast	0	-2076151	5.133	-1.2		0	0	0			0	0
2	W64	X	64	Moree	1888	0	1875	0				0	Wesleyan Methodist Church	Wesleyan Methodist Church	Methodist									Cape Coast	0	-2076151	5.133	-1.2		0	0	0			0	0
2	W64	X	64	Moree	1889	0	1875	0				0	Wesleyan Methodist Church	Wesleyan Methodist Church	Methodist									Cape Coast	0	-2076151	5.133	-1.2		0	0	0			0	0
2	W64	X	64	Moree	1890	0	1875	0				0	Wesleyan Methodist Church	Wesleyan Methodist Church	Methodist									Cape Coast	0	-2076151	5.133	-1.2		0	0	0			0	0
2	W64	X	64	Moree	1891	0	1875	0				0	Wesleyan Methodist Church	Wesleyan Methodist Church	Methodist									Cape Coast	0	-2076151	5.133	-1.2		0	0	0			0	0
2	W64	X	64	Moree	1892	0	1875	0				0	Wesleyan Methodist Church	Wesleyan Methodist Church	Methodist									Cape Coast	0	-2076151	5.133	-1.2		0	0	0			0	0
2	W64	X	64	Moree	1893	0	1875	0				0	Wesleyan Methodist Church	Wesleyan Methodist Church	Methodist									Cape Coast	0	-2076151	5.133	-1.2		0	0	0			0	0
2	W64	X	64	Moree	1894	1	1875	0		50	80	0	Wesleyan Methodist Church	Wesleyan Methodist Church	Methodist						Cape Coast	Cape Coast		Cape Coast	0	-2076151	5.133	-1.2		0	0	0			0	0
2	W64	X	64	Moree	1895	1	1875	0		33		0	Wesleyan Methodist Church	Wesleyan Methodist Church	Methodist						Cape Coast	Cape Coast		Cape Coast	0	-2076151	5.133	-1.2		0	0	0			0	0
2	W64	X	64	Moree	1896	1	1875	0				0	Wesleyan Methodist Church	Wesleyan Methodist Church	Methodist									Cape Coast	0	-2076151	5.133	-1.2		0	0	0			0	0
2	W64	X	64	Moree	1897	1	1875	0				0	Wesleyan Methodist Church	Wesleyan Methodist Church	Methodist						Cape Coast	Cape Coast		Cape Coast	0	-2076151	5.133	-1.2		0	0	0			0	0
2	W64	X	64	Moree	1898	1	1875	0				0	Wesleyan Methodist Church	Wesleyan Methodist Church	Methodist						Cape Coast	Cape Coast		Cape Coast	0	-2076151	5.133	-1.2		0	0	0			0	0
2	W64	X	64	Moree	1899	1	1875	0		50	60	0	Wesleyan Methodist Church	Wesleyan Methodist Church	Methodist						Cape Coast	Cape Coast		Cape Coast	0	-2076151	5.133	-1.2		0	0	0			0	0
2	W64	X	64	Moree	1900	1	1875	0				0	Wesleyan Methodist Church	Wesleyan Methodist Church	Methodist									Cape Coast	0	-2076151	5.133	-1.2		0	0	0			0	0
2	W64	X	64	Moree	1901	1	1875	0				0	Wesleyan Methodist Church	Wesleyan Methodist Church	Methodist									Cape Coast	0	-2076151	5.133	-1.2		0	0	0			0	0
2	W64	X	64	Moree	1902	1	1875	0				0	Wesleyan Methodist Church	Wesleyan Methodist Church	Methodist									Cape Coast	0	-2076151	5.133	-1.2		0	0	0			0	0
2	W64	X	64	Moree	1903	1	1875	0				0	Wesleyan Methodist Church	Wesleyan Methodist Church	Methodist									Cape Coast	0	-2076151	5.133	-1.2		0	0	0			0	0
2	W64	X	64	Moree	1904	1	1875	0				0	Wesleyan Methodist Church	Wesleyan Methodist Church	Methodist									Cape Coast	0	-2076151	5.133	-1.2		0	0	0			0	0
2	W64	X	64	Moree	1905	1	1875	0				0	Wesleyan Methodist Church	Wesleyan Methodist Church	Methodist									Cape Coast	0	-2076151	5.133	-1.2		0	0	0			0	0
2	W64	X	64	Moree	1906	1	1875	0				0	Wesleyan Methodist Church	Wesleyan Methodist Church	Methodist									Cape Coast	0	-2076151	5.133	-1.2		0	0	0			0	0
2	W64	X	64	Moree	1907	1	1875	0				0	Wesleyan Methodist Church	Wesleyan Methodist Church	Methodist									Cape Coast	0	-2076151	5.133	-1.2		0	0	0			0	0
2	W64	X	64	Moree	1908	1	1875	0				0	Wesleyan Methodist Church	Wesleyan Methodist Church	Methodist									Cape Coast	0	-2076151	5.133	-1.2		0	0	0			0	0
2	W64	X	64	Moree	1909	1	1875	0				0	Wesleyan Methodist Church	Wesleyan Methodist Church	Methodist									Cape Coast	0	-2076151	5.133	-1.2		0	0	0			0	0
2	W64	X	64	Moree	1910	1	1875	0				0	Wesleyan Methodist Church	Wesleyan Methodist Church	Methodist						Cape Coast	Cape Coast		Cape Coast	0	-2076151	5.133	-1.2		0	0	0			0	0
2	W64	X	64	Moree	1911	1	1875	0				0	Wesleyan Methodist Church	Wesleyan Methodist Church	Methodist									Cape Coast	0	-2076151	5.133	-1.2		0	0	0			0	0
2	W64	X	64	Moree	1912	1	1875	0				0	Wesleyan Methodist Church	Wesleyan Methodist Church	Methodist									Cape Coast	0	-2076151	5.133	-1.2		0	0	0			0	0
2	W64	X	64	Moree	1913	1	1875	0				0	Wesleyan Methodist Church	Wesleyan Methodist Church	Methodist									Cape Coast	0	-2076151	5.133	-1.2		0	0	0			0	0
2	W64	X	64	Moree	1914	1	1875	0				0	Wesleyan Methodist Church	Wesleyan Methodist Church	Methodist									Cape Coast	0	-2076151	5.133	-1.2		0	0	0			0	0
2	W64	X	64	Moree	1915	1	1875	0				0	Wesleyan Methodist Church	Wesleyan Methodist Church	Methodist									Cape Coast	0	-2076151	5.133	-1.2		0	0	0			0	0
2	W64	X	64	Moree	1916	1	1875	0				0	Wesleyan Methodist Church	Wesleyan Methodist Church	Methodist						Cape Coast	Cape Coast		Cape Coast	0	-2076151	5.133	-1.2		0	0	0			0	0
2	W64	X	64	Moree	1917	1	1875	0				0	Wesleyan Methodist Church	Wesleyan Methodist Church	Methodist									Cape Coast	0	-2076151	5.133	-1.2		0	0	0			0	0
2	W64	X	64	Moree	1918	1	1875	0				0	Wesleyan Methodist Church	Wesleyan Methodist Church	Methodist									Cape Coast	0	-2076151	5.133	-1.2		0	0	0			0	0
2	W64	X	64	Moree	1919	1	1875	0				0	Wesleyan Methodist Church	Wesleyan Methodist Church	Methodist									Cape Coast	0	-2076151	5.133	-1.2		0	0	0			0	0
2	W64	X	64	Moree	1920	1	1875	0				0	Wesleyan Methodist Church	Wesleyan Methodist Church	Methodist									Cape Coast	0	-2076151	5.133	-1.2		0	0	0			0	0
2	W64	X	64	Moree	1921	1	1875	0				0	Wesleyan Methodist Church	Wesleyan Methodist Church	Methodist									Cape Coast	0	-2076151	5.133	-1.2		0	0	0			0	0
2	W64	X	64	Moree	1922	1	1875	0				0	Wesleyan Methodist Church	Wesleyan Methodist Church	Methodist									Cape Coast	0	-2076151	5.133	-1.2		0	0	0			0	0
2	W64	X	64	Moree	1923	1	1875	0				0	Wesleyan Methodist Church	Wesleyan Methodist Church	Methodist						Cape Coast	Cape Coast		Cape Coast	0	-2076151	5.133	-1.2		0	0	0			0	0
2	W64	X	64	Moree	1924	1	1875	0				0	Wesleyan Methodist Church	Wesleyan Methodist Church	Methodist									Cape Coast	0	-2076151	5.133	-1.2		0	0	0			0	0
2	W64	X	64	Moree	1925	1	1875	0				0	Wesleyan Methodist Church	Wesleyan Methodist Church	Methodist									Cape Coast	0	-2076151	5.133	-1.2		0	0	0			0	0
2	W64	X	64	Moree	1926	1	1875	0				0	Wesleyan Methodist Church	Wesleyan Methodist Church	Methodist									Cape Coast	0	-2076151	5.133	-1.2		0	0	0			0	0
2	W64	X	64	Moree	1927	1	1875	0				0	Wesleyan Methodist Church	Wesleyan Methodist Church	Methodist									Cape Coast	0	-2076151	5.133	-1.2		0	0	0			0	0
2	W64	X	64	Moree	1928	1	1875	0				0	Wesleyan Methodist Church	Wesleyan Methodist Church	Methodist						Cape Coast	Cape Coast		Cape Coast	0	-2076151	5.133	-1.2		0	0	0			0	0
2	W64	X	64	Moree	1929	1	1875	0				0	Wesleyan Methodist Church	Wesleyan Methodist Church	Methodist									Cape Coast	0	-2076151	5.133	-1.2		0	0	0			0	0
2	W64	X	64	Moree	1930	1	1875	0				0	Wesleyan Methodist Church	Wesleyan Methodist Church	Methodist									Cape Coast	0	-2076151	5.133	-1.2		0	0	0			0	0
2	W64	X	64	Moree	1931	1	1875	0				0	Wesleyan Methodist Church	Wesleyan Methodist Church	Methodist									Cape Coast	0	-2076151	5.133	-1.2		0	0	0			0	0
2	W64	X	64	Moree	1932	1	1875	0				0	Wesleyan Methodist Church	Wesleyan Methodist Church	Methodist						Cape Coast	Cape Coast	Cape Coast	Cape Coast	0	-2076151	5.133	-1.2		0	0	0			0	0
3	W64	W	64	Abrobunku	1861	1	1861	0		60	20	1	Wesleyan Methodist Church	Wesleyan Methodist Church	Methodist	Gordon	126				Cape Coast	Cape Coast		Cape Coast	0	Index	5.15	-1.283		0	0	0			0	0
3	W64	W	64	Abrobunku	1862	1	1861	0				0	Wesleyan Methodist Church	Wesleyan Methodist Church	Methodist									Cape Coast	0	Index	5.15	-1.283		0	0	0			0	0
3	W64	W	64	Abrobunku	1863	1	1861	0				0	Wesleyan Methodist Church	Wesleyan Methodist Church	Methodist									Cape Coast	0	Index	5.15	-1.283		0	0	0			0	0
3	W64	W	64	Abrobunku	1864	1	1861	0				0	Wesleyan Methodist Church	Wesleyan Methodist Church	Methodist									Cape Coast	0	Index	5.15	-1.283		0	0	0			0	0
3	W64	W	64	Abrobunku	1865	1	1861	0				0	Wesleyan Methodist Church	Wesleyan Methodist Church	Methodist									Cape Coast	0	Index	5.15	-1.283		0	0	0			0	0
3	W64	W	64	Abrobunku	1866	1	1861	0				0	Wesleyan Methodist Church	Wesleyan Methodist Church	Methodist									Cape Coast	0	Index	5.15	-1.283		0	0	0			0	0
3	W64	W	64	Abrobunku	1867	1	1861	0				0	Wesleyan Methodist Church	Wesleyan Methodist Church	Methodist									Cape Coast	0	Index	5.15	-1.283		0	0	0			0	0
3	W64	W	64	Abrobunku	1868	1	1861	0	17	30	30	0	Wesleyan Methodist Church	Wesleyan Methodist Church	Methodist						Cape Coast	Cape Coast		Cape Coast	0	Index	5.15	-1.283		0	0	0			0	0
3	W64	W	64	Abrobunku	1869	1	1861	0	13	30	30	0	Wesleyan Methodist Church	Wesleyan Methodist Church	Methodist						Cape Coast	Cape Coast		Cape Coast	0	Index	5.15	-1.283		0	0	0			0	0
3	W64	W	64	Abrobunku	1870	1	1861	0	18	40	100	0	Wesleyan Methodist Church	Wesleyan Methodist Church	Methodist						Cape Coast	Cape Coast		Cape Coast	0	Index	5.15	-1.283		0	0	0			0	0
3	W64	W	64	Abrobunku	1871	1	1861	0	18	40	100	0	Wesleyan Methodist Church	Wesleyan Methodist Church	Methodist	M. Grimmer, J. Milum, T. Laing, J. A. Salomon	284	2144	152	2145	Cape Coast	Cape Coast		Cape Coast	0	Index	5.15	-1.283		0	0	0			0	0
3	W64	W	64	Abrobunku	1872	1	1861	0		50	100	0	Wesleyan Methodist Church	Wesleyan Methodist Church	Methodist						Cape Coast	Cape Coast		Cape Coast	0	Index	5.15	-1.283		0	0	0			0	0
3	W64	W	64	Abrobunku	1873	1	1861	0				0	Wesleyan Methodist Church	Wesleyan Methodist Church	Methodist									Cape Coast	0	Index	5.15	-1.283		0	0	0			0	0
3	W64	W	64	Abrobunku	1874	1	1861	0				0	Wesleyan Methodist Church	Wesleyan Methodist Church	Methodist									Cape Coast	0	Index	5.15	-1.283		0	0	0			0	0
3	W64	W	64	Abrobunku	1875	1	1861	0		20	40	0	Wesleyan Methodist Church	Wesleyan Methodist Church	Methodist						Cape Coast	Cape Coast		Cape Coast	0	Index	5.15	-1.283		0	0	0			0	0
3	W64	W	64	Abrobunku	1876	1	1861	0		21	60	0	Wesleyan Methodist Church	Wesleyan Methodist Church	Methodist	J.D. Hayfon, A.W. Parker, G. Dyer, T.R. Picot	133	104	123	143	Cape Coast	Cape Coast		Cape Coast	0	Index	5.15	-1.283		0	0	0			0	0
3	W64	W	64	Abrobunku	1877	1	1861	0			60	0	Wesleyan Methodist Church	Wesleyan Methodist Church	Methodist	Rev. Dyer	123				Cape Coast	Cape Coast		Cape Coast	0	Index	5.15	-1.283		0	0	0			0	0
3	W64	W	64	Abrobunku	1878	1	1861	0			60	0	Wesleyan Methodist Church	Wesleyan Methodist Church	Methodist	Hayford	133				Cape Coast	Cape Coast		Cape Coast	0	Index	5.15	-1.283		0	0	0			0	0
3	W64	W	64	Abrobunku	1879	1	1861	0			60	0	Wesleyan Methodist Church	Wesleyan Methodist Church	Methodist	Fletcher, J. Jenkins, J.W. Wingfield, T. Laing, R. J. Hayford	203	350	171	152	Cape Coast	Cape Coast		Cape Coast	0	Index	5.15	-1.283		0	0	0			0	0
3	W64	W	64	Abrobunku	1880	1	1861	0				0	Wesleyan Methodist Church	Wesleyan Methodist Church	Methodist						Cape Coast	Cape Coast		Cape Coast	0	Index	5.15	-1.283		0	0	0			0	0
3	W64	W	64	Abrobunku	1881	1	1861	0				0	Wesleyan Methodist Church	Wesleyan Methodist Church	Methodist						Cape Coast	Cape Coast		Cape Coast	0	Index	5.15	-1.283		0	0	0			0	0
3	W64	W	64	Abrobunku	1882	1	1861	0				0	Wesleyan Methodist Church	Wesleyan Methodist Church	Methodist						Cape Coast	Cape Coast		Cape Coast	0	Index	5.15	-1.283		0	0	0			0	0
3	W64	W	64	Abrobunku	1883	1	1861	0				0	Wesleyan Methodist Church	Wesleyan Methodist Church	Methodist						Cape Coast	Cape Coast		Cape Coast	0	Index	5.15	-1.283		0	0	0			0	0
3	W64	W	64	Abrobunku	1884	1	1861	0				0	Wesleyan Methodist Church	Wesleyan Methodist Church	Methodist						Cape Coast	Cape Coast	Cape Coast	Cape Coast	0	Index	5.15	-1.283		0	0	0			0	0
3	W64	W	64	Abrobunku	1885	1	1861	0				0	Wesleyan Methodist Church	Wesleyan Methodist Church	Methodist	Agents					Cape Coast	Cape Coast	Cape Coast	Cape Coast	0	Index	5.15	-1.283	Wesleyan Minutes	0	0	0			0	0
3	W64	W	64	Abrobunku	1886	1	1861	0				0	Wesleyan Methodist Church	Wesleyan Methodist Church	Methodist	Agents					Cape Coast	Cape Coast	Cape Coast	Cape Coast	0	Index	5.15	-1.283	Wesleyan Minutes	0	0	0			0	0
3	W64	W	64	Abrobunku	1887	1	1861	0				0	Wesleyan Methodist Church	Wesleyan Methodist Church	Methodist						Cape Coast	Cape Coast		Cape Coast	0	Index	5.15	-1.283		0	0	0			0	0
3	W64	W	64	Abrobunku	1888	1	1861	0			150	0	Wesleyan Methodist Church	Wesleyan Methodist Church	Methodist	Hayford	133				Cape Coast	Cape Coast		Cape Coast	0	Index	5.15	-1.283		0	0	0			0	0
3	W64	W	64	Abrobunku	1889	1	1861	0		90	150	0	Wesleyan Methodist Church	Wesleyan Methodist Church	Methodist	Hallingey, Kemp, Hayfron, Hayford	132	178	133	136	Cape Coast	Cape Coast		Cape Coast	0	Index	5.15	-1.283		0	0	0			0	0
3	W64	W	64	Abrobunku	1890	1	1861	0			150	0	Wesleyan Methodist Church	Wesleyan Methodist Church	Methodist	Hallingey, Kemp	132	178			Cape Coast	Cape Coast		Cape Coast	0	Index	5.15	-1.283		0	0	0			0	0
3	W64	W	64	Abrobunku	1891	1	1861	0		75	100	0	Wesleyan Methodist Church	Wesleyan Methodist Church	Methodist						Cape Coast	Cape Coast		Cape Coast	0	Index	5.15	-1.283		0	0	0			0	0
3	W64	W	64	Abrobunku	1892	1	1861	0		150	150	0	Wesleyan Methodist Church	Wesleyan Methodist Church	Methodist						Cape Coast	Cape Coast		Cape Coast	0	Index	5.15	-1.283		0	0	0			0	0
3	W64	W	64	Abrobunku	1893	1	1861	0		150	150	0	Wesleyan Methodist Church	Wesleyan Methodist Church	Methodist						Cape Coast	Cape Coast		Cape Coast	0	Index	5.15	-1.283		0	0	0			0	0
3	W64	W	64	Abrobunku	1894	1	1861	0		60	100	0	Wesleyan Methodist Church	Wesleyan Methodist Church	Methodist						Cape Coast	Cape Coast		Cape Coast	0	Index	5.15	-1.283		0	0	0			0	0
3	W64	W	64	Abrobunku	1895	1	1861	0		15		0	Wesleyan Methodist Church	Wesleyan Methodist Church	Methodist						Cape Coast	Cape Coast		Cape Coast	0	Index	5.15	-1.283		0	0	0			0	0
3	W64	W	64	Abrobunku	1896	1	1861	0		60	50	0	Wesleyan Methodist Church	Wesleyan Methodist Church	Methodist						Cape Coast	Cape Coast		Cape Coast	0	Index	5.15	-1.283		0	0	0			0	0
3	W64	W	64	Abrobunku	1897	1	1861	0		40	50	0	Wesleyan Methodist Church	Wesleyan Methodist Church	Methodist						Cape Coast	Cape Coast		Cape Coast	0	Index	5.15	-1.283		0	0	0			0	0
3	W64	W	64	Abrobunku	1898	1	1861	0		40	50	0	Wesleyan Methodist Church	Wesleyan Methodist Church	Methodist						Cape Coast	Cape Coast		Cape Coast	0	Index	5.15	-1.283		0	0	0			0	0
3	W64	W	64	Abrobunku	1899	1	1861	0		50	60	0	Wesleyan Methodist Church	Wesleyan Methodist Church	Methodist						Cape Coast	Cape Coast		Cape Coast	0	Index	5.15	-1.283		0	0	0			0	0
3	W64	W	64	Abrobunku	1900	1	1861	0				0	Wesleyan Methodist Church	Wesleyan Methodist Church	Methodist									Cape Coast	0	Index	5.15	-1.283		0	0	0			0	0
3	W64	W	64	Abrobunku	1901	1	1861	0				0	Wesleyan Methodist Church	Wesleyan Methodist Church	Methodist									Cape Coast	0	Index	5.15	-1.283		0	0	0			0	0
3	W64	W	64	Abrobunku	1902	1	1861	0				0	Wesleyan Methodist Church	Wesleyan Methodist Church	Methodist									Cape Coast	0	Index	5.15	-1.283		0	0	0			0	0
3	W64	W	64	Abrobunku	1903	1	1861	0				0	Wesleyan Methodist Church	Wesleyan Methodist Church	Methodist									Cape Coast	0	Index	5.15	-1.283		0	0	0			0	0
3	W64	W	64	Abrobunku	1904	1	1861	0				0	Wesleyan Methodist Church	Wesleyan Methodist Church	Methodist									Cape Coast	0	Index	5.15	-1.283		0	0	0			0	0
3	W64	W	64	Abrobunku	1905	1	1861	0				0	Wesleyan Methodist Church	Wesleyan Methodist Church	Methodist						Cape Coast	Cape Coast		Cape Coast	0	Index	5.15	-1.283		0	0	0			0	0
3	W64	W	64	Abrobunku	1906	1	1861	0				0	Wesleyan Methodist Church	Wesleyan Methodist Church	Methodist									Cape Coast	0	Index	5.15	-1.283		0	0	0			0	0
3	W64	W	64	Abrobunku	1907	1	1861	0				0	Wesleyan Methodist Church	Wesleyan Methodist Church	Methodist									Cape Coast	0	Index	5.15	-1.283		0	0	0			0	0
3	W64	W	64	Abrobunku	1908	1	1861	0				0	Wesleyan Methodist Church	Wesleyan Methodist Church	Methodist									Cape Coast	0	Index	5.15	-1.283		0	0	0			0	0
3	W64	W	64	Abrobunku	1909	1	1861	0				0	Wesleyan Methodist Church	Wesleyan Methodist Church	Methodist									Cape Coast	0	Index	5.15	-1.283		0	0	0			0	0
3	W64	W	64	Abrobunku	1910	1	1861	0				0	Wesleyan Methodist Church	Wesleyan Methodist Church	Methodist						Cape Coast	Cape Coast		Cape Coast	0	Index	5.15	-1.283		0	0	0			0	0
3	W64	W	64	Abrobunku	1911	1	1861	0				0	Wesleyan Methodist Church	Wesleyan Methodist Church	Methodist									Cape Coast	0	Index	5.15	-1.283		0	0	0			0	0
3	W64	W	64	Abrobunku	1912	1	1861	0				0	Wesleyan Methodist Church	Wesleyan Methodist Church	Methodist									Cape Coast	0	Index	5.15	-1.283		0	0	0			0	0
3	W64	W	64	Abrobunku	1913	1	1861	0				0	Wesleyan Methodist Church	Wesleyan Methodist Church	Methodist									Cape Coast	0	Index	5.15	-1.283		0	0	0			0	0
3	W64	W	64	Abrobunku	1914	1	1861	0				0	Wesleyan Methodist Church	Wesleyan Methodist Church	Methodist									Cape Coast	0	Index	5.15	-1.283		0	0	0			0	0
3	W64	W	64	Abrobunku	1915	1	1861	0				0	Wesleyan Methodist Church	Wesleyan Methodist Church	Methodist									Cape Coast	0	Index	5.15	-1.283		0	0	0			0	0
3	W64	W	64	Abrobunku	1916	1	1861	0				0	Wesleyan Methodist Church	Wesleyan Methodist Church	Methodist						Cape Coast	Cape Coast		Cape Coast	0	Index	5.15	-1.283		0	0	0			0	0
3	W64	W	64	Abrobunku	1917	1	1861	0				0	Wesleyan Methodist Church	Wesleyan Methodist Church	Methodist									Cape Coast	0	Index	5.15	-1.283		0	0	0			0	0
3	W64	W	64	Abrobunku	1918	1	1861	0				0	Wesleyan Methodist Church	Wesleyan Methodist Church	Methodist									Cape Coast	0	Index	5.15	-1.283		0	0	0			0	0
3	W64	W	64	Abrobunku	1919	1	1861	0				0	Wesleyan Methodist Church	Wesleyan Methodist Church	Methodist									Cape Coast	0	Index	5.15	-1.283		0	0	0			0	0
3	W64	W	64	Abrobunku	1920	1	1861	0				0	Wesleyan Methodist Church	Wesleyan Methodist Church	Methodist									Cape Coast	0	Index	5.15	-1.283		0	0	0			0	0
3	W64	W	64	Abrobunku	1921	1	1861	0				0	Wesleyan Methodist Church	Wesleyan Methodist Church	Methodist									Cape Coast	0	Index	5.15	-1.283		0	0	0			0	0
3	W64	W	64	Abrobunku	1922	1	1861	0				0	Wesleyan Methodist Church	Wesleyan Methodist Church	Methodist									Cape Coast	0	Index	5.15	-1.283		0	0	0			0	0
3	W64	W	64	Abrobunku	1923	1	1861	0				0	Wesleyan Methodist Church	Wesleyan Methodist Church	Methodist						Cape Coast	Cape Coast		Cape Coast	0	Index	5.15	-1.283		0	0	0			0	0
3	W64	W	64	Abrobunku	1924	1	1861	0				0	Wesleyan Methodist Church	Wesleyan Methodist Church	Methodist									Cape Coast	0	Index	5.15	-1.283		0	0	0			0	0
3	W64	W	64	Abrobunku	1925	1	1861	0				0	Wesleyan Methodist Church	Wesleyan Methodist Church	Methodist									Cape Coast	0	Index	5.15	-1.283		0	0	0			0	0
3	W64	W	64	Abrobunku	1926	1	1861	0				0	Wesleyan Methodist Church	Wesleyan Methodist Church	Methodist									Cape Coast	0	Index	5.15	-1.283		0	0	0			0	0
3	W64	W	64	Abrobunku	1927	1	1861	0				0	Wesleyan Methodist Church	Wesleyan Methodist Church	Methodist									Cape Coast	0	Index	5.15	-1.283		0	0	0			0	0
3	W64	W	64	Abrobunku	1928	1	1861	0				0	Wesleyan Methodist Church	Wesleyan Methodist Church	Methodist						Cape Coast	Cape Coast		Cape Coast	0	Index	5.15	-1.283		0	0	0			0	0
3	W64	W	64	Abrobunku	1929	1	1861	0				0	Wesleyan Methodist Church	Wesleyan Methodist Church	Methodist									Cape Coast	0	Index	5.15	-1.283		0	0	0			0	0
3	W64	W	64	Abrobunku	1930	1	1861	0				0	Wesleyan Methodist Church	Wesleyan Methodist Church	Methodist									Cape Coast	0	Index	5.15	-1.283		0	0	0			0	0
3	W64	W	64	Abrobunku	1931	1	1861	0				0	Wesleyan Methodist Church	Wesleyan Methodist Church	Methodist									Cape Coast	0	Index	5.15	-1.283		0	0	0			0	0
3	W64	W	64	Abrobunku	1932	1	1861	0				0	Wesleyan Methodist Church	Wesleyan Methodist Church	Methodist						Cape Coast	Cape Coast		Cape Coast	0	Index	5.15	-1.283		0	0	0			0	0
4	W65	W	64	Beulah	1842	1	1842	0				0	Wesleyan Methodist Church	Wesleyan Methodist Church	Methodist									Cape Coast	0	Earth	5.1	-1.28		0	0	0			0	0
4	W65	W	64	Beulah	1843	1	1842	0				0	Wesleyan Methodist Church	Wesleyan Methodist Church	Methodist									Cape Coast	0	Earth	5.1	-1.28		0	0	0			0	0
4	W65	W	64	Beulah	1844	1	1842	0				0	Wesleyan Methodist Church	Wesleyan Methodist Church	Methodist									Cape Coast	0	Earth	5.1	-1.28		0	0	0			0	0
4	W65	W	64	Beulah	1845	1	1842	0				0	Wesleyan Methodist Church	Wesleyan Methodist Church	Methodist									Cape Coast	0	Earth	5.1	-1.28		0	0	0			0	0
4	W65	W	64	Beulah	1846	1	1842	0	38			1	Wesleyan Methodist Church	Wesleyan Methodist Church	Methodist									Cape Coast	0	Earth	5.1	-1.28		0	0	0			0	0
4	W65	W	64	Beulah	1847	1	1842	0				1	Wesleyan Methodist Church	Wesleyan Methodist Church	Methodist									Cape Coast	0	Earth	5.1	-1.28		0	0	0			0	0
4	W65	W	64	Beulah	1848	1	1842	0				1	Wesleyan Methodist Church	Wesleyan Methodist Church	Methodist									Cape Coast	0	Earth	5.1	-1.28		0	0	0			0	0
4	W65	W	64	Beulah	1849	1	1842	0				1	Wesleyan Methodist Church	Wesleyan Methodist Church	Methodist									Cape Coast	0	Earth	5.1	-1.28		0	0	0			0	0
4	W65	W	64	Beulah	1850	1	1842	0				1	Wesleyan Methodist Church	Wesleyan Methodist Church	Methodist									Cape Coast	0	Earth	5.1	-1.28		0	0	0			0	0
4	W65	W	64	Beulah	1851	1	1842	0				1	Wesleyan Methodist Church	Wesleyan Methodist Church	Methodist								Cape Coast	Cape Coast	0	Earth	5.1	-1.28		0	0	0			0	0
4	W65	W	64	Beulah	1852	1	1842	0				1	Wesleyan Methodist Church	Wesleyan Methodist Church	Methodist	T.B. Freeman, John Ossu Ansa, J. Salomon	122	2153	2145		Cape Coast	Cape Coast	Cape Coast	Cape Coast	0	Earth	5.1	-1.28	Wesleyan Minutes	0	0	0			0	0
4	W65	W	64	Beulah	1853	1	1842	0				1	Wesleyan Methodist Church	Wesleyan Methodist Church	Methodist	T.B. Freeman, John Ossu Ansa, J. Salomon	122	2153	2145		Cape Coast	Cape Coast	Cape Coast	Cape Coast	0	Earth	5.1	-1.28	Wesleyan Minutes	0	0	0			0	0
4	W65	W	64	Beulah	1854	1	1842	0				1	Wesleyan Methodist Church	Wesleyan Methodist Church	Methodist									Cape Coast	0	Earth	5.1	-1.28	Wesleyan Minutes	0	0	0			0	0
4	W65	W	64	Beulah	1855	1	1842	0				1	Wesleyan Methodist Church	Wesleyan Methodist Church	Methodist	Thomas B. Freeman, James A. Salomon, Edward James Fynn	122	2145	117		Cape Coast	Cape Coast	Cape Coast	Cape Coast	0	Earth	5.1	-1.28	Wesleyan Minutes	0	0	0			0	0
4	W65	W	64	Beulah	1856	1	1842	0				1	Wesleyan Methodist Church	Wesleyan Methodist Church	Methodist	William West, Thomas B. Freeman, Edward J Fynn, William C. Fynn	172	122	117	2156	Cape Coast	Cape Coast	Cape Coast	Cape Coast	0	Earth	5.1	-1.28	Wesleyan Minutes	0	0	0			0	0
4	W65	W	64	Beulah	1857	1	1842	0	300			1	Wesleyan Methodist Church	Wesleyan Methodist Church	Methodist	Thomas Prenasco	174	122	117	2156	Cape Coast	Cape Coast	Cape Coast	Cape Coast	0	Earth	5.1	-1.28		0	0	0			0	0
4	W65	W	64	Beulah	1858	1	1842	0				1	Wesleyan Methodist Church	Wesleyan Methodist Church	Methodist									Cape Coast	0	Earth	5.1	-1.28		0	0	0			0	0
4	W65	W	64	Beulah	1859	1	1842	0	450			1	Wesleyan Methodist Church	Wesleyan Methodist Church	Methodist						Cape Coast	Cape Coast		Cape Coast	0	Earth	5.1	-1.28		0	0	0			0	0
4	W65	W	64	Beulah	1860	1	1842	0	200			1	Wesleyan Methodist Church	Wesleyan Methodist Church	Methodist						Cape Coast	Cape Coast		Cape Coast	0	Earth	5.1	-1.28		0	0	0			0	0
4	W65	W	64	Beulah	1861	1	1842	0		200	300	1	Wesleyan Methodist Church	Wesleyan Methodist Church	Methodist	William Coleman	168	130	288	2153	Cape Coast	Cape Coast	Cape Coast	Cape Coast	0	Earth	5.1	-1.28		0	0	0			0	0
4	W65	W	64	Beulah	1862	1	1842	0				1	Wesleyan Methodist Church	Wesleyan Methodist Church	Methodist	William West, Henry Wharton, Timothy Laing, John Plange	172	130	152	121	Cape Coast	Cape Coast	Cape Coast	Cape Coast	0	Earth	5.1	-1.28	Wesleyan Minutes	0	0	0			0	0
4	W65	W	64	Beulah	1863	1	1842	0				1	Wesleyan Methodist Church	Wesleyan Methodist Church	Methodist	William West, Alfred Taylor, Edward Jonah Fynn	172	101	117		Cape Coast	Cape Coast	Cape Coast	Cape Coast	0	Earth	5.1	-1.28	Wesleyan Minutes	0	0	0			0	0
4	W65	W	64	Beulah	1864	1	1842	0				1	Wesleyan Methodist Church	Wesleyan Methodist Church	Methodist	William West, Agur B. Gardiner, Timothy Laing, Edward Jonah Fynn	172	2300	152	117	Cape Coast	Cape Coast	Cape Coast	Cape Coast	0	Earth	5.1	-1.28	Wesleyan Minutes	0	0	0			0	0
4	W65	W	64	Beulah	1865	1	1842	0				1	Wesleyan Methodist Church	Wesleyan Methodist Church	Methodist	William West, Henry H. Richmond, Timothy Laing, Edward J. Fynn	172	369	152	117	Cape Coast	Cape Coast	Cape Coast	Cape Coast	0	Earth	5.1	-1.28	Wesleyan Minutes	0	0	0			0	0
4	W65	W	64	Beulah	1866	1	1842	0				1	Wesleyan Methodist Church	Wesleyan Methodist Church	Methodist	William West, Henry H. Richmond, Timothy Laing, Edward J. Fynn	172	369	152	117	Cape Coast	Cape Coast	Cape Coast	Cape Coast	0	Earth	5.1	-1.28	Wesleyan Minutes	0	0	0			0	0
4	W65	W	64	Beulah	1867	1	1842	0	33	70	100	1	Wesleyan Methodist Church	Wesleyan Methodist Church	Methodist	W. Coleman	168	117			Cape Coast	Cape Coast	Cape Coast	Cape Coast	0	Earth	5.1	-1.28		0	0	0			0	0
4	W65	W	64	Beulah	1868	1	1842	0	24	70	200	1	Wesleyan Methodist Church	Wesleyan Methodist Church	Methodist	W. Coleman	168				Cape Coast	Cape Coast		Cape Coast	0	Earth	5.1	-1.28		0	0	0			0	0
4	W65	W	64	Beulah	1869	1	1842	0	25	70	200	0	Wesleyan Methodist Church	Wesleyan Methodist Church	Methodist	W. Coleman	168				Cape Coast	Cape Coast		Cape Coast	0	Earth	5.1	-1.28		0	0	0			0	0
4	W65	W	64	Beulah	1870	1	1842	0	25	70	150	0	Wesleyan Methodist Church	Wesleyan Methodist Church	Methodist						Cape Coast	Cape Coast		Cape Coast	0	Earth	5.1	-1.28		0	0	0			0	0
4	W65	W	64	Beulah	1871	1	1842	0	28	70	150	0	Wesleyan Methodist Church	Wesleyan Methodist Church	Methodist	M. Grimmer, J. Milum, T. Laing, J. A. Salomon	284	2144	152	2145	Cape Coast	Cape Coast		Cape Coast	0	Earth	5.1	-1.28		0	0	0			0	0
4	W65	W	64	Beulah	1872	1	1842	0		600	700	0	Wesleyan Methodist Church	Wesleyan Methodist Church	Methodist						Cape Coast	Cape Coast		Cape Coast	0	Earth	5.1	-1.28		0	0	0			0	0
4	W65	W	64	Beulah	1873	1	1842	0				0	Wesleyan Methodist Church	Wesleyan Methodist Church	Methodist									Cape Coast	0	Earth	5.1	-1.28		0	0	0			0	0
4	W65	W	64	Beulah	1874	1	1842	0				0	Wesleyan Methodist Church	Wesleyan Methodist Church	Methodist									Cape Coast	0	Earth	5.1	-1.28		0	0	0			0	0
4	W65	W	64	Beulah	1875	1	1842	0		40	100	0	Wesleyan Methodist Church	Wesleyan Methodist Church	Methodist						Cape Coast	Cape Coast		Cape Coast	0	Earth	5.1	-1.28		0	0	0			0	0
4	W65	W	64	Beulah	1876	1	1842	0		39	100	0	Wesleyan Methodist Church	Wesleyan Methodist Church	Methodist	J.D. Hayfon, A.W. Parker, G. Dyer, T.R. Picot	133	104	123	143	Cape Coast	Cape Coast		Cape Coast	0	Earth	5.1	-1.28		0	0	0			0	0
4	W65	W	64	Beulah	1877	1	1842	0			100	0	Wesleyan Methodist Church	Wesleyan Methodist Church	Methodist	T.R. Picot	143				Cape Coast	Cape Coast		Cape Coast	0	Earth	5.1	-1.28		0	0	0			0	0
4	W65	W	64	Beulah	1878	1	1842	0			100	0	Wesleyan Methodist Church	Wesleyan Methodist Church	Methodist	Hayford	133				Cape Coast	Cape Coast		Cape Coast	0	Earth	5.1	-1.28		0	0	0			0	0
4	W65	W	64	Beulah	1879	1	1842	0			100	0	Wesleyan Methodist Church	Wesleyan Methodist Church	Methodist	Fletcher, J. Jenkins, J.W. Wingfield, T. Laing, R. J. Hayford	203	350	171	152	Cape Coast	Cape Coast		Cape Coast	0	Earth	5.1	-1.28		0	0	0			0	0
4	W65	W	64	Beulah	1880	1	1842	0				0	Wesleyan Methodist Church	Wesleyan Methodist Church	Methodist						Cape Coast	Cape Coast		Cape Coast	0	Earth	5.1	-1.28		0	0	0			0	0
4	W65	W	64	Beulah	1881	1	1842	0				0	Wesleyan Methodist Church	Wesleyan Methodist Church	Methodist						Cape Coast	Cape Coast	Cape Coast	Cape Coast	0	Earth	5.1	-1.28		0	0	0			0	0
4	W65	W	64	Beulah	1882	1	1842	0				0	Wesleyan Methodist Church	Wesleyan Methodist Church	Methodist	An Agent					Cape Coast	Cape Coast		Cape Coast	0	Earth	5.1	-1.28	Wesleyan Minutes	0	0	0			0	0
4	W65	W	64	Beulah	1883	1	1842	0				0	Wesleyan Methodist Church	Wesleyan Methodist Church	Methodist	An Agent					Cape Coast	Cape Coast		Cape Coast	0	Earth	5.1	-1.28	Wesleyan Minutes	0	0	0			0	0
4	W65	W	64	Beulah	1884	1	1842	0				0	Wesleyan Methodist Church	Wesleyan Methodist Church	Methodist						Cape Coast	Cape Coast	Cape Coast	Cape Coast	0	Earth	5.1	-1.28		0	0	0			0	0
4	W65	W	64	Beulah	1885	1	1842	0				0	Wesleyan Methodist Church	Wesleyan Methodist Church	Methodist	Agents					Cape Coast	Cape Coast	Cape Coast	Cape Coast	0	Earth	5.1	-1.28	Wesleyan Minutes	0	0	0			0	0
4	W65	W	64	Beulah	1886	1	1842	0				0	Wesleyan Methodist Church	Wesleyan Methodist Church	Methodist	Agents					Cape Coast	Cape Coast	Cape Coast	Cape Coast	0	Earth	5.1	-1.28	Wesleyan Minutes	0	0	0			0	0
4	W65	W	64	Beulah	1887	1	1842	0				0	Wesleyan Methodist Church	Wesleyan Methodist Church	Methodist						Cape Coast	Cape Coast		Cape Coast	0	Earth	5.1	-1.28		0	0	0			0	0
4	W65	W	64	Beulah	1888	1	1842	0			200	0	Wesleyan Methodist Church	Wesleyan Methodist Church	Methodist	Hayford	133				Cape Coast	Cape Coast		Cape Coast	0	Earth	5.1	-1.28		0	0	0			0	0
4	W65	W	64	Beulah	1889	1	1842	0		90	200	0	Wesleyan Methodist Church	Wesleyan Methodist Church	Methodist	Hallingey, Kemp, Hayfron, Hayford	132	178	133	136	Cape Coast	Cape Coast		Cape Coast	0	Earth	5.1	-1.28		0	0	0			0	0
4	W65	W	64	Beulah	1890	1	1842	0			150	0	Wesleyan Methodist Church	Wesleyan Methodist Church	Methodist	Hallingey, Kemp	132	178			Cape Coast	Cape Coast		Cape Coast	0	Earth	5.1	-1.28		0	0	0			0	0
4	W65	W	64	Beulah	1891	1	1842	0		75	100	0	Wesleyan Methodist Church	Wesleyan Methodist Church	Methodist						Cape Coast	Cape Coast		Cape Coast	0	Earth	5.1	-1.28		0	0	0			0	0
4	W65	W	64	Beulah	1892	1	1842	0		150	150	0	Wesleyan Methodist Church	Wesleyan Methodist Church	Methodist						Cape Coast	Cape Coast		Cape Coast	0	Earth	5.1	-1.28		0	0	0			0	0
4	W65	W	64	Beulah	1893	1	1842	0		150	150	0	Wesleyan Methodist Church	Wesleyan Methodist Church	Methodist						Cape Coast	Cape Coast		Cape Coast	0	Earth	5.1	-1.28		0	0	0			0	0
4	W65	W	64	Beulah	1894	1	1842	0		70	100	0	Wesleyan Methodist Church	Wesleyan Methodist Church	Methodist						Cape Coast	Cape Coast		Cape Coast	0	Earth	5.1	-1.28		0	0	0			0	0
4	W65	W	64	Beulah	1895	1	1842	0		28		0	Wesleyan Methodist Church	Wesleyan Methodist Church	Methodist						Cape Coast	Cape Coast		Cape Coast	0	Earth	5.1	-1.28		0	0	0			0	0
4	W65	W	64	Beulah	1896	1	1842	0				0	Wesleyan Methodist Church	Wesleyan Methodist Church	Methodist									Cape Coast	0	Earth	5.1	-1.28		0	0	0			0	0
4	W65	W	64	Beulah	1897	1	1842	0				0	Wesleyan Methodist Church	Wesleyan Methodist Church	Methodist						Cape Coast	Cape Coast		Cape Coast	0	Earth	5.1	-1.28		0	0	0			0	0
4	W65	W	64	Beulah	1898	1	1842	0				0	Wesleyan Methodist Church	Wesleyan Methodist Church	Methodist						Cape Coast	Cape Coast		Cape Coast	0	Earth	5.1	-1.28		0	0	0			0	0
4	W65	W	64	Beulah	1899	1	1842	0		50	100	0	Wesleyan Methodist Church	Wesleyan Methodist Church	Methodist						Cape Coast	Cape Coast		Cape Coast	0	Earth	5.1	-1.28		0	0	0			0	0
4	W65	W	64	Beulah	1900	1	1842	0				0	Wesleyan Methodist Church	Wesleyan Methodist Church	Methodist									Cape Coast	0	Earth	5.1	-1.28		0	0	0			0	0
4	W65	W	64	Beulah	1901	1	1842	0				0	Wesleyan Methodist Church	Wesleyan Methodist Church	Methodist									Cape Coast	0	Earth	5.1	-1.28		0	0	0			0	0
4	W65	W	64	Beulah	1902	1	1842	0				0	Wesleyan Methodist Church	Wesleyan Methodist Church	Methodist									Cape Coast	0	Earth	5.1	-1.28		0	0	0			0	0
4	W65	W	64	Beulah	1903	1	1842	0				0	Wesleyan Methodist Church	Wesleyan Methodist Church	Methodist									Cape Coast	0	Earth	5.1	-1.28		0	0	0			0	0
4	W65	W	64	Beulah	1904	1	1842	0				0	Wesleyan Methodist Church	Wesleyan Methodist Church	Methodist									Cape Coast	0	Earth	5.1	-1.28		0	0	0			0	0
4	W65	W	64	Beulah	1905	1	1842	0				0	Wesleyan Methodist Church	Wesleyan Methodist Church	Methodist						Cape Coast	Cape Coast		Cape Coast	0	Earth	5.1	-1.28		0	0	0			0	0
4	W65	W	64	Beulah	1906	1	1842	0				0	Wesleyan Methodist Church	Wesleyan Methodist Church	Methodist									Cape Coast	0	Earth	5.1	-1.28		0	0	0			0	0
4	W65	W	64	Beulah	1907	1	1842	0				0	Wesleyan Methodist Church	Wesleyan Methodist Church	Methodist									Cape Coast	0	Earth	5.1	-1.28		0	0	0			0	0
4	W65	W	64	Beulah	1908	0	1842	0				0	Wesleyan Methodist Church	Wesleyan Methodist Church	Methodist									Cape Coast	0	Earth	5.1	-1.28		0	0	0			0	0
4	W65	W	64	Beulah	1909	0	1842	0				0	Wesleyan Methodist Church	Wesleyan Methodist Church	Methodist									Cape Coast	0	Earth	5.1	-1.28		0	0	0			0	0
4	W65	W	64	Beulah	1910	0	1842	0				0	Wesleyan Methodist Church	Wesleyan Methodist Church	Methodist									Cape Coast	0	Earth	5.1	-1.28		0	0	0			0	0
4	W65	W	64	Beulah	1911	0	1842	0				0	Wesleyan Methodist Church	Wesleyan Methodist Church	Methodist									Cape Coast	0	Earth	5.1	-1.28		0	0	0			0	0
4	W65	W	64	Beulah	1912	0	1842	0				0	Wesleyan Methodist Church	Wesleyan Methodist Church	Methodist									Cape Coast	0	Earth	5.1	-1.28		0	0	0			0	0
4	W65	W	64	Beulah	1913	0	1842	0				0	Wesleyan Methodist Church	Wesleyan Methodist Church	Methodist									Cape Coast	0	Earth	5.1	-1.28		0	0	0			0	0
4	W65	W	64	Beulah	1914	0	1842	0				0	Wesleyan Methodist Church	Wesleyan Methodist Church	Methodist									Cape Coast	0	Earth	5.1	-1.28		0	0	0			0	0
4	W65	W	64	Beulah	1915	0	1842	0				0	Wesleyan Methodist Church	Wesleyan Methodist Church	Methodist									Cape Coast	0	Earth	5.1	-1.28		0	0	0			0	0
4	W65	W	64	Beulah	1916	0	1842	0				0	Wesleyan Methodist Church	Wesleyan Methodist Church	Methodist									Cape Coast	0	Earth	5.1	-1.28		0	0	0			0	0
4	W65	W	64	Beulah	1917	0	1842	0				0	Wesleyan Methodist Church	Wesleyan Methodist Church	Methodist									Cape Coast	0	Earth	5.1	-1.28		0	0	0			0	0
4	W65	W	64	Beulah	1918	0	1842	0				0	Wesleyan Methodist Church	Wesleyan Methodist Church	Methodist									Cape Coast	0	Earth	5.1	-1.28		0	0	0			0	0
4	W65	W	64	Beulah	1919	0	1842	0				0	Wesleyan Methodist Church	Wesleyan Methodist Church	Methodist									Cape Coast	0	Earth	5.1	-1.28		0	0	0			0	0
4	W65	W	64	Beulah	1920	0	1842	0				0	Wesleyan Methodist Church	Wesleyan Methodist Church	Methodist									Cape Coast	0	Earth	5.1	-1.28		0	0	0			0	0
4	W65	W	64	Beulah	1921	0	1842	0				0	Wesleyan Methodist Church	Wesleyan Methodist Church	Methodist									Cape Coast	0	Earth	5.1	-1.28		0	0	0			0	0
4	W65	W	64	Beulah	1922	0	1842	0				0	Wesleyan Methodist Church	Wesleyan Methodist Church	Methodist									Cape Coast	0	Earth	5.1	-1.28		0	0	0			0	0
4	W65	W	64	Beulah	1923	0	1842	0				0	Wesleyan Methodist Church	Wesleyan Methodist Church	Methodist									Cape Coast	0	Earth	5.1	-1.28		0	0	0			0	0
4	W65	W	64	Beulah	1924	0	1842	0				0	Wesleyan Methodist Church	Wesleyan Methodist Church	Methodist									Cape Coast	0	Earth	5.1	-1.28		0	0	0			0	0
4	W65	W	64	Beulah	1925	1	1842	0				0	Wesleyan Methodist Church	Wesleyan Methodist Church	Methodist									Cape Coast	0	Earth	5.1	-1.28		0	0	0			0	0
4	W65	W	64	Beulah	1926	1	1842	0				0	Wesleyan Methodist Church	Wesleyan Methodist Church	Methodist									Cape Coast	0	Earth	5.1	-1.28		0	0	0			0	0
4	W65	W	64	Beulah	1927	1	1842	0				0	Wesleyan Methodist Church	Wesleyan Methodist Church	Methodist									Cape Coast	0	Earth	5.1	-1.28		0	0	0			0	0
4	W65	W	64	Beulah	1928	1	1842	0				0	Wesleyan Methodist Church	Wesleyan Methodist Church	Methodist						Cape Coast	Cape Coast		Cape Coast	0	Earth	5.1	-1.28		0	0	0			0	0
4	W65	W	64	Beulah	1929	1	1842	0				0	Wesleyan Methodist Church	Wesleyan Methodist Church	Methodist									Cape Coast	0	Earth	5.1	-1.28		0	0	0			0	0
4	W65	W	64	Beulah	1930	1	1842	0				0	Wesleyan Methodist Church	Wesleyan Methodist Church	Methodist									Cape Coast	0	Earth	5.1	-1.28		0	0	0			0	0
4	W65	W	64	Beulah	1931	1	1842	0				0	Wesleyan Methodist Church	Wesleyan Methodist Church	Methodist									Cape Coast	0	Earth	5.1	-1.28		0	0	0			0	0
4	W65	W	64	Beulah	1932	1	1842	0				0	Wesleyan Methodist Church	Wesleyan Methodist Church	Methodist						Cape Coast	Cape Coast		Cape Coast	0	Earth	5.1	-1.28		0	0	0			0	0
5	W64	W	64	Napoleon	1925	1	1925	0				0	Wesleyan Methodist Church	Wesleyan Methodist Church	Methodist									Cape Coast	0	Earth	5.151	-1.289		0	0	0			0	0
5	W64	W	64	Napoleon	1926	1	1925	0				0	Wesleyan Methodist Church	Wesleyan Methodist Church	Methodist									Cape Coast	0	Earth	5.151	-1.289		0	0	0			0	0
5	W64	W	64	Napoleon	1927	1	1925	0				0	Wesleyan Methodist Church	Wesleyan Methodist Church	Methodist									Cape Coast	0	Earth	5.151	-1.289		0	0	0			0	0
5	W64	W	64	Napoleon	1928	0	1925	0				0	Wesleyan Methodist Church	Wesleyan Methodist Church	Methodist									Cape Coast	0	Earth	5.151	-1.289		0	0	0			0	0
5	W64	W	64	Napoleon	1929	0	1925	0				0	Wesleyan Methodist Church	Wesleyan Methodist Church	Methodist									Cape Coast	0	Earth	5.151	-1.289		0	0	0			0	0
5	W64	W	64	Napoleon	1930	0	1925	0				0	Wesleyan Methodist Church	Wesleyan Methodist Church	Methodist									Cape Coast	0	Earth	5.151	-1.289		0	0	0			0	0
5	W64	W	64	Napoleon	1931	0	1925	0				0	Wesleyan Methodist Church	Wesleyan Methodist Church	Methodist									Cape Coast	0	Earth	5.151	-1.289		0	0	0			0	0
5	W64	W	64	Napoleon	1932	0	1925	0				0	Wesleyan Methodist Church	Wesleyan Methodist Church	Methodist									Cape Coast	0	Earth	5.151	-1.289		0	0	0			0	0
6	U62	U	62	Nfuam	1907	1	1907	0				0	Wesleyan Methodist Church	Wesleyan Methodist Church	Methodist									Cape Coast	0	-2076650	5.367	-1.417		0	0	0			0	0
6	U62	U	62	Nfuam	1908	1	1907	0				0	Wesleyan Methodist Church	Wesleyan Methodist Church	Methodist									Cape Coast	0	-2076650	5.367	-1.417		0	0	0			0	0
6	U62	U	62	Nfuam	1909	1	1907	0				0	Wesleyan Methodist Church	Wesleyan Methodist Church	Methodist									Cape Coast	0	-2076650	5.367	-1.417		0	0	0			0	0
6	U62	U	62	Nfuam	1910	1	1907	0				0	Wesleyan Methodist Church	Wesleyan Methodist Church	Methodist						Cape Coast	Cape Coast		Cape Coast	0	-2076650	5.367	-1.417		0	0	0			0	0
6	U62	U	62	Nfuam	1911	1	1907	0				0	Wesleyan Methodist Church	Wesleyan Methodist Church	Methodist									Cape Coast	0	-2076650	5.367	-1.417		0	0	0			0	0
6	U62	U	62	Nfuam	1912	1	1907	0				0	Wesleyan Methodist Church	Wesleyan Methodist Church	Methodist									Cape Coast	0	-2076650	5.367	-1.417		0	0	0			0	0
6	U62	U	62	Nfuam	1913	1	1907	0				0	Wesleyan Methodist Church	Wesleyan Methodist Church	Methodist									Cape Coast	0	-2076650	5.367	-1.417		0	0	0			0	0
6	U62	U	62	Nfuam	1914	1	1907	0				0	Wesleyan Methodist Church	Wesleyan Methodist Church	Methodist									Cape Coast	0	-2076650	5.367	-1.417		0	0	0			0	0
6	U62	U	62	Nfuam	1915	1	1907	0				0	Wesleyan Methodist Church	Wesleyan Methodist Church	Methodist									Cape Coast	0	-2076650	5.367	-1.417		0	0	0			0	0
6	U62	U	62	Nfuam	1916	1	1907	0				0	Wesleyan Methodist Church	Wesleyan Methodist Church	Methodist						Cape Coast	Cape Coast		Cape Coast	0	-2076650	5.367	-1.417		0	0	0			0	0
6	U62	U	62	Nfuam	1917	1	1907	0				0	Wesleyan Methodist Church	Wesleyan Methodist Church	Methodist									Cape Coast	0	-2076650	5.367	-1.417		0	0	0			0	0
6	U62	U	62	Nfuam	1918	1	1907	0				0	Wesleyan Methodist Church	Wesleyan Methodist Church	Methodist									Cape Coast	0	-2076650	5.367	-1.417		0	0	0			0	0
6	U62	U	62	Nfuam	1919	1	1907	0				0	Wesleyan Methodist Church	Wesleyan Methodist Church	Methodist									Cape Coast	0	-2076650	5.367	-1.417		0	0	0			0	0
6	U62	U	62	Nfuam	1920	1	1907	0				0	Wesleyan Methodist Church	Wesleyan Methodist Church	Methodist									Cape Coast	0	-2076650	5.367	-1.417		0	0	0			0	0
6	U62	U	62	Nfuam	1921	1	1907	0				0	Wesleyan Methodist Church	Wesleyan Methodist Church	Methodist									Cape Coast	0	-2076650	5.367	-1.417		0	0	0			0	0
6	U62	U	62	Nfuam	1922	1	1907	0				0	Wesleyan Methodist Church	Wesleyan Methodist Church	Methodist									Cape Coast	0	-2076650	5.367	-1.417		0	0	0			0	0
6	U62	U	62	Nfuam	1923	1	1907	0				0	Wesleyan Methodist Church	Wesleyan Methodist Church	Methodist						Cape Coast	Cape Coast		Cape Coast	0	-2076650	5.367	-1.417		0	0	0			0	0
6	U62	U	62	Nfuam	1924	1	1907	0				0	Wesleyan Methodist Church	Wesleyan Methodist Church	Methodist									Cape Coast	0	-2076650	5.367	-1.417		0	0	0			0	0
6	U62	U	62	Nfuam	1925	1	1907	0				0	Wesleyan Methodist Church	Wesleyan Methodist Church	Methodist									Cape Coast	0	-2076650	5.367	-1.417		0	0	0			0	0
6	U62	U	62	Nfuam	1926	1	1907	0				0	Wesleyan Methodist Church	Wesleyan Methodist Church	Methodist									Cape Coast	0	-2076650	5.367	-1.417		0	0	0			0	0
6	U62	U	62	Nfuam	1927	1	1907	0				0	Wesleyan Methodist Church	Wesleyan Methodist Church	Methodist									Cape Coast	0	-2076650	5.367	-1.417		0	0	0			0	0
6	U62	U	62	Nfuam	1928	1	1907	0				0	Wesleyan Methodist Church	Wesleyan Methodist Church	Methodist						Cape Coast	Cape Coast		Cape Coast	0	-2076650	5.367	-1.417		0	0	0			0	0
6	U62	U	62	Nfuam	1929	1	1907	0				0	Wesleyan Methodist Church	Wesleyan Methodist Church	Methodist									Cape Coast	0	-2076650	5.367	-1.417		0	0	0			0	0
6	U62	U	62	Nfuam	1930	1	1907	0				0	Wesleyan Methodist Church	Wesleyan Methodist Church	Methodist									Cape Coast	0	-2076650	5.367	-1.417		0	0	0			0	0
6	U62	U	62	Nfuam	1931	1	1907	0				0	Wesleyan Methodist Church	Wesleyan Methodist Church	Methodist									Cape Coast	0	-2076650	5.367	-1.417		0	0	0			0	0
6	U62	U	62	Nfuam	1932	1	1907	0				0	Wesleyan Methodist Church	Wesleyan Methodist Church	Methodist						Cape Coast	Cape Coast		Cape Coast	0	-2076650	5.367	-1.417		0	0	0			0	0
7	W64	W	64	Amosima	1908	1	1908	0				0	Wesleyan Methodist Church	Wesleyan Methodist Church	Methodist									Cape Coast	0	-2069313	5.167	-1.233		0	0	0			0	0
7	W64	W	64	Amosima	1909	1	1908	0				0	Wesleyan Methodist Church	Wesleyan Methodist Church	Methodist									Cape Coast	0	-2069313	5.167	-1.233		0	0	0			0	0
7	W64	W	64	Amosima	1910	1	1908	0				0	Wesleyan Methodist Church	Wesleyan Methodist Church	Methodist						Cape Coast	Cape Coast		Cape Coast	0	-2069313	5.167	-1.233		0	0	0			0	0
7	W64	W	64	Amosima	1911	1	1908	0				0	Wesleyan Methodist Church	Wesleyan Methodist Church	Methodist									Cape Coast	0	-2069313	5.167	-1.233		0	0	0			0	0
7	W64	W	64	Amosima	1912	1	1908	0				0	Wesleyan Methodist Church	Wesleyan Methodist Church	Methodist									Cape Coast	0	-2069313	5.167	-1.233		0	0	0			0	0
7	W64	W	64	Amosima	1913	1	1908	0				0	Wesleyan Methodist Church	Wesleyan Methodist Church	Methodist									Cape Coast	0	-2069313	5.167	-1.233		0	0	0			0	0
7	W64	W	64	Amosima	1914	1	1908	0				0	Wesleyan Methodist Church	Wesleyan Methodist Church	Methodist									Cape Coast	0	-2069313	5.167	-1.233		0	0	0			0	0
7	W64	W	64	Amosima	1915	1	1908	0				0	Wesleyan Methodist Church	Wesleyan Methodist Church	Methodist									Cape Coast	0	-2069313	5.167	-1.233		0	0	0			0	0
7	W64	W	64	Amosima	1916	1	1908	0				0	Wesleyan Methodist Church	Wesleyan Methodist Church	Methodist						Cape Coast	Cape Coast		Cape Coast	0	-2069313	5.167	-1.233		0	0	0			0	0
7	W64	W	64	Amosima	1917	1	1908	0				0	Wesleyan Methodist Church	Wesleyan Methodist Church	Methodist									Cape Coast	0	-2069313	5.167	-1.233		0	0	0			0	0
7	W64	W	64	Amosima	1918	1	1908	0				0	Wesleyan Methodist Church	Wesleyan Methodist Church	Methodist									Cape Coast	0	-2069313	5.167	-1.233		0	0	0			0	0
7	W64	W	64	Amosima	1919	1	1908	0				0	Wesleyan Methodist Church	Wesleyan Methodist Church	Methodist									Cape Coast	0	-2069313	5.167	-1.233		0	0	0			0	0
7	W64	W	64	Amosima	1920	1	1908	0				0	Wesleyan Methodist Church	Wesleyan Methodist Church	Methodist									Cape Coast	0	-2069313	5.167	-1.233		0	0	0			0	0
7	W64	W	64	Amosima	1921	1	1908	0				0	Wesleyan Methodist Church	Wesleyan Methodist Church	Methodist									Cape Coast	0	-2069313	5.167	-1.233		0	0	0			0	0
7	W64	W	64	Amosima	1922	1	1908	0				0	Wesleyan Methodist Church	Wesleyan Methodist Church	Methodist									Cape Coast	0	-2069313	5.167	-1.233		0	0	0			0	0
7	W64	W	64	Amosima	1923	1	1908	0				0	Wesleyan Methodist Church	Wesleyan Methodist Church	Methodist						Cape Coast	Cape Coast		Cape Coast	0	-2069313	5.167	-1.233		0	0	0			0	0
7	W64	W	64	Amosima	1924	1	1908	0				0	Wesleyan Methodist Church	Wesleyan Methodist Church	Methodist									Cape Coast	0	-2069313	5.167	-1.233		0	0	0			0	0
7	W64	W	64	Amosima	1925	1	1908	0				0	Wesleyan Methodist Church	Wesleyan Methodist Church	Methodist									Cape Coast	0	-2069313	5.167	-1.233		0	0	0			0	0
7	W64	W	64	Amosima	1926	1	1908	0				0	Wesleyan Methodist Church	Wesleyan Methodist Church	Methodist									Cape Coast	0	-2069313	5.167	-1.233		0	0	0			0	0
7	W64	W	64	Amosima	1927	1	1908	0				0	Wesleyan Methodist Church	Wesleyan Methodist Church	Methodist									Cape Coast	0	-2069313	5.167	-1.233		0	0	0			0	0
7	W64	W	64	Amosima	1928	1	1908	0				0	Wesleyan Methodist Church	Wesleyan Methodist Church	Methodist						Cape Coast	Cape Coast		Cape Coast	0	-2069313	5.167	-1.233		0	0	0			0	0
7	W64	W	64	Amosima	1929	1	1908	0				0	Wesleyan Methodist Church	Wesleyan Methodist Church	Methodist									Cape Coast	0	-2069313	5.167	-1.233		0	0	0			0	0
7	W64	W	64	Amosima	1930	1	1908	0				0	Wesleyan Methodist Church	Wesleyan Methodist Church	Methodist									Cape Coast	0	-2069313	5.167	-1.233		0	0	0			0	0
7	W64	W	64	Amosima	1931	1	1908	0				0	Wesleyan Methodist Church	Wesleyan Methodist Church	Methodist									Cape Coast	0	-2069313	5.167	-1.233		0	0	0			0	0
7	W64	W	64	Amosima	1932	1	1908	0				0	Wesleyan Methodist Church	Wesleyan Methodist Church	Methodist						Cape Coast	Cape Coast		Cape Coast	0	-2069313	5.167	-1.233		0	0	0			0	0
8	W64	W	64	Nkanfua	1877	1	1877	0			100	0	Wesleyan Methodist Church	Wesleyan Methodist Church	Methodist	J.D. Hayford	136				Abura Dunkwa	Abura Dunkwa		Cape Coast	0	-2076734	5.133	-1.25		0	0	0			0	0
8	W64	W	64	Nkanfua	1878	0	1877	0				0	Wesleyan Methodist Church	Wesleyan Methodist Church	Methodist									Cape Coast	0	-2076734	5.133	-1.25		0	0	0			0	0
8	W64	W	64	Nkanfua	1879	0	1877	0				0	Wesleyan Methodist Church	Wesleyan Methodist Church	Methodist									Cape Coast	0	-2076734	5.133	-1.25		0	0	0			0	0
8	W64	W	64	Nkanfua	1880	0	1877	0				0	Wesleyan Methodist Church	Wesleyan Methodist Church	Methodist									Cape Coast	0	-2076734	5.133	-1.25		0	0	0			0	0
8	W64	W	64	Nkanfua	1881	0	1877	0				0	Wesleyan Methodist Church	Wesleyan Methodist Church	Methodist									Cape Coast	0	-2076734	5.133	-1.25		0	0	0			0	0
8	W64	W	64	Nkanfua	1882	0	1877	0				0	Wesleyan Methodist Church	Wesleyan Methodist Church	Methodist									Cape Coast	0	-2076734	5.133	-1.25		0	0	0			0	0
8	W64	W	64	Nkanfua	1883	0	1877	0				0	Wesleyan Methodist Church	Wesleyan Methodist Church	Methodist									Cape Coast	0	-2076734	5.133	-1.25		0	0	0			0	0
8	W64	W	64	Nkanfua	1884	0	1877	0				0	Wesleyan Methodist Church	Wesleyan Methodist Church	Methodist									Cape Coast	0	-2076734	5.133	-1.25		0	0	0			0	0
8	W64	W	64	Nkanfua	1885	0	1877	0				0	Wesleyan Methodist Church	Wesleyan Methodist Church	Methodist									Cape Coast	0	-2076734	5.133	-1.25		0	0	0			0	0
8	W64	W	64	Nkanfua	1886	0	1877	0				0	Wesleyan Methodist Church	Wesleyan Methodist Church	Methodist									Cape Coast	0	-2076734	5.133	-1.25		0	0	0			0	0
8	W64	W	64	Nkanfua	1887	0	1877	0				0	Wesleyan Methodist Church	Wesleyan Methodist Church	Methodist									Cape Coast	0	-2076734	5.133	-1.25		0	0	0			0	0
8	W64	W	64	Nkanfua	1888	0	1877	0				0	Wesleyan Methodist Church	Wesleyan Methodist Church	Methodist									Cape Coast	0	-2076734	5.133	-1.25		0	0	0			0	0
8	W64	W	64	Nkanfua	1889	0	1877	0				0	Wesleyan Methodist Church	Wesleyan Methodist Church	Methodist									Cape Coast	0	-2076734	5.133	-1.25		0	0	0			0	0
8	W64	W	64	Nkanfua	1890	0	1877	0				0	Wesleyan Methodist Church	Wesleyan Methodist Church	Methodist									Cape Coast	0	-2076734	5.133	-1.25		0	0	0			0	0
8	W64	W	64	Nkanfua	1891	0	1877	0				0	Wesleyan Methodist Church	Wesleyan Methodist Church	Methodist									Cape Coast	0	-2076734	5.133	-1.25		0	0	0			0	0
8	W64	W	64	Nkanfua	1892	0	1877	0				0	Wesleyan Methodist Church	Wesleyan Methodist Church	Methodist									Cape Coast	0	-2076734	5.133	-1.25		0	0	0			0	0
8	W64	W	64	Nkanfua	1893	0	1877	0				0	Wesleyan Methodist Church	Wesleyan Methodist Church	Methodist									Cape Coast	0	-2076734	5.133	-1.25		0	0	0			0	0
8	W64	W	64	Nkanfua	1894	0	1877	0				0	Wesleyan Methodist Church	Wesleyan Methodist Church	Methodist									Cape Coast	0	-2076734	5.133	-1.25		0	0	0			0	0
8	W64	W	64	Nkanfua	1895	0	1877	0				0	Wesleyan Methodist Church	Wesleyan Methodist Church	Methodist									Cape Coast	0	-2076734	5.133	-1.25		0	0	0			0	0
8	W64	W	64	Nkanfua	1896	0	1877	0				0	Wesleyan Methodist Church	Wesleyan Methodist Church	Methodist									Cape Coast	0	-2076734	5.133	-1.25		0	0	0			0	0
8	W64	W	64	Nkanfua	1897	0	1877	0				0	Wesleyan Methodist Church	Wesleyan Methodist Church	Methodist									Cape Coast	0	-2076734	5.133	-1.25		0	0	0			0	0
8	W64	W	64	Nkanfua	1898	0	1877	0				0	Wesleyan Methodist Church	Wesleyan Methodist Church	Methodist									Cape Coast	0	-2076734	5.133	-1.25		0	0	0			0	0
8	W64	W	64	Nkanfua	1899	0	1877	0				0	Wesleyan Methodist Church	Wesleyan Methodist Church	Methodist									Cape Coast	0	-2076734	5.133	-1.25		0	0	0			0	0
8	W64	W	64	Nkanfua	1900	0	1877	0				0	Wesleyan Methodist Church	Wesleyan Methodist Church	Methodist									Cape Coast	0	-2076734	5.133	-1.25		0	0	0			0	0
8	W64	W	64	Nkanfua	1901	0	1877	0				0	Wesleyan Methodist Church	Wesleyan Methodist Church	Methodist									Cape Coast	0	-2076734	5.133	-1.25		0	0	0			0	0
8	W64	W	64	Nkanfua	1902	0	1877	0				0	Wesleyan Methodist Church	Wesleyan Methodist Church	Methodist									Cape Coast	0	-2076734	5.133	-1.25		0	0	0			0	0
8	W64	W	64	Nkanfua	1903	0	1877	0				0	Wesleyan Methodist Church	Wesleyan Methodist Church	Methodist									Cape Coast	0	-2076734	5.133	-1.25		0	0	0			0	0
8	W64	W	64	Nkanfua	1904	0	1877	0				0	Wesleyan Methodist Church	Wesleyan Methodist Church	Methodist									Cape Coast	0	-2076734	5.133	-1.25		0	0	0			0	0
8	W64	W	64	Nkanfua	1905	0	1877	0				0	Wesleyan Methodist Church	Wesleyan Methodist Church	Methodist									Cape Coast	0	-2076734	5.133	-1.25		0	0	0			0	0
8	W64	W	64	Nkanfua	1906	0	1877	0				0	Wesleyan Methodist Church	Wesleyan Methodist Church	Methodist									Cape Coast	0	-2076734	5.133	-1.25		0	0	0			0	0
8	W64	W	64	Nkanfua	1907	0	1877	0				0	Wesleyan Methodist Church	Wesleyan Methodist Church	Methodist									Cape Coast	0	-2076734	5.133	-1.25		0	0	0			0	0
8	W64	W	64	Nkanfua	1908	0	1877	0				0	Wesleyan Methodist Church	Wesleyan Methodist Church	Methodist									Cape Coast	0	-2076734	5.133	-1.25		0	0	0			0	0
8	W64	W	64	Nkanfua	1909	0	1877	0				0	Wesleyan Methodist Church	Wesleyan Methodist Church	Methodist									Cape Coast	0	-2076734	5.133	-1.25		0	0	0			0	0
8	W64	W	64	Nkanfua	1910	0	1877	0				0	Wesleyan Methodist Church	Wesleyan Methodist Church	Methodist									Cape Coast	0	-2076734	5.133	-1.25		0	0	0			0	0
8	W64	W	64	Nkanfua	1911	0	1877	0				0	Wesleyan Methodist Church	Wesleyan Methodist Church	Methodist									Cape Coast	0	-2076734	5.133	-1.25		0	0	0			0	0
8	W64	W	64	Nkanfua	1912	0	1877	0				0	Wesleyan Methodist Church	Wesleyan Methodist Church	Methodist									Cape Coast	0	-2076734	5.133	-1.25		0	0	0			0	0
8	W64	W	64	Nkanfua	1913	0	1877	0				0	Wesleyan Methodist Church	Wesleyan Methodist Church	Methodist									Cape Coast	0	-2076734	5.133	-1.25		0	0	0			0	0
8	W64	W	64	Nkanfua	1914	0	1877	0				0	Wesleyan Methodist Church	Wesleyan Methodist Church	Methodist									Cape Coast	0	-2076734	5.133	-1.25		0	0	0			0	0
8	W64	W	64	Nkanfua	1915	0	1877	0				0	Wesleyan Methodist Church	Wesleyan Methodist Church	Methodist									Cape Coast	0	-2076734	5.133	-1.25		0	0	0			0	0
8	W64	W	64	Nkanfua	1916	1	1877	0				0	Wesleyan Methodist Church	Wesleyan Methodist Church	Methodist						Cape Coast	Cape Coast		Cape Coast	0	-2076734	5.133	-1.25		0	0	0			0	0
8	W64	W	64	Nkanfua	1917	1	1877	0				0	Wesleyan Methodist Church	Wesleyan Methodist Church	Methodist									Cape Coast	0	-2076734	5.133	-1.25		0	0	0			0	0
8	W64	W	64	Nkanfua	1918	1	1877	0				0	Wesleyan Methodist Church	Wesleyan Methodist Church	Methodist									Cape Coast	0	-2076734	5.133	-1.25		0	0	0			0	0
8	W64	W	64	Nkanfua	1919	1	1877	0				0	Wesleyan Methodist Church	Wesleyan Methodist Church	Methodist									Cape Coast	0	-2076734	5.133	-1.25		0	0	0			0	0
8	W64	W	64	Nkanfua	1920	0	1877	0				0	Wesleyan Methodist Church	Wesleyan Methodist Church	Methodist									Cape Coast	0	-2076734	5.133	-1.25		0	0	0			0	0
8	W64	W	64	Nkanfua	1921	0	1877	0				0	Wesleyan Methodist Church	Wesleyan Methodist Church	Methodist									Cape Coast	0	-2076734	5.133	-1.25		0	0	0			0	0
8	W64	W	64	Nkanfua	1922	0	1877	0				0	Wesleyan Methodist Church	Wesleyan Methodist Church	Methodist									Cape Coast	0	-2076734	5.133	-1.25		0	0	0			0	0
8	W64	W	64	Nkanfua	1923	0	1877	0				0	Wesleyan Methodist Church	Wesleyan Methodist Church	Methodist									Cape Coast	0	-2076734	5.133	-1.25		0	0	0			0	0
8	W64	W	64	Nkanfua	1924	0	1877	0				0	Wesleyan Methodist Church	Wesleyan Methodist Church	Methodist									Cape Coast	0	-2076734	5.133	-1.25		0	0	0			0	0
8	W64	W	64	Nkanfua	1925	1	1877	0				0	Wesleyan Methodist Church	Wesleyan Methodist Church	Methodist									Cape Coast	0	-2076734	5.133	-1.25		0	0	0			0	0
8	W64	W	64	Nkanfua	1926	1	1877	0				0	Wesleyan Methodist Church	Wesleyan Methodist Church	Methodist									Cape Coast	0	-2076734	5.133	-1.25		0	0	0			0	0
8	W64	W	64	Nkanfua	1927	1	1877	0				0	Wesleyan Methodist Church	Wesleyan Methodist Church	Methodist									Cape Coast	0	-2076734	5.133	-1.25		0	0	0			0	0
8	W64	W	64	Nkanfua	1928	1	1877	0				0	Wesleyan Methodist Church	Wesleyan Methodist Church	Methodist						Cape Coast	Cape Coast		Cape Coast	0	-2076734	5.133	-1.25		0	0	0			0	0
8	W64	W	64	Nkanfua	1929	0	1877	0				0	Wesleyan Methodist Church	Wesleyan Methodist Church	Methodist									Cape Coast	0	-2076734	5.133	-1.25		0	0	0			0	0
8	W64	W	64	Nkanfua	1930	0	1877	0				0	Wesleyan Methodist Church	Wesleyan Methodist Church	Methodist									Cape Coast	0	-2076734	5.133	-1.25		0	0	0			0	0
8	W64	W	64	Nkanfua	1931	0	1877	0				0	Wesleyan Methodist Church	Wesleyan Methodist Church	Methodist									Cape Coast	0	-2076734	5.133	-1.25		0	0	0			0	0
8	W64	W	64	Nkanfua	1932	0	1877	0				0	Wesleyan Methodist Church	Wesleyan Methodist Church	Methodist									Cape Coast	0	-2076734	5.133	-1.25		0	0	0			0	0
9	W64	W	64	Akrumah and Asebu	1915	1	1915	0				0	Wesleyan Methodist Church	Wesleyan Methodist Church	Methodist									Cape Coast	0	-2069024	5.183	-1.217		0	0	0			0	0
9	W64	W	64	Akrumah and Asebu	1916	1	1915	0				0	Wesleyan Methodist Church	Wesleyan Methodist Church	Methodist						Cape Coast	Cape Coast		Cape Coast	0	-2069024	5.183	-1.217		0	0	0			0	0
9	W64	W	64	Akrumah and Asebu	1917	1	1915	0				0	Wesleyan Methodist Church	Wesleyan Methodist Church	Methodist									Cape Coast	0	-2069024	5.183	-1.217		0	0	0			0	0
9	W64	W	64	Akrumah and Asebu	1918	1	1915	0				0	Wesleyan Methodist Church	Wesleyan Methodist Church	Methodist									Cape Coast	0	-2069024	5.183	-1.217		0	0	0			0	0
9	W64	W	64	Akrumah and Asebu	1919	1	1915	0				0	Wesleyan Methodist Church	Wesleyan Methodist Church	Methodist									Cape Coast	0	-2069024	5.183	-1.217		0	0	0			0	0
9	W64	W	64	Akrumah and Asebu	1920	1	1915	0				0	Wesleyan Methodist Church	Wesleyan Methodist Church	Methodist									Cape Coast	0	-2069024	5.183	-1.217		0	0	0			0	0
9	W64	W	64	Akrumah and Asebu	1921	0	1915	0				0	Wesleyan Methodist Church	Wesleyan Methodist Church	Methodist									Cape Coast	0	-2069024	5.183	-1.217		0	0	0			0	0
9	W64	W	64	Akrumah and Asebu	1922	0	1915	0				0	Wesleyan Methodist Church	Wesleyan Methodist Church	Methodist									Cape Coast	0	-2069024	5.183	-1.217		0	0	0			0	0
9	W64	W	64	Akrumah and Asebu	1923	1	1915	0				0	Wesleyan Methodist Church	Wesleyan Methodist Church	Methodist						Cape Coast	Cape Coast		Cape Coast	0	-2069024	5.183	-1.217		0	0	0			0	0
9	W64	W	64	Akrumah and Asebu	1924	1	1915	0				0	Wesleyan Methodist Church	Wesleyan Methodist Church	Methodist									Cape Coast	0	-2069024	5.183	-1.217		0	0	0			0	0
9	W64	W	64	Akrumah and Asebu	1925	1	1915	0				0	Wesleyan Methodist Church	Wesleyan Methodist Church	Methodist									Cape Coast	0	-2069024	5.183	-1.217		0	0	0			0	0
9	W64	W	64	Akrumah and Asebu	1926	1	1915	0				0	Wesleyan Methodist Church	Wesleyan Methodist Church	Methodist									Cape Coast	0	-2069024	5.183	-1.217		0	0	0			0	0
9	W64	W	64	Akrumah and Asebu	1927	1	1915	0				0	Wesleyan Methodist Church	Wesleyan Methodist Church	Methodist									Cape Coast	0	-2069024	5.183	-1.217		0	0	0			0	0
9	W64	W	64	Akrumah and Asebu	1928	1	1915	0				0	Wesleyan Methodist Church	Wesleyan Methodist Church	Methodist						Cape Coast	Cape Coast		Cape Coast	0	-2069024	5.183	-1.217		0	0	0			0	0
9	W64	W	64	Akrumah and Asebu	1929	1	1915	0				0	Wesleyan Methodist Church	Wesleyan Methodist Church	Methodist									Cape Coast	0	-2069024	5.183	-1.217		0	0	0			0	0
9	W64	W	64	Akrumah and Asebu	1930	1	1915	0				0	Wesleyan Methodist Church	Wesleyan Methodist Church	Methodist									Cape Coast	0	-2069024	5.183	-1.217		0	0	0			0	0
9	W64	W	64	Akrumah and Asebu	1931	1	1915	0				0	Wesleyan Methodist Church	Wesleyan Methodist Church	Methodist									Cape Coast	0	-2069024	5.183	-1.217		0	0	0			0	0
9	W64	W	64	Akrumah and Asebu	1932	1	1915	0				0	Wesleyan Methodist Church	Wesleyan Methodist Church	Methodist						Cape Coast	Cape Coast		Cape Coast	0	-2069024	5.183	-1.217		0	0	0			0	0
10	T64	T	64	Himan	1907	1	1907	0				0	Wesleyan Methodist Church	Wesleyan Methodist Church	Methodist									Cape Coast	0	-2073631	5.183	-1.567		0	0	0			0	0
10	T64	T	64	Himan	1908	1	1907	0				0	Wesleyan Methodist Church	Wesleyan Methodist Church	Methodist									Cape Coast	0	-2073631	5.183	-1.567		0	0	0			0	0
10	T64	T	64	Himan	1909	1	1907	0				0	Wesleyan Methodist Church	Wesleyan Methodist Church	Methodist									Cape Coast	0	-2073631	5.183	-1.567		0	0	0			0	0
10	T64	T	64	Himan	1910	1	1907	0				0	Wesleyan Methodist Church	Wesleyan Methodist Church	Methodist						Cape Coast	Cape Coast		Cape Coast	0	-2073631	5.183	-1.567		0	0	0			0	0
10	T64	T	64	Himan	1911	1	1907	0				0	Wesleyan Methodist Church	Wesleyan Methodist Church	Methodist									Cape Coast	0	-2073631	5.183	-1.567		0	0	0			0	0
10	T64	T	64	Himan	1912	1	1907	0				0	Wesleyan Methodist Church	Wesleyan Methodist Church	Methodist									Cape Coast	0	-2073631	5.183	-1.567		0	0	0			0	0
10	T64	T	64	Himan	1913	1	1907	0				0	Wesleyan Methodist Church	Wesleyan Methodist Church	Methodist									Cape Coast	0	-2073631	5.183	-1.567		0	0	0			0	0
10	T64	T	64	Himan	1914	1	1907	0				0	Wesleyan Methodist Church	Wesleyan Methodist Church	Methodist									Cape Coast	0	-2073631	5.183	-1.567		0	0	0			0	0
10	T64	T	64	Himan	1915	1	1907	0				0	Wesleyan Methodist Church	Wesleyan Methodist Church	Methodist									Cape Coast	0	-2073631	5.183	-1.567		0	0	0			0	0
10	T64	T	64	Himan	1916	1	1907	0				0	Wesleyan Methodist Church	Wesleyan Methodist Church	Methodist						Cape Coast	Cape Coast		Cape Coast	0	-2073631	5.183	-1.567		0	0	0			0	0
10	T64	T	64	Himan	1917	1	1907	0				0	Wesleyan Methodist Church	Wesleyan Methodist Church	Methodist									Cape Coast	0	-2073631	5.183	-1.567		0	0	0			0	0
10	T64	T	64	Himan	1918	1	1907	0				0	Wesleyan Methodist Church	Wesleyan Methodist Church	Methodist									Cape Coast	0	-2073631	5.183	-1.567		0	0	0			0	0
10	T64	T	64	Himan	1919	1	1907	0				0	Wesleyan Methodist Church	Wesleyan Methodist Church	Methodist									Cape Coast	0	-2073631	5.183	-1.567		0	0	0			0	0
10	T64	T	64	Himan	1920	1	1907	0				0	Wesleyan Methodist Church	Wesleyan Methodist Church	Methodist									Cape Coast	0	-2073631	5.183	-1.567		0	0	0			0	0
10	T64	T	64	Himan	1921	1	1907	0				0	Wesleyan Methodist Church	Wesleyan Methodist Church	Methodist									Cape Coast	0	-2073631	5.183	-1.567		0	0	0			0	0
10	T64	T	64	Himan	1922	1	1907	0				0	Wesleyan Methodist Church	Wesleyan Methodist Church	Methodist									Cape Coast	0	-2073631	5.183	-1.567		0	0	0			0	0
10	T64	T	64	Himan	1923	1	1907	0				0	Wesleyan Methodist Church	Wesleyan Methodist Church	Methodist						Cape Coast	Cape Coast		Cape Coast	0	-2073631	5.183	-1.567		0	0	0			0	0
10	T64	T	64	Himan	1924	1	1907	0				0	Wesleyan Methodist Church	Wesleyan Methodist Church	Methodist									Cape Coast	0	-2073631	5.183	-1.567		0	0	0			0	0
10	T64	T	64	Himan	1925	1	1907	0				0	Wesleyan Methodist Church	Wesleyan Methodist Church	Methodist									Cape Coast	0	-2073631	5.183	-1.567		0	0	0			0	0
10	T64	T	64	Himan	1926	1	1907	0				0	Wesleyan Methodist Church	Wesleyan Methodist Church	Methodist									Cape Coast	0	-2073631	5.183	-1.567		0	0	0			0	0
10	T64	T	64	Himan	1927	1	1907	0				0	Wesleyan Methodist Church	Wesleyan Methodist Church	Methodist									Cape Coast	0	-2073631	5.183	-1.567		0	0	0			0	0
10	T64	T	64	Himan	1928	1	1907	0				0	Wesleyan Methodist Church	Wesleyan Methodist Church	Methodist									Cape Coast	0	-2073631	5.183	-1.567		0	0	0			0	0
10	T64	T	64	Himan	1929	1	1907	0				0	Wesleyan Methodist Church	Wesleyan Methodist Church	Methodist									Cape Coast	0	-2073631	5.183	-1.567		0	0	0			0	0
10	T64	T	64	Himan	1930	1	1907	0				0	Wesleyan Methodist Church	Wesleyan Methodist Church	Methodist									Cape Coast	0	-2073631	5.183	-1.567		0	0	0			0	0
10	T64	T	64	Himan	1931	1	1907	0				0	Wesleyan Methodist Church	Wesleyan Methodist Church	Methodist									Cape Coast	0	-2073631	5.183	-1.567		0	0	0			0	0
10	T64	T	64	Himan	1932	0	1907	0				0	Wesleyan Methodist Church	Wesleyan Methodist Church	Methodist									Cape Coast	0	-2073631	5.183	-1.567		0	0	0			0	0
11	V63	V	63	Jukwaa	1907	1	1907	0				0	Wesleyan Methodist Church	Wesleyan Methodist Church	Methodist									Cape Coast	0	-2074044	5.267	-1.333		0	0	0			0	0
11	V63	V	63	Jukwaa	1908	1	1907	0				0	Wesleyan Methodist Church	Wesleyan Methodist Church	Methodist									Cape Coast	0	-2074044	5.267	-1.333		0	0	0			0	0
11	V63	V	63	Jukwaa	1909	1	1907	0				0	Wesleyan Methodist Church	Wesleyan Methodist Church	Methodist									Cape Coast	0	-2074044	5.267	-1.333		0	0	0			0	0
11	V63	V	63	Jukwaa	1910	1	1907	0				0	Wesleyan Methodist Church	Wesleyan Methodist Church	Methodist						Cape Coast	Cape Coast		Cape Coast	0	-2074044	5.267	-1.333		0	0	0			0	0
11	V63	V	63	Jukwaa	1911	1	1907	0				0	Wesleyan Methodist Church	Wesleyan Methodist Church	Methodist									Cape Coast	0	-2074044	5.267	-1.333		0	0	0			0	0
11	V63	V	63	Jukwaa	1912	1	1907	0				0	Wesleyan Methodist Church	Wesleyan Methodist Church	Methodist									Cape Coast	0	-2074044	5.267	-1.333		0	0	0			0	0
11	V63	V	63	Jukwaa	1913	1	1907	0				0	Wesleyan Methodist Church	Wesleyan Methodist Church	Methodist									Cape Coast	0	-2074044	5.267	-1.333		0	0	0			0	0
11	V63	V	63	Jukwaa	1914	1	1907	0				0	Wesleyan Methodist Church	Wesleyan Methodist Church	Methodist									Cape Coast	0	-2074044	5.267	-1.333		0	0	0			0	0
11	V63	V	63	Jukwaa	1915	1	1907	0				0	Wesleyan Methodist Church	Wesleyan Methodist Church	Methodist									Cape Coast	0	-2074044	5.267	-1.333		0	0	0			0	0
11	V63	V	63	Jukwaa	1916	1	1907	0				0	Wesleyan Methodist Church	Wesleyan Methodist Church	Methodist						Cape Coast	Cape Coast		Cape Coast	0	-2074044	5.267	-1.333		0	0	0			0	0
11	V63	V	63	Jukwaa	1917	1	1907	0				0	Wesleyan Methodist Church	Wesleyan Methodist Church	Methodist									Cape Coast	0	-2074044	5.267	-1.333		0	0	0			0	0
11	V63	V	63	Jukwaa	1918	1	1907	0				0	Wesleyan Methodist Church	Wesleyan Methodist Church	Methodist									Cape Coast	0	-2074044	5.267	-1.333		0	0	0			0	0
11	V63	V	63	Jukwaa	1919	1	1907	0				0	Wesleyan Methodist Church	Wesleyan Methodist Church	Methodist									Cape Coast	0	-2074044	5.267	-1.333		0	0	0			0	0
11	V63	V	63	Jukwaa	1920	1	1907	0				0	Wesleyan Methodist Church	Wesleyan Methodist Church	Methodist									Cape Coast	0	-2074044	5.267	-1.333		0	0	0			0	0
11	V63	V	63	Jukwaa	1921	1	1907	0				0	Wesleyan Methodist Church	Wesleyan Methodist Church	Methodist									Cape Coast	0	-2074044	5.267	-1.333		0	0	0			0	0
11	V63	V	63	Jukwaa	1922	1	1907	0				0	Wesleyan Methodist Church	Wesleyan Methodist Church	Methodist									Cape Coast	0	-2074044	5.267	-1.333		0	0	0			0	0
11	V63	V	63	Jukwaa	1923	1	1907	0				0	Wesleyan Methodist Church	Wesleyan Methodist Church	Methodist						Cape Coast	Cape Coast		Cape Coast	0	-2074044	5.267	-1.333		0	0	0			0	0
11	V63	V	63	Jukwaa	1924	1	1907	0				0	Wesleyan Methodist Church	Wesleyan Methodist Church	Methodist									Cape Coast	0	-2074044	5.267	-1.333		0	0	0			0	0
11	V63	V	63	Jukwaa	1925	1	1907	0				0	Wesleyan Methodist Church	Wesleyan Methodist Church	Methodist									Cape Coast	0	-2074044	5.267	-1.333		0	0	0			0	0
11	V63	V	63	Jukwaa	1926	1	1907	0				0	Wesleyan Methodist Church	Wesleyan Methodist Church	Methodist									Cape Coast	0	-2074044	5.267	-1.333		0	0	0			0	0
11	V63	V	63	Jukwaa	1927	1	1907	0				0	Wesleyan Methodist Church	Wesleyan Methodist Church	Methodist									Cape Coast	0	-2074044	5.267	-1.333		0	0	0			0	0
11	V63	V	63	Jukwaa	1928	1	1907	0				0	Wesleyan Methodist Church	Wesleyan Methodist Church	Methodist						Cape Coast	Cape Coast		Cape Coast	0	-2074044	5.267	-1.333		0	0	0			0	0
11	V63	V	63	Jukwaa	1929	1	1907	0				0	Wesleyan Methodist Church	Wesleyan Methodist Church	Methodist									Cape Coast	0	-2074044	5.267	-1.333		0	0	0			0	0
11	V63	V	63	Jukwaa	1930	1	1907	0				0	Wesleyan Methodist Church	Wesleyan Methodist Church	Methodist									Cape Coast	0	-2074044	5.267	-1.333		0	0	0			0	0
11	V63	V	63	Jukwaa	1931	1	1907	0				0	Wesleyan Methodist Church	Wesleyan Methodist Church	Methodist									Cape Coast	0	-2074044	5.267	-1.333		0	0	0			0	0
11	V63	V	63	Jukwaa	1932	1	1907	0				0	Wesleyan Methodist Church	Wesleyan Methodist Church	Methodist						Cape Coast	Cape Coast		Cape Coast	0	-2074044	5.267	-1.333		0	0	0			0	0
12	AA60	AA	60	Nyamibekyire	1908	1	1908	0				0	Wesleyan Methodist Church	Wesleyan Methodist Church	Methodist									Agona	0	-2077195	5.583	-0.85		0	0	0			0	0
12	AA60	AA	60	Nyamibekyire	1909	1	1908	0				0	Wesleyan Methodist Church	Wesleyan Methodist Church	Methodist									Agona	0	-2077195	5.583	-0.85		0	0	0			0	0
12	AA60	AA	60	Nyamibekyire	1910	1	1908	0				0	Wesleyan Methodist Church	Wesleyan Methodist Church	Methodist						Nyamibekyire			Agona	0	-2077195	5.583	-0.85		0	0	0			0	0
12	AA60	AA	60	Nyamibekyire	1911	1	1908	0				0	Wesleyan Methodist Church	Wesleyan Methodist Church	Methodist									Agona	0	-2077195	5.583	-0.85		0	0	0			0	0
12	AA60	AA	60	Nyamibekyire	1912	1	1908	0				0	Wesleyan Methodist Church	Wesleyan Methodist Church	Methodist									Agona	0	-2077195	5.583	-0.85		0	0	0			0	0
12	AA60	AA	60	Nyamibekyire	1913	1	1908	0				0	Wesleyan Methodist Church	Wesleyan Methodist Church	Methodist									Agona	0	-2077195	5.583	-0.85		0	0	0			0	0
12	AA60	AA	60	Nyamibekyire	1914	1	1908	0				0	Wesleyan Methodist Church	Wesleyan Methodist Church	Methodist									Agona	0	-2077195	5.583	-0.85		0	0	0			0	0
12	AA60	AA	60	Nyamibekyire	1915	1	1908	0				0	Wesleyan Methodist Church	Wesleyan Methodist Church	Methodist									Agona	0	-2077195	5.583	-0.85		0	0	0			0	0
12	AA60	AA	60	Nyamibekyire	1916	1	1908	0				0	Wesleyan Methodist Church	Wesleyan Methodist Church	Methodist						Cape Coast	Cape Coast		Agona	0	-2077195	5.583	-0.85		0	0	0			0	0
12	AA60	AA	60	Nyamibekyire	1917	1	1908	0				0	Wesleyan Methodist Church	Wesleyan Methodist Church	Methodist									Agona	0	-2077195	5.583	-0.85		0	0	0			0	0
12	AA60	AA	60	Nyamibekyire	1918	1	1908	0				0	Wesleyan Methodist Church	Wesleyan Methodist Church	Methodist									Agona	0	-2077195	5.583	-0.85		0	0	0			0	0
12	AA60	AA	60	Nyamibekyire	1919	1	1908	0				0	Wesleyan Methodist Church	Wesleyan Methodist Church	Methodist									Agona	0	-2077195	5.583	-0.85		0	0	0			0	0
12	AA60	AA	60	Nyamibekyire	1920	0	1908	0				0	Wesleyan Methodist Church	Wesleyan Methodist Church	Methodist									Agona	0	-2077195	5.583	-0.85		0	0	0			0	0
12	AA60	AA	60	Nyamibekyire	1921	0	1908	0				0	Wesleyan Methodist Church	Wesleyan Methodist Church	Methodist									Agona	0	-2077195	5.583	-0.85		0	0	0			0	0
12	AA60	AA	60	Nyamibekyire	1922	0	1908	0				0	Wesleyan Methodist Church	Wesleyan Methodist Church	Methodist									Agona	0	-2077195	5.583	-0.85		0	0	0			0	0
12	AA60	AA	60	Nyamibekyire	1923	1	1908	0				0	Wesleyan Methodist Church	Wesleyan Methodist Church	Methodist						Agona	Agona		Agona	0	-2077195	5.583	-0.85		0	0	0			0	0
12	AA60	AA	60	Nyamibekyire	1924	1	1908	0				0	Wesleyan Methodist Church	Wesleyan Methodist Church	Methodist									Agona	0	-2077195	5.583	-0.85		0	0	0			0	0
12	AA60	AA	60	Nyamibekyire	1925	1	1908	0				0	Wesleyan Methodist Church	Wesleyan Methodist Church	Methodist									Agona	0	-2077195	5.583	-0.85		0	0	0			0	0
12	AA60	AA	60	Nyamibekyire	1926	1	1908	0				0	Wesleyan Methodist Church	Wesleyan Methodist Church	Methodist									Agona	0	-2077195	5.583	-0.85		0	0	0			0	0
12	AA60	AA	60	Nyamibekyire	1927	1	1908	0				0	Wesleyan Methodist Church	Wesleyan Methodist Church	Methodist									Agona	0	-2077195	5.583	-0.85		0	0	0			0	0
12	AA60	AA	60	Nyamibekyire	1928	0	1908	0				0	Wesleyan Methodist Church	Wesleyan Methodist Church	Methodist									Agona	0	-2077195	5.583	-0.85		0	0	0			0	0
12	AA60	AA	60	Nyamibekyire	1929	0	1908	0				0	Wesleyan Methodist Church	Wesleyan Methodist Church	Methodist									Agona	0	-2077195	5.583	-0.85		0	0	0			0	0
12	AA60	AA	60	Nyamibekyire	1930	0	1908	0				0	Wesleyan Methodist Church	Wesleyan Methodist Church	Methodist									Agona	0	-2077195	5.583	-0.85		0	0	0			0	0
12	AA60	AA	60	Nyamibekyire	1931	0	1908	0				0	Wesleyan Methodist Church	Wesleyan Methodist Church	Methodist									Agona	0	-2077195	5.583	-0.85		0	0	0			0	0
12	AA60	AA	60	Nyamibekyire	1932	1	1908	0				0	Wesleyan Methodist Church	Wesleyan Methodist Church	Methodist						Agona	Agona		Agona	0	-2077195	5.583	-0.85		0	0	0			0	0
13	W64	X	64	Nyaminansa	1915	1	1915	0				0	Wesleyan Methodist Church	Wesleyan Methodist Church	Methodist									Cape Coast	0	-2080203	5.15	-1.2		0	0	0			0	0
13	W64	X	64	Nyaminansa	1916	1	1915	0				0	Wesleyan Methodist Church	Wesleyan Methodist Church	Methodist						Cape Coast	Cape Coast		Cape Coast	0	-2080203	5.15	-1.2		0	0	0			0	0
13	W64	X	64	Nyaminansa	1917	1	1915	0				0	Wesleyan Methodist Church	Wesleyan Methodist Church	Methodist									Cape Coast	0	-2080203	5.15	-1.2		0	0	0			0	0
13	W64	X	64	Nyaminansa	1918	1	1915	0				0	Wesleyan Methodist Church	Wesleyan Methodist Church	Methodist									Cape Coast	0	-2080203	5.15	-1.2		0	0	0			0	0
13	W64	X	64	Nyaminansa	1919	1	1915	0				0	Wesleyan Methodist Church	Wesleyan Methodist Church	Methodist									Cape Coast	0	-2080203	5.15	-1.2		0	0	0			0	0
13	W64	X	64	Nyaminansa	1920	0	1915	0				0	Wesleyan Methodist Church	Wesleyan Methodist Church	Methodist									Cape Coast	0	-2080203	5.15	-1.2		0	0	0			0	0
13	W64	X	64	Nyaminansa	1921	0	1915	0				0	Wesleyan Methodist Church	Wesleyan Methodist Church	Methodist									Cape Coast	0	-2080203	5.15	-1.2		0	0	0			0	0
13	W64	X	64	Nyaminansa	1922	0	1915	0				0	Wesleyan Methodist Church	Wesleyan Methodist Church	Methodist									Cape Coast	0	-2080203	5.15	-1.2		0	0	0			0	0
13	W64	X	64	Nyaminansa	1923	1	1915	0				0	Wesleyan Methodist Church	Wesleyan Methodist Church	Methodist						Cape Coast	Cape Coast		Cape Coast	0	-2080203	5.15	-1.2		0	0	0			0	0
13	W64	X	64	Nyaminansa	1924	1	1915	0				0	Wesleyan Methodist Church	Wesleyan Methodist Church	Methodist									Cape Coast	0	-2080203	5.15	-1.2		0	0	0			0	0
13	W64	X	64	Nyaminansa	1925	1	1915	0				0	Wesleyan Methodist Church	Wesleyan Methodist Church	Methodist									Cape Coast	0	-2080203	5.15	-1.2		0	0	0			0	0
13	W64	X	64	Nyaminansa	1926	1	1915	0				0	Wesleyan Methodist Church	Wesleyan Methodist Church	Methodist									Cape Coast	0	-2080203	5.15	-1.2		0	0	0			0	0
13	W64	X	64	Nyaminansa	1927	1	1915	0				0	Wesleyan Methodist Church	Wesleyan Methodist Church	Methodist									Cape Coast	0	-2080203	5.15	-1.2		0	0	0			0	0
13	W64	X	64	Nyaminansa	1928	1	1915	0				0	Wesleyan Methodist Church	Wesleyan Methodist Church	Methodist						Cape Coast	Cape Coast		Cape Coast	0	-2080203	5.15	-1.2		0	0	0			0	0
13	W64	X	64	Nyaminansa	1929	1	1915	0				0	Wesleyan Methodist Church	Wesleyan Methodist Church	Methodist									Cape Coast	0	-2080203	5.15	-1.2		0	0	0			0	0
13	W64	X	64	Nyaminansa	1930	1	1915	0				0	Wesleyan Methodist Church	Wesleyan Methodist Church	Methodist									Cape Coast	0	-2080203	5.15	-1.2		0	0	0			0	0
13	W64	X	64	Nyaminansa	1931	1	1915	0				0	Wesleyan Methodist Church	Wesleyan Methodist Church	Methodist									Cape Coast	0	-2080203	5.15	-1.2		0	0	0			0	0
13	W64	X	64	Nyaminansa	1932	1	1915	0				0	Wesleyan Methodist Church	Wesleyan Methodist Church	Methodist						Cape Coast	Cape Coast		Cape Coast	0	-2080203	5.15	-1.2		0	0	0			0	0
14	W63	W	63	Ebu	1893	1	1893	0		50		0	Wesleyan Methodist Church	Wesleyan Methodist Church	Methodist						Elmina	Elmina		Cape Coast	0	-2072712	5.217	-1.233		0	0	0			0	0
14	W63	W	63	Ebu	1894	0	1893	0				0	Wesleyan Methodist Church	Wesleyan Methodist Church	Methodist									Cape Coast	0	-2072712	5.217	-1.233		0	0	0			0	0
14	W63	W	63	Ebu	1895	0	1893	0				0	Wesleyan Methodist Church	Wesleyan Methodist Church	Methodist									Cape Coast	0	-2072712	5.217	-1.233		0	0	0			0	0
14	W63	W	63	Ebu	1896	0	1893	0				0	Wesleyan Methodist Church	Wesleyan Methodist Church	Methodist									Cape Coast	0	-2072712	5.217	-1.233		0	0	0			0	0
14	W63	W	63	Ebu	1897	0	1893	0				0	Wesleyan Methodist Church	Wesleyan Methodist Church	Methodist									Cape Coast	0	-2072712	5.217	-1.233		0	0	0			0	0
14	W63	W	63	Ebu	1898	0	1893	0				0	Wesleyan Methodist Church	Wesleyan Methodist Church	Methodist									Cape Coast	0	-2072712	5.217	-1.233		0	0	0			0	0
14	W63	W	63	Ebu	1899	0	1893	0				0	Wesleyan Methodist Church	Wesleyan Methodist Church	Methodist									Cape Coast	0	-2072712	5.217	-1.233		0	0	0			0	0
14	W63	W	63	Ebu	1900	0	1893	0				0	Wesleyan Methodist Church	Wesleyan Methodist Church	Methodist									Cape Coast	0	-2072712	5.217	-1.233		0	0	0			0	0
14	W63	W	63	Ebu	1901	0	1893	0				0	Wesleyan Methodist Church	Wesleyan Methodist Church	Methodist									Cape Coast	0	-2072712	5.217	-1.233		0	0	0			0	0
14	W63	W	63	Ebu	1902	0	1893	0				0	Wesleyan Methodist Church	Wesleyan Methodist Church	Methodist									Cape Coast	0	-2072712	5.217	-1.233		0	0	0			0	0
14	W63	W	63	Ebu	1903	0	1893	0				0	Wesleyan Methodist Church	Wesleyan Methodist Church	Methodist									Cape Coast	0	-2072712	5.217	-1.233		0	0	0			0	0
14	W63	W	63	Ebu	1904	0	1893	0				0	Wesleyan Methodist Church	Wesleyan Methodist Church	Methodist									Cape Coast	0	-2072712	5.217	-1.233		0	0	0			0	0
14	W63	W	63	Ebu	1905	0	1893	0				0	Wesleyan Methodist Church	Wesleyan Methodist Church	Methodist									Cape Coast	0	-2072712	5.217	-1.233		0	0	0			0	0
14	W63	W	63	Ebu	1906	0	1893	0				0	Wesleyan Methodist Church	Wesleyan Methodist Church	Methodist									Cape Coast	0	-2072712	5.217	-1.233		0	0	0			0	0
14	W63	W	63	Ebu	1907	0	1893	0				0	Wesleyan Methodist Church	Wesleyan Methodist Church	Methodist									Cape Coast	0	-2072712	5.217	-1.233		0	0	0			0	0
14	W63	W	63	Ebu	1908	0	1893	0				0	Wesleyan Methodist Church	Wesleyan Methodist Church	Methodist									Cape Coast	0	-2072712	5.217	-1.233		0	0	0			0	0
14	W63	W	63	Ebu	1909	0	1893	0				0	Wesleyan Methodist Church	Wesleyan Methodist Church	Methodist									Cape Coast	0	-2072712	5.217	-1.233		0	0	0			0	0
14	W63	W	63	Ebu	1910	0	1893	0				0	Wesleyan Methodist Church	Wesleyan Methodist Church	Methodist									Cape Coast	0	-2072712	5.217	-1.233		0	0	0			0	0
14	W63	W	63	Ebu	1911	0	1893	0				0	Wesleyan Methodist Church	Wesleyan Methodist Church	Methodist									Cape Coast	0	-2072712	5.217	-1.233		0	0	0			0	0
14	W63	W	63	Ebu	1912	0	1893	0				0	Wesleyan Methodist Church	Wesleyan Methodist Church	Methodist									Cape Coast	0	-2072712	5.217	-1.233		0	0	0			0	0
14	W63	W	63	Ebu	1913	0	1893	0				0	Wesleyan Methodist Church	Wesleyan Methodist Church	Methodist									Cape Coast	0	-2072712	5.217	-1.233		0	0	0			0	0
14	W63	W	63	Ebu	1914	0	1893	0				0	Wesleyan Methodist Church	Wesleyan Methodist Church	Methodist									Cape Coast	0	-2072712	5.217	-1.233		0	0	0			0	0
14	W63	W	63	Ebu	1915	0	1893	0				0	Wesleyan Methodist Church	Wesleyan Methodist Church	Methodist									Cape Coast	0	-2072712	5.217	-1.233		0	0	0			0	0
14	W63	W	63	Ebu	1916	1	1893	0				0	Wesleyan Methodist Church	Wesleyan Methodist Church	Methodist						Cape Coast	Cape Coast		Cape Coast	0	-2072712	5.217	-1.233		0	0	0			0	0
14	W63	W	63	Ebu	1917	1	1893	0				0	Wesleyan Methodist Church	Wesleyan Methodist Church	Methodist									Cape Coast	0	-2072712	5.217	-1.233		0	0	0			0	0
14	W63	W	63	Ebu	1918	1	1893	0				0	Wesleyan Methodist Church	Wesleyan Methodist Church	Methodist									Cape Coast	0	-2072712	5.217	-1.233		0	0	0			0	0
14	W63	W	63	Ebu	1919	1	1893	0				0	Wesleyan Methodist Church	Wesleyan Methodist Church	Methodist									Cape Coast	0	-2072712	5.217	-1.233		0	0	0			0	0
14	W63	W	63	Ebu	1920	1	1893	0				0	Wesleyan Methodist Church	Wesleyan Methodist Church	Methodist									Cape Coast	0	-2072712	5.217	-1.233		0	0	0			0	0
14	W63	W	63	Ebu	1921	1	1893	0				0	Wesleyan Methodist Church	Wesleyan Methodist Church	Methodist									Cape Coast	0	-2072712	5.217	-1.233		0	0	0			0	0
14	W63	W	63	Ebu	1922	1	1893	0				0	Wesleyan Methodist Church	Wesleyan Methodist Church	Methodist									Cape Coast	0	-2072712	5.217	-1.233		0	0	0			0	0
14	W63	W	63	Ebu	1923	1	1893	0				0	Wesleyan Methodist Church	Wesleyan Methodist Church	Methodist						Cape Coast	Cape Coast		Cape Coast	0	-2072712	5.217	-1.233		0	0	0			0	0
14	W63	W	63	Ebu	1924	1	1893	0				0	Wesleyan Methodist Church	Wesleyan Methodist Church	Methodist									Cape Coast	0	-2072712	5.217	-1.233		0	0	0			0	0
14	W63	W	63	Ebu	1925	1	1893	0				0	Wesleyan Methodist Church	Wesleyan Methodist Church	Methodist									Cape Coast	0	-2072712	5.217	-1.233		0	0	0			0	0
14	W63	W	63	Ebu	1926	1	1893	0				0	Wesleyan Methodist Church	Wesleyan Methodist Church	Methodist									Cape Coast	0	-2072712	5.217	-1.233		0	0	0			0	0
14	W63	W	63	Ebu	1927	1	1893	0				0	Wesleyan Methodist Church	Wesleyan Methodist Church	Methodist									Cape Coast	0	-2072712	5.217	-1.233		0	0	0			0	0
14	W63	W	63	Ebu	1928	1	1893	0				0	Wesleyan Methodist Church	Wesleyan Methodist Church	Methodist						Cape Coast	Cape Coast		Cape Coast	0	-2072712	5.217	-1.233		0	0	0			0	0
14	W63	W	63	Ebu	1929	1	1893	0				0	Wesleyan Methodist Church	Wesleyan Methodist Church	Methodist									Cape Coast	0	-2072712	5.217	-1.233		0	0	0			0	0
14	W63	W	63	Ebu	1930	1	1893	0				0	Wesleyan Methodist Church	Wesleyan Methodist Church	Methodist									Cape Coast	0	-2072712	5.217	-1.233		0	0	0			0	0
14	W63	W	63	Ebu	1931	1	1893	0				0	Wesleyan Methodist Church	Wesleyan Methodist Church	Methodist									Cape Coast	0	-2072712	5.217	-1.233		0	0	0			0	0
14	W63	W	63	Ebu	1932	1	1893	0				0	Wesleyan Methodist Church	Wesleyan Methodist Church	Methodist						Cape Coast	Cape Coast		Cape Coast	0	-2072712	5.217	-1.233		0	0	0			0	0
15	U63	U	63	Krobu	1893	1	1893	0				0	Wesleyan Methodist Church	Wesleyan Methodist Church	Methodist						Elmina	Elmina		Cape Coast	0	-2074972	5.25	-1.4		0	0	0			0	0
15	U63	U	63	Krobu	1894	1	1893	0		35	50	0	Wesleyan Methodist Church	Wesleyan Methodist Church	Methodist						Elmina	Elmina		Cape Coast	0	-2074972	5.25	-1.4		0	0	0			0	0
15	U63	U	63	Krobu	1895	1	1893	0		21	50	0	Wesleyan Methodist Church	Wesleyan Methodist Church	Methodist						Elmina	Elmina		Cape Coast	0	-2074972	5.25	-1.4		0	0	0			0	0
15	U63	U	63	Krobu	1896	0	1893	0				0	Wesleyan Methodist Church	Wesleyan Methodist Church	Methodist									Cape Coast	0	-2074972	5.25	-1.4		0	0	0			0	0
15	U63	U	63	Krobu	1897	0	1893	0				0	Wesleyan Methodist Church	Wesleyan Methodist Church	Methodist									Cape Coast	0	-2074972	5.25	-1.4		0	0	0			0	0
15	U63	U	63	Krobu	1898	0	1893	0				0	Wesleyan Methodist Church	Wesleyan Methodist Church	Methodist									Cape Coast	0	-2074972	5.25	-1.4		0	0	0			0	0
15	U63	U	63	Krobu	1899	0	1893	0				0	Wesleyan Methodist Church	Wesleyan Methodist Church	Methodist									Cape Coast	0	-2074972	5.25	-1.4		0	0	0			0	0
15	U63	U	63	Krobu	1900	0	1893	0				0	Wesleyan Methodist Church	Wesleyan Methodist Church	Methodist									Cape Coast	0	-2074972	5.25	-1.4		0	0	0			0	0
15	U63	U	63	Krobu	1901	0	1893	0				0	Wesleyan Methodist Church	Wesleyan Methodist Church	Methodist									Cape Coast	0	-2074972	5.25	-1.4		0	0	0			0	0
15	U63	U	63	Krobu	1902	0	1893	0				0	Wesleyan Methodist Church	Wesleyan Methodist Church	Methodist									Cape Coast	0	-2074972	5.25	-1.4		0	0	0			0	0
15	U63	U	63	Krobu	1903	0	1893	0				0	Wesleyan Methodist Church	Wesleyan Methodist Church	Methodist									Cape Coast	0	-2074972	5.25	-1.4		0	0	0			0	0
15	U63	U	63	Krobu	1904	0	1893	0				0	Wesleyan Methodist Church	Wesleyan Methodist Church	Methodist									Cape Coast	0	-2074972	5.25	-1.4		0	0	0			0	0
15	U63	U	63	Krobu	1905	0	1893	0				0	Wesleyan Methodist Church	Wesleyan Methodist Church	Methodist									Cape Coast	0	-2074972	5.25	-1.4		0	0	0			0	0
15	U63	U	63	Krobu	1906	0	1893	0				0	Wesleyan Methodist Church	Wesleyan Methodist Church	Methodist									Cape Coast	0	-2074972	5.25	-1.4		0	0	0			0	0
15	U63	U	63	Krobu	1907	0	1893	0				0	Wesleyan Methodist Church	Wesleyan Methodist Church	Methodist									Cape Coast	0	-2074972	5.25	-1.4		0	0	0			0	0
15	U63	U	63	Krobu	1908	0	1893	0				0	Wesleyan Methodist Church	Wesleyan Methodist Church	Methodist									Cape Coast	0	-2074972	5.25	-1.4		0	0	0			0	0
15	U63	U	63	Krobu	1909	0	1893	0				0	Wesleyan Methodist Church	Wesleyan Methodist Church	Methodist									Cape Coast	0	-2074972	5.25	-1.4		0	0	0			0	0
15	U63	U	63	Krobu	1910	0	1893	0				0	Wesleyan Methodist Church	Wesleyan Methodist Church	Methodist									Cape Coast	0	-2074972	5.25	-1.4		0	0	0			0	0
15	U63	U	63	Krobu	1911	0	1893	0				0	Wesleyan Methodist Church	Wesleyan Methodist Church	Methodist									Cape Coast	0	-2074972	5.25	-1.4		0	0	0			0	0
15	U63	U	63	Krobu	1912	0	1893	0				0	Wesleyan Methodist Church	Wesleyan Methodist Church	Methodist									Cape Coast	0	-2074972	5.25	-1.4		0	0	0			0	0
15	U63	U	63	Krobu	1913	0	1893	0				0	Wesleyan Methodist Church	Wesleyan Methodist Church	Methodist									Cape Coast	0	-2074972	5.25	-1.4		0	0	0			0	0
15	U63	U	63	Krobu	1914	0	1893	0				0	Wesleyan Methodist Church	Wesleyan Methodist Church	Methodist									Cape Coast	0	-2074972	5.25	-1.4		0	0	0			0	0
15	U63	U	63	Krobu	1915	0	1893	0				0	Wesleyan Methodist Church	Wesleyan Methodist Church	Methodist									Cape Coast	0	-2074972	5.25	-1.4		0	0	0			0	0
15	U63	U	63	Krobu	1916	0	1893	0				0	Wesleyan Methodist Church	Wesleyan Methodist Church	Methodist									Cape Coast	0	-2074972	5.25	-1.4		0	0	0			0	0
15	U63	U	63	Krobu	1917	0	1893	0				0	Wesleyan Methodist Church	Wesleyan Methodist Church	Methodist									Cape Coast	0	-2074972	5.25	-1.4		0	0	0			0	0
15	U63	U	63	Krobu	1918	0	1893	0				0	Wesleyan Methodist Church	Wesleyan Methodist Church	Methodist									Cape Coast	0	-2074972	5.25	-1.4		0	0	0			0	0
15	U63	U	63	Krobu	1919	0	1893	0				0	Wesleyan Methodist Church	Wesleyan Methodist Church	Methodist									Cape Coast	0	-2074972	5.25	-1.4		0	0	0			0	0
15	U63	U	63	Krobu	1920	0	1893	0				0	Wesleyan Methodist Church	Wesleyan Methodist Church	Methodist									Cape Coast	0	-2074972	5.25	-1.4		0	0	0			0	0
15	U63	U	63	Krobu	1921	0	1893	0				0	Wesleyan Methodist Church	Wesleyan Methodist Church	Methodist									Cape Coast	0	-2074972	5.25	-1.4		0	0	0			0	0
15	U63	U	63	Krobu	1922	0	1893	0				0	Wesleyan Methodist Church	Wesleyan Methodist Church	Methodist									Cape Coast	0	-2074972	5.25	-1.4		0	0	0			0	0
15	U63	U	63	Krobu	1923	1	1893	0				0	Wesleyan Methodist Church	Wesleyan Methodist Church	Methodist						Cape Coast	Cape Coast		Cape Coast	0	-2074972	5.25	-1.4		0	0	0			0	0
15	U63	U	63	Krobu	1924	1	1893	0				0	Wesleyan Methodist Church	Wesleyan Methodist Church	Methodist									Cape Coast	0	-2074972	5.25	-1.4		0	0	0			0	0
15	U63	U	63	Krobu	1925	1	1893	0				0	Wesleyan Methodist Church	Wesleyan Methodist Church	Methodist									Cape Coast	0	-2074972	5.25	-1.4		0	0	0			0	0
15	U63	U	63	Krobu	1926	1	1893	0				0	Wesleyan Methodist Church	Wesleyan Methodist Church	Methodist									Cape Coast	0	-2074972	5.25	-1.4		0	0	0			0	0
15	U63	U	63	Krobu	1927	1	1893	0				0	Wesleyan Methodist Church	Wesleyan Methodist Church	Methodist									Cape Coast	0	-2074972	5.25	-1.4		0	0	0			0	0
15	U63	U	63	Krobu	1928	1	1893	0				0	Wesleyan Methodist Church	Wesleyan Methodist Church	Methodist						Cape Coast	Cape Coast		Cape Coast	0	-2074972	5.25	-1.4		0	0	0			0	0
15	U63	U	63	Krobu	1929	1	1893	0				0	Wesleyan Methodist Church	Wesleyan Methodist Church	Methodist									Cape Coast	0	-2074972	5.25	-1.4		0	0	0			0	0
15	U63	U	63	Krobu	1930	1	1893	0				0	Wesleyan Methodist Church	Wesleyan Methodist Church	Methodist									Cape Coast	0	-2074972	5.25	-1.4		0	0	0			0	0
15	U63	U	63	Krobu	1931	1	1893	0				0	Wesleyan Methodist Church	Wesleyan Methodist Church	Methodist									Cape Coast	0	-2074972	5.25	-1.4		0	0	0			0	0
15	U63	U	63	Krobu	1932	1	1893	0				0	Wesleyan Methodist Church	Wesleyan Methodist Church	Methodist						Cape Coast	Cape Coast		Cape Coast	0	-2074972	5.25	-1.4		0	0	0			0	0
16	Y62	Y	62	Dominasi	1841	1	1841	1				0	Wesleyan Methodist Church	Wesleyan Methodist Church	Methodist									Abura Dunkwa	0	-2072483	5.35	-1.083		0	0	0	1841	1841	1	1
16	Y62	Y	62	Dominasi	1842	1	1841	1				0	Wesleyan Methodist Church	Wesleyan Methodist Church	Methodist									Abura Dunkwa	0	-2072483	5.35	-1.083		0	0	0	1842	1841	1	1
16	Y62	Y	62	Dominasi	1843	1	1841	1				0	Wesleyan Methodist Church	Wesleyan Methodist Church	Methodist									Abura Dunkwa	0	-2072483	5.35	-1.083		0	0	0	1843	1841	1	1
16	Y62	Y	62	Dominasi	1844	1	1841	1				0	Wesleyan Methodist Church	Wesleyan Methodist Church	Methodist									Abura Dunkwa	0	-2072483	5.35	-1.083		0	0	0	1844	1841	1	1
16	Y62	Y	62	Dominasi	1845	1	1841	1				0	Wesleyan Methodist Church	Wesleyan Methodist Church	Methodist									Abura Dunkwa	0	-2072483	5.35	-1.083		0	0	0	1845	1841	1	1
16	Y62	Y	62	Dominasi	1846	1	1841	1	50			1	Wesleyan Methodist Church	Wesleyan Methodist Church	Methodist	John Hagan	353				Domonasi	Domonasi	Domonasi	Abura Dunkwa	0	-2072483	5.35	-1.083		0	0	0	1846	1841	1	1
16	Y62	Y	62	Dominasi	1847	1	1841	1				1	Wesleyan Methodist Church	Wesleyan Methodist Church	Methodist	John Hagan	353				Domonasi	Domonasi	Domonasi	Abura Dunkwa	0	-2072483	5.35	-1.083		0	0	0	1847	1841	1	1
16	Y62	Y	62	Dominasi	1848	1	1841	1				1	Wesleyan Methodist Church	Wesleyan Methodist Church	Methodist	John Harrop	312				Domonasi	Domonasi	Domonasi	Abura Dunkwa	0	-2072483	5.35	-1.083		0	0	0	1848	1841	1	1
16	Y62	Y	62	Dominasi	1849	1	1841	1				1	Wesleyan Methodist Church	Wesleyan Methodist Church	Methodist	Henry Wharton	130				Domonasi	Domonasi	Domonasi	Abura Dunkwa	0	-2072483	5.35	-1.083		0	0	0	1849	1841	1	1
16	Y62	Y	62	Dominasi	1850	1	1841	1				1	Wesleyan Methodist Church	Wesleyan Methodist Church	Methodist	John Hagan	353				Domonasi	Domonasi	Domonasi	Abura Dunkwa	0	-2072483	5.35	-1.083		0	0	0	1850	1841	1	1
16	Y62	Y	62	Dominasi	1851	1	1841	1				1	Wesleyan Methodist Church	Wesleyan Methodist Church	Methodist	Ebenezer A. Gardiner, George P. Brown	2152	346			Domonasi	Domonasi	Domonasi	Abura Dunkwa	0	-2072483	5.35	-1.083		0	0	0	1851	1841	1	1
16	Y62	Y	62	Dominasi	1852	1	1841	1				1	Wesleyan Methodist Church	Wesleyan Methodist Church	Methodist	George P. Brown	346				Domonasi	Domonasi	Domonasi	Abura Dunkwa	0	-2072483	5.35	-1.083		0	0	0	1852	1841	1	1
16	Y62	Y	62	Dominasi	1853	1	1841	1				1	Wesleyan Methodist Church	Wesleyan Methodist Church	Methodist	George P. Brown	346				Domonasi	Domonasi	Domonasi	Abura Dunkwa	0	-2072483	5.35	-1.083		0	0	0	1853	1841	1	1
16	Y62	Y	62	Dominasi	1854	1	1841	1				1	Wesleyan Methodist Church	Wesleyan Methodist Church	Methodist	George P. Brown	346				Domonasi	Domonasi	Domonasi	Abura Dunkwa	0	-2072483	5.35	-1.083		0	0	0	1854	1841	1	1
16	Y62	Y	62	Dominasi	1855	1	1841	1				1	Wesleyan Methodist Church	Wesleyan Methodist Church	Methodist	John Ossu Ansah	2153				Domonasi	Domonasi	Domonasi	Abura Dunkwa	0	-2072483	5.35	-1.083		0	0	0	1855	1841	1	1
16	Y62	Y	62	Dominasi	1856	1	1841	1				1	Wesleyan Methodist Church	Wesleyan Methodist Church	Methodist	John Ossu Ansah	2153				Domonasi	Domonasi	Domonasi	Abura Dunkwa	0	-2072483	5.35	-1.083		0	0	0	1856	1841	1	1
16	Y62	Y	62	Dominasi	1857	1	1841	1	300			1	Wesleyan Methodist Church	Wesleyan Methodist Church	Methodist	Peters	157				Dominasi	Dominasi	Domonasi	Abura Dunkwa	0	-2072483	5.35	-1.083		0	0	0	1857	1841	1	1
16	Y62	Y	62	Dominasi	1858	1	1841	1				0	Wesleyan Methodist Church	Wesleyan Methodist Church	Methodist									Abura Dunkwa	0	-2072483	5.35	-1.083		0	0	0	1858	1841	1	1
16	Y62	Y	62	Dominasi	1859	1	1841	1	300			0	Wesleyan Methodist Church	Wesleyan Methodist Church	Methodist						Dominasi	Dominasi		Abura Dunkwa	0	-2072483	5.35	-1.083		0	0	0	1859	1841	1	1
16	Y62	Y	62	Dominasi	1860	1	1841	1	200			1	Wesleyan Methodist Church	Wesleyan Methodist Church	Methodist	R. Arquah	105				Dominasi	Dominasi		Abura Dunkwa	0	-2072483	5.35	-1.083		0	0	0	1860	1841	1	1
16	Y62	Y	62	Dominasi	1861	1	1841	1		200	250	1	Wesleyan Methodist Church	Wesleyan Methodist Church	Methodist	Francis Jonah	120				Dominasi	Dominasi	Domonasi	Abura Dunkwa	0	-2072483	5.35	-1.083		0	0	0	1861	1841	1	1
16	Y62	Y	62	Dominasi	1862	1	1841	1				1	Wesleyan Methodist Church	Wesleyan Methodist Church	Methodist	Edward J. Fynn	117				Domonasi	Domonasi	Domonasi	Abura Dunkwa	0	-2072483	5.35	-1.083	Wesleyan Minutes	0	0	0	1862	1841	1	1
16	Y62	Y	62	Dominasi	1863	1	1841	1				1	Wesleyan Methodist Church	Wesleyan Methodist Church	Methodist	James A. Solomon	142				Domonasi	Domonasi	Domonasi	Abura Dunkwa	0	-2072483	5.35	-1.083	Wesleyan Minutes	0	0	0	1863	1841	1	1
16	Y62	Y	62	Dominasi	1864	1	1841	1				1	Wesleyan Methodist Church	Wesleyan Methodist Church	Methodist	James A. Solomon	142				Domonasi	Domonasi	Domonasi	Abura Dunkwa	0	-2072483	5.35	-1.083	Wesleyan Minutes	0	0	0	1864	1841	1	1
16	Y62	Y	62	Dominasi	1865	1	1841	1				1	Wesleyan Methodist Church	Wesleyan Methodist Church	Methodist	James A. Solomon	142				Domonasi	Domonasi	Domonasi	Abura Dunkwa	0	-2072483	5.35	-1.083	Wesleyan Minutes	0	0	0	1865	1841	1	1
16	Y62	Y	62	Dominasi	1866	1	1841	1				1	Wesleyan Methodist Church	Wesleyan Methodist Church	Methodist	James A. Solomon	142				Domonasi	Domonasi	Domonasi	Abura Dunkwa	0	-2072483	5.35	-1.083	Wesleyan Minutes	0	0	0	1866	1841	1	1
16	Y62	Y	62	Dominasi	1867	1	1841	1	86	100	150	1	Wesleyan Methodist Church	Wesleyan Methodist Church	Methodist	J.A. Solomon	142				Dominasi	Dominasi	Domonasi	Abura Dunkwa	0	-2072483	5.35	-1.083		0	0	0	1867	1841	1	1
16	Y62	Y	62	Dominasi	1868	1	1841	1	69	100	150	1	Wesleyan Methodist Church	Wesleyan Methodist Church	Methodist	J.A. Solomon	142				Dominasi	Dominasi		Abura Dunkwa	0	-2072483	5.35	-1.083		0	0	0	1868	1841	1	1
16	Y62	Y	62	Dominasi	1869	1	1841	1	68	100	150	1	Wesleyan Methodist Church	Wesleyan Methodist Church	Methodist	J.A. Solomon	142				Dominasi	Dominasi		Abura Dunkwa	0	-2072483	5.35	-1.083		0	0	0	1869	1841	1	1
16	Y62	Y	62	Dominasi	1870	1	1841	1	70	100	150	1	Wesleyan Methodist Church	Wesleyan Methodist Church	Methodist	J.A. Solomon	142				Dominasi	Dominasi		Abura Dunkwa	0	-2072483	5.35	-1.083		0	0	0	1870	1841	1	1
16	Y62	Y	62	Dominasi	1871	1	1841	1	82	100	150	1	Wesleyan Methodist Church	Wesleyan Methodist Church	Methodist	E. J. Fynn	117				Dominasi	Dominasi		Abura Dunkwa	0	-2072483	5.35	-1.083		0	0	0	1871	1841	1	1
16	Y62	Y	62	Dominasi	1872	1	1841	1		250	250	1	Wesleyan Methodist Church	Wesleyan Methodist Church	Methodist						Dominasi	Dominasi		Abura Dunkwa	0	-2072483	5.35	-1.083		0	0	0	1872	1841	1	1
16	Y62	Y	62	Dominasi	1873	1	1841	1				1	Wesleyan Methodist Church	Wesleyan Methodist Church	Methodist									Abura Dunkwa	0	-2072483	5.35	-1.083		0	0	0	1873	1841	1	1
16	Y62	Y	62	Dominasi	1874	1	1841	1				1	Wesleyan Methodist Church	Wesleyan Methodist Church	Methodist									Abura Dunkwa	0	-2072483	5.35	-1.083		0	0	0	1874	1841	1	1
16	Y62	Y	62	Dominasi	1875	1	1841	1		200	250	1	Wesleyan Methodist Church	Wesleyan Methodist Church	Methodist						Dominasi	Dominasi		Abura Dunkwa	0	-2072483	5.35	-1.083		0	0	0	1875	1841	1	1
16	Y62	Y	62	Dominasi	1876	1	1841	1		203	150	1	Wesleyan Methodist Church	Wesleyan Methodist Church	Methodist	E.J. Fynn	117				Dominasi	Dominasi		Abura Dunkwa	0	-2072483	5.35	-1.083		0	0	0	1876	1841	1	1
16	Y62	Y	62	Dominasi	1877	1	1841	1			150	1	Wesleyan Methodist Church	Wesleyan Methodist Church	Methodist	E.J. Fynn	117				Dominasi	Dominasi		Abura Dunkwa	0	-2072483	5.35	-1.083		0	0	0	1877	1841	1	1
16	Y62	Y	62	Dominasi	1878	1	1841	1			150	1	Wesleyan Methodist Church	Wesleyan Methodist Church	Methodist	Hayford	133				Dominasi	Dominasi		Abura Dunkwa	0	-2072483	5.35	-1.083		0	0	0	1878	1841	1	1
16	Y62	Y	62	Dominasi	1879	1	1841	1			150	1	Wesleyan Methodist Church	Wesleyan Methodist Church	Methodist						Dominasi	Dominasi		Abura Dunkwa	0	-2072483	5.35	-1.083		0	0	0	1879	1841	1	1
16	Y62	Y	62	Dominasi	1880	1	1841	1				1	Wesleyan Methodist Church	Wesleyan Methodist Church	Methodist	Joseph D. Hayford	96				Dominasi	Dominasi		Abura Dunkwa	0	-2072483	5.35	-1.083	Wesleyan Minutes	0	0	0	1880	1841	1	1
16	Y62	Y	62	Dominasi	1881	1	1841	0				1	Wesleyan Methodist Church	Wesleyan Methodist Church	Methodist									Abura Dunkwa	0	-2072483	5.35	-1.083		0	0	0		1841	1	1
16	Y62	Y	62	Dominasi	1882	1	1841	0				0	Wesleyan Methodist Church	Wesleyan Methodist Church	Methodist	Catechist								Abura Dunkwa	0	-2072483	5.35	-1.083	Wesleyan Minutes	0	0	0		1841	1	1
16	Y62	Y	62	Dominasi	1883	1	1841	0				0	Wesleyan Methodist Church	Wesleyan Methodist Church	Methodist	An Agent					Abura	Abura Dunkwa		Abura Dunkwa	0	-2072483	5.35	-1.083	Wesleyan Minutes	0	0	0		1841	1	1
16	Y62	Y	62	Dominasi	1884	1	1841	0				0	Wesleyan Methodist Church	Wesleyan Methodist Church	Methodist	Agents					Abura	Abura Dunkwa	Ekroful	Abura Dunkwa	0	-2072483	5.35	-1.083		0	0	0		1841	1	1
16	Y62	Y	62	Dominasi	1885	1	1841	0				0	Wesleyan Methodist Church	Wesleyan Methodist Church	Methodist	Agents					Abura	Abura Dunkwa	Abura	Abura Dunkwa	0	-2072483	5.35	-1.083	Wesleyan Minutes	0	0	0		1841	1	1
16	Y62	Y	62	Dominasi	1886	1	1841	0				0	Wesleyan Methodist Church	Wesleyan Methodist Church	Methodist	Agents					Abura	Abura Dunkwa	Abura	Abura Dunkwa	0	-2072483	5.35	-1.083	Wesleyan Minutes	0	0	0		1841	1	1
16	Y62	Y	62	Dominasi	1887	1	1841	0				0	Wesleyan Methodist Church	Wesleyan Methodist Church	Methodist						Abura	Abura Dunkwa		Abura Dunkwa	0	-2072483	5.35	-1.083		0	0	0		1841	1	1
16	Y62	Y	62	Dominasi	1888	1	1841	0			350	0	Wesleyan Methodist Church	Wesleyan Methodist Church	Methodist	Jones	149				Abura	Abura Dunkwa		Abura Dunkwa	0	-2072483	5.35	-1.083		0	0	0		1841	1	1
16	Y62	Y	62	Dominasi	1889	1	1841	0		100	350	0	Wesleyan Methodist Church	Wesleyan Methodist Church	Methodist	Jones	149				Abura	Abura Dunkwa		Abura Dunkwa	0	-2072483	5.35	-1.083		0	0	0		1841	1	1
16	Y62	Y	62	Dominasi	1890	1	1841	0		101		0	Wesleyan Methodist Church	Wesleyan Methodist Church	Methodist	Markin, Graham	155	127			Abura	Abura Dunkwa		Abura Dunkwa	0	-2072483	5.35	-1.083		0	0	0		1841	1	1
16	Y62	Y	62	Dominasi	1891	1	1841	0		75		0	Wesleyan Methodist Church	Wesleyan Methodist Church	Methodist						Abura	Abura Dunkwa		Abura Dunkwa	0	-2072483	5.35	-1.083		0	0	0		1841	1	1
16	Y62	Y	62	Dominasi	1892	1	1841	0		110		0	Wesleyan Methodist Church	Wesleyan Methodist Church	Methodist						Abura	Abura Dunkwa		Abura Dunkwa	0	-2072483	5.35	-1.083		0	0	0		1841	1	1
16	Y62	Y	62	Dominasi	1893	1	1841	0		110		0	Wesleyan Methodist Church	Wesleyan Methodist Church	Methodist						Abura	Abura Dunkwa		Abura Dunkwa	0	-2072483	5.35	-1.083		0	0	0		1841	1	1
16	Y62	Y	62	Dominasi	1894	1	1841	0		50	90	0	Wesleyan Methodist Church	Wesleyan Methodist Church	Methodist						Abura	Abura Dunkwa		Abura Dunkwa	0	-2072483	5.35	-1.083		0	0	0		1841	1	1
16	Y62	Y	62	Dominasi	1895	1	1841	0		39	120	0	Wesleyan Methodist Church	Wesleyan Methodist Church	Methodist						Abura	Abura Dunkwa		Abura Dunkwa	0	-2072483	5.35	-1.083		0	0	0		1841	1	1
16	Y62	Y	62	Dominasi	1896	1	1841	0		130	200	0	Wesleyan Methodist Church	Wesleyan Methodist Church	Methodist						Abura	Abura Dunkwa		Abura Dunkwa	0	-2072483	5.35	-1.083		0	0	0		1841	1	1
16	Y62	Y	62	Dominasi	1897	1	1841	0				0	Wesleyan Methodist Church	Wesleyan Methodist Church	Methodist						Abura	Abura Dunkwa		Abura Dunkwa	0	-2072483	5.35	-1.083		0	0	0		1841	1	1
16	Y62	Y	62	Dominasi	1898	1	1841	0				0	Wesleyan Methodist Church	Wesleyan Methodist Church	Methodist						Abura	Abura Dunkwa		Abura Dunkwa	0	-2072483	5.35	-1.083		0	0	0		1841	1	1
16	Y62	Y	62	Dominasi	1899	1	1841	0		150	200	0	Wesleyan Methodist Church	Wesleyan Methodist Church	Methodist						Abura	Abura Dunkwa		Abura Dunkwa	0	-2072483	5.35	-1.083		0	0	0		1841	1	1
16	Y62	Y	62	Dominasi	1900	1	1841	0				0	Wesleyan Methodist Church	Wesleyan Methodist Church	Methodist									Abura Dunkwa	0	-2072483	5.35	-1.083		0	0	0		1841	1	1
16	Y62	Y	62	Dominasi	1901	1	1841	0				0	Wesleyan Methodist Church	Wesleyan Methodist Church	Methodist									Abura Dunkwa	0	-2072483	5.35	-1.083		0	0	0		1841	1	1
16	Y62	Y	62	Dominasi	1902	1	1841	0				0	Wesleyan Methodist Church	Wesleyan Methodist Church	Methodist									Abura Dunkwa	0	-2072483	5.35	-1.083		0	0	0		1841	1	1
16	Y62	Y	62	Dominasi	1903	1	1841	0				0	Wesleyan Methodist Church	Wesleyan Methodist Church	Methodist									Abura Dunkwa	0	-2072483	5.35	-1.083		0	0	0		1841	1	1
16	Y62	Y	62	Dominasi	1904	1	1841	0				0	Wesleyan Methodist Church	Wesleyan Methodist Church	Methodist									Abura Dunkwa	0	-2072483	5.35	-1.083		0	0	0		1841	1	1
16	Y62	Y	62	Dominasi	1905	1	1841	0				0	Wesleyan Methodist Church	Wesleyan Methodist Church	Methodist						Abura	Abura Dunkwa		Abura Dunkwa	0	-2072483	5.35	-1.083		0	0	0		1841	1	1
16	Y62	Y	62	Dominasi	1906	1	1841	0				0	Wesleyan Methodist Church	Wesleyan Methodist Church	Methodist									Abura Dunkwa	0	-2072483	5.35	-1.083		0	0	0		1841	1	1
16	Y62	Y	62	Dominasi	1907	1	1841	0				0	Wesleyan Methodist Church	Wesleyan Methodist Church	Methodist									Abura Dunkwa	0	-2072483	5.35	-1.083		0	0	0		1841	1	1
16	Y62	Y	62	Dominasi	1908	1	1841	0				0	Wesleyan Methodist Church	Wesleyan Methodist Church	Methodist									Abura Dunkwa	0	-2072483	5.35	-1.083		0	0	0		1841	1	1
16	Y62	Y	62	Dominasi	1909	1	1841	0				0	Wesleyan Methodist Church	Wesleyan Methodist Church	Methodist									Abura Dunkwa	0	-2072483	5.35	-1.083		0	0	0		1841	1	1
16	Y62	Y	62	Dominasi	1910	1	1841	0				0	Wesleyan Methodist Church	Wesleyan Methodist Church	Methodist						Abura	Abura Dunkwa		Abura Dunkwa	0	-2072483	5.35	-1.083		0	0	0		1841	1	1
16	Y62	Y	62	Dominasi	1911	1	1841	0				0	Wesleyan Methodist Church	Wesleyan Methodist Church	Methodist									Abura Dunkwa	0	-2072483	5.35	-1.083		0	0	0		1841	1	1
16	Y62	Y	62	Dominasi	1912	1	1841	0				0	Wesleyan Methodist Church	Wesleyan Methodist Church	Methodist									Abura Dunkwa	0	-2072483	5.35	-1.083		0	0	0		1841	1	1
16	Y62	Y	62	Dominasi	1913	1	1841	0				0	Wesleyan Methodist Church	Wesleyan Methodist Church	Methodist									Abura Dunkwa	0	-2072483	5.35	-1.083		0	0	0		1841	1	1
16	Y62	Y	62	Dominasi	1914	1	1841	0				0	Wesleyan Methodist Church	Wesleyan Methodist Church	Methodist									Abura Dunkwa	0	-2072483	5.35	-1.083		0	0	0		1841	1	1
16	Y62	Y	62	Dominasi	1915	1	1841	0				0	Wesleyan Methodist Church	Wesleyan Methodist Church	Methodist									Abura Dunkwa	0	-2072483	5.35	-1.083		0	0	0		1841	1	1
16	Y62	Y	62	Dominasi	1916	1	1841	0				0	Wesleyan Methodist Church	Wesleyan Methodist Church	Methodist						Abura	Abura Dunkwa		Abura Dunkwa	0	-2072483	5.35	-1.083		0	0	0		1841	1	1
16	Y62	Y	62	Dominasi	1917	1	1841	0				0	Wesleyan Methodist Church	Wesleyan Methodist Church	Methodist									Abura Dunkwa	0	-2072483	5.35	-1.083		0	0	0		1841	1	1
16	Y62	Y	62	Dominasi	1918	1	1841	0				0	Wesleyan Methodist Church	Wesleyan Methodist Church	Methodist									Abura Dunkwa	0	-2072483	5.35	-1.083		0	0	0		1841	1	1
16	Y62	Y	62	Dominasi	1919	1	1841	0				0	Wesleyan Methodist Church	Wesleyan Methodist Church	Methodist									Abura Dunkwa	0	-2072483	5.35	-1.083		0	0	0		1841	1	1
16	Y62	Y	62	Dominasi	1920	1	1841	0				0	Wesleyan Methodist Church	Wesleyan Methodist Church	Methodist									Abura Dunkwa	0	-2072483	5.35	-1.083		0	0	0		1841	1	1
16	Y62	Y	62	Dominasi	1921	1	1841	0				0	Wesleyan Methodist Church	Wesleyan Methodist Church	Methodist									Abura Dunkwa	0	-2072483	5.35	-1.083		0	0	0		1841	1	1
16	Y62	Y	62	Dominasi	1922	1	1841	0				0	Wesleyan Methodist Church	Wesleyan Methodist Church	Methodist									Abura Dunkwa	0	-2072483	5.35	-1.083		0	0	0		1841	1	1
16	Y62	Y	62	Dominasi	1923	1	1841	0				0	Wesleyan Methodist Church	Wesleyan Methodist Church	Methodist						Abura Dunkwa	Abura Dunkwa		Abura Dunkwa	0	-2072483	5.35	-1.083		0	0	0		1841	1	1
16	Y62	Y	62	Dominasi	1924	1	1841	0				0	Wesleyan Methodist Church	Wesleyan Methodist Church	Methodist									Abura Dunkwa	0	-2072483	5.35	-1.083		0	0	0		1841	1	1
16	Y62	Y	62	Dominasi	1925	1	1841	0				0	Wesleyan Methodist Church	Wesleyan Methodist Church	Methodist									Abura Dunkwa	0	-2072483	5.35	-1.083		0	0	0		1841	1	1
16	Y62	Y	62	Dominasi	1926	1	1841	0				0	Wesleyan Methodist Church	Wesleyan Methodist Church	Methodist									Abura Dunkwa	0	-2072483	5.35	-1.083		0	0	0		1841	1	1
16	Y62	Y	62	Dominasi	1927	1	1841	0				0	Wesleyan Methodist Church	Wesleyan Methodist Church	Methodist									Abura Dunkwa	0	-2072483	5.35	-1.083		0	0	0		1841	1	1
16	Y62	Y	62	Dominasi	1928	1	1841	0				0	Wesleyan Methodist Church	Wesleyan Methodist Church	Methodist						Abura & Assin	Abura Dunkwa		Abura Dunkwa	0	-2072483	5.35	-1.083		0	0	0		1841	1	1
16	Y62	Y	62	Dominasi	1929	1	1841	0				0	Wesleyan Methodist Church	Wesleyan Methodist Church	Methodist									Abura Dunkwa	0	-2072483	5.35	-1.083		0	0	0		1841	1	1
16	Y62	Y	62	Dominasi	1930	1	1841	0				0	Wesleyan Methodist Church	Wesleyan Methodist Church	Methodist									Abura Dunkwa	0	-2072483	5.35	-1.083		0	0	0		1841	1	1
16	Y62	Y	62	Dominasi	1931	1	1841	0				0	Wesleyan Methodist Church	Wesleyan Methodist Church	Methodist									Abura Dunkwa	0	-2072483	5.35	-1.083		0	0	0		1841	1	1
16	Y62	Y	62	Dominasi	1932	1	1841	0				0	Wesleyan Methodist Church	Wesleyan Methodist Church	Methodist						Abura & Assin	Abura Dunkwa		Abura Dunkwa	0	-2072483	5.35	-1.083		0	0	0		1841	1	1
17	X62	X	62	Abuasi and Donasi	1846	1	1846	0	3			1	Wesleyan Methodist Church	Wesleyan Methodist Church	Methodist	John Hagan	353				Domonasi	Domonasi	Domonasi	Abura Dunkwa	0	-2077530	5.317	-1.15		0	0	0			0	0
17	X62	X	62	Abuasi and Donasi	1847	1	1846	0				1	Wesleyan Methodist Church	Wesleyan Methodist Church	Methodist	John Hagan	353				Domonasi	Domonasi	Domonasi	Abura Dunkwa	0	-2077530	5.317	-1.15	Wesleyan Minutes	0	0	0			0	0
17	X62	X	62	Abuasi and Donasi	1848	1	1846	0				1	Wesleyan Methodist Church	Wesleyan Methodist Church	Methodist	John Harrop	312				Domonasi	Domonasi	Domonasi	Abura Dunkwa	0	-2077530	5.317	-1.15	Wesleyan Minutes	0	0	0			0	0
17	X62	X	62	Abuasi and Donasi	1849	1	1846	0				1	Wesleyan Methodist Church	Wesleyan Methodist Church	Methodist									Abura Dunkwa	0	-2077530	5.317	-1.15	Wesleyan Minutes	0	0	0			0	0
17	X62	X	62	Abuasi and Donasi	1850	1	1846	0				1	Wesleyan Methodist Church	Wesleyan Methodist Church	Methodist									Abura Dunkwa	0	-2077530	5.317	-1.15	Wesleyan Minutes	0	0	0			0	0
17	X62	X	62	Abuasi and Donasi	1851	1	1846	0				1	Wesleyan Methodist Church	Wesleyan Methodist Church	Methodist									Abura Dunkwa	0	-2077530	5.317	-1.15	Wesleyan Minutes	0	0	0			0	0
17	X62	X	62	Abuasi and Donasi	1852	1	1846	0				1	Wesleyan Methodist Church	Wesleyan Methodist Church	Methodist	George P. Brown	346				Domonasi	Domonasi	Domonasi	Abura Dunkwa	0	-2077530	5.317	-1.15	Wesleyan Minutes	0	0	0			0	0
17	X62	X	62	Abuasi and Donasi	1853	1	1846	0				1	Wesleyan Methodist Church	Wesleyan Methodist Church	Methodist	George P. Brown	346				Domonasi	Domonasi	Domonasi	Abura Dunkwa	0	-2077530	5.317	-1.15	Wesleyan Minutes	0	0	0			0	0
17	X62	X	62	Abuasi and Donasi	1854	1	1846	0				1	Wesleyan Methodist Church	Wesleyan Methodist Church	Methodist									Abura Dunkwa	0	-2077530	5.317	-1.15	Wesleyan Minutes	0	0	0			0	0
17	X62	X	62	Abuasi and Donasi	1855	1	1846	0				1	Wesleyan Methodist Church	Wesleyan Methodist Church	Methodist									Abura Dunkwa	0	-2077530	5.317	-1.15		0	0	0			0	0
17	X62	X	62	Abuasi and Donasi	1856	1	1846	0				1	Wesleyan Methodist Church	Wesleyan Methodist Church	Methodist									Abura Dunkwa	0	-2077530	5.317	-1.15		0	0	0			0	0
17	X62	X	62	Abuasi and Donasi	1857	1	1846	0	300			1	Wesleyan Methodist Church	Wesleyan Methodist Church	Methodist	Daniell	183				Dominasi	Dominasi		Abura Dunkwa	0	-2077530	5.317	-1.15		0	0	0			0	0
17	X62	X	62	Abuasi and Donasi	1858	1	1846	0				1	Wesleyan Methodist Church	Wesleyan Methodist Church	Methodist									Abura Dunkwa	0	-2077530	5.317	-1.15		0	0	0			0	0
17	X62	X	62	Abuasi and Donasi	1859	1	1846	0	300			0	Wesleyan Methodist Church	Wesleyan Methodist Church	Methodist						Dominasi	Dominasi		Abura Dunkwa	0	-2077530	5.317	-1.15		0	0	0			0	0
17	X62	X	62	Abuasi and Donasi	1860	1	1846	0	200			0	Wesleyan Methodist Church	Wesleyan Methodist Church	Methodist	J.G. Daniell	183				Dominasi	Dominasi		Abura Dunkwa	0	-2077530	5.317	-1.15		0	0	0			0	0
17	X62	X	62	Abuasi and Donasi	1861	1	1846	0		200		0	Wesleyan Methodist Church	Wesleyan Methodist Church	Methodist	Francis Jonah	120				Dominasi	Dominasi		Abura Dunkwa	0	-2077530	5.317	-1.15		0	0	0			0	0
17	X62	X	62	Abuasi and Donasi	1862	1	1846	0				0	Wesleyan Methodist Church	Wesleyan Methodist Church	Methodist									Abura Dunkwa	0	-2077530	5.317	-1.15		0	0	0			0	0
17	X62	X	62	Abuasi and Donasi	1863	1	1846	0				0	Wesleyan Methodist Church	Wesleyan Methodist Church	Methodist									Abura Dunkwa	0	-2077530	5.317	-1.15		0	0	0			0	0
17	X62	X	62	Abuasi and Donasi	1864	1	1846	0				0	Wesleyan Methodist Church	Wesleyan Methodist Church	Methodist									Abura Dunkwa	0	-2077530	5.317	-1.15		0	0	0			0	0
17	X62	X	62	Abuasi and Donasi	1865	1	1846	0				0	Wesleyan Methodist Church	Wesleyan Methodist Church	Methodist									Abura Dunkwa	0	-2077530	5.317	-1.15		0	0	0			0	0
17	X62	X	62	Abuasi and Donasi	1866	1	1846	0				0	Wesleyan Methodist Church	Wesleyan Methodist Church	Methodist									Abura Dunkwa	0	-2077530	5.317	-1.15		0	0	0			0	0
17	X62	X	62	Abuasi and Donasi	1867	1	1846	0	64	150	300	0	Wesleyan Methodist Church	Wesleyan Methodist Church	Methodist	J.A. Smith	137				Dominasi	Dominasi		Abura Dunkwa	0	-2077530	5.317	-1.15		0	0	0			0	0
17	X62	X	62	Abuasi and Donasi	1868	1	1846	0	72	150	200	0	Wesleyan Methodist Church	Wesleyan Methodist Church	Methodist	Smith	137				Dominasi	Dominasi		Abura Dunkwa	0	-2077530	5.317	-1.15		0	0	0			0	0
17	X62	X	62	Abuasi and Donasi	1869	1	1846	0	67	150	200	0	Wesleyan Methodist Church	Wesleyan Methodist Church	Methodist	J. A. Smith	137				Dominasi	Dominasi		Abura Dunkwa	0	-2077530	5.317	-1.15		0	0	0			0	0
17	X62	X	62	Abuasi and Donasi	1870	1	1846	0	69	150	200	0	Wesleyan Methodist Church	Wesleyan Methodist Church	Methodist	J.A. Smith	137				Dominasi	Dominasi		Abura Dunkwa	0	-2077530	5.317	-1.15		0	0	0			0	0
17	X62	X	62	Abuasi and Donasi	1871	1	1846	0	90	150	200	0	Wesleyan Methodist Church	Wesleyan Methodist Church	Methodist	E. J. Fynn	117				Dominasi	Dominasi		Abura Dunkwa	0	-2077530	5.317	-1.15		0	0	0			0	0
17	X62	X	62	Abuasi and Donasi	1872	1	1846	0		250	250	0	Wesleyan Methodist Church	Wesleyan Methodist Church	Methodist						Dominasi	Dominasi		Abura Dunkwa	0	-2077530	5.317	-1.15		0	0	0			0	0
17	X62	X	62	Abuasi and Donasi	1873	1	1846	0				0	Wesleyan Methodist Church	Wesleyan Methodist Church	Methodist									Abura Dunkwa	0	-2077530	5.317	-1.15		0	0	0			0	0
17	X62	X	62	Abuasi and Donasi	1874	1	1846	0				0	Wesleyan Methodist Church	Wesleyan Methodist Church	Methodist									Abura Dunkwa	0	-2077530	5.317	-1.15		0	0	0			0	0
17	X62	X	62	Abuasi and Donasi	1875	1	1846	0		150	150	0	Wesleyan Methodist Church	Wesleyan Methodist Church	Methodist						Dominasi	Dominasi		Abura Dunkwa	0	-2077530	5.317	-1.15		0	0	0			0	0
17	X62	X	62	Abuasi and Donasi	1876	1	1846	0		159	200	0	Wesleyan Methodist Church	Wesleyan Methodist Church	Methodist	E.J. Fynn	117				Dominasi	Dominasi		Abura Dunkwa	0	-2077530	5.317	-1.15		0	0	0			0	0
17	X62	X	62	Abuasi and Donasi	1877	1	1846	0			200	0	Wesleyan Methodist Church	Wesleyan Methodist Church	Methodist	E.F. Fynn	117				Dominasi	Dominasi		Abura Dunkwa	0	-2077530	5.317	-1.15		0	0	0			0	0
17	X62	X	62	Abuasi and Donasi	1878	1	1846	0			200	0	Wesleyan Methodist Church	Wesleyan Methodist Church	Methodist	Hayford	133				Dominasi	Dominasi		Abura Dunkwa	0	-2077530	5.317	-1.15		0	0	0			0	0
17	X62	X	62	Abuasi and Donasi	1879	1	1846	0			250	0	Wesleyan Methodist Church	Wesleyan Methodist Church	Methodist						Dominasi	Dominasi		Abura Dunkwa	0	-2077530	5.317	-1.15		0	0	0			0	0
17	X62	X	62	Abuasi and Donasi	1880	1	1846	0				0	Wesleyan Methodist Church	Wesleyan Methodist Church	Methodist						Dominasi	Dominasi		Abura Dunkwa	0	-2077530	5.317	-1.15		0	0	0			0	0
17	X62	X	62	Abuasi and Donasi	1881	1	1846	0				0	Wesleyan Methodist Church	Wesleyan Methodist Church	Methodist									Abura Dunkwa	0	-2077530	5.317	-1.15		0	0	0			0	0
17	X62	X	62	Abuasi and Donasi	1882	1	1846	0				0	Wesleyan Methodist Church	Wesleyan Methodist Church	Methodist									Abura Dunkwa	0	-2077530	5.317	-1.15		0	0	0			0	0
17	X62	X	62	Abuasi and Donasi	1883	1	1846	0				0	Wesleyan Methodist Church	Wesleyan Methodist Church	Methodist						Abura	Abura Dunkwa		Abura Dunkwa	0	-2077530	5.317	-1.15		0	0	0			0	0
17	X62	X	62	Abuasi and Donasi	1884	1	1846	0				0	Wesleyan Methodist Church	Wesleyan Methodist Church	Methodist						Abura	Abura Dunkwa	Abura	Abura Dunkwa	0	-2077530	5.317	-1.15		0	0	0			0	0
17	X62	X	62	Abuasi and Donasi	1885	1	1846	0				0	Wesleyan Methodist Church	Wesleyan Methodist Church	Methodist	Agents					Abura	Abura Dunkwa	Abura	Abura Dunkwa	0	-2077530	5.317	-1.15	Wesleyan Minutes	0	0	0			0	0
17	X62	X	62	Abuasi and Donasi	1886	1	1846	0				0	Wesleyan Methodist Church	Wesleyan Methodist Church	Methodist	Agents					Abura	Abura Dunkwa	Abura	Abura Dunkwa	0	-2077530	5.317	-1.15	Wesleyan Minutes	0	0	0			0	0
17	X62	X	62	Abuasi and Donasi	1887	1	1846	0				0	Wesleyan Methodist Church	Wesleyan Methodist Church	Methodist						Abura	Abura Dunkwa		Abura Dunkwa	0	-2077530	5.317	-1.15		0	0	0			0	0
17	X62	X	62	Abuasi and Donasi	1888	1	1846	0			350	0	Wesleyan Methodist Church	Wesleyan Methodist Church	Methodist	Jones	149				Abura	Abura Dunkwa		Abura Dunkwa	0	-2077530	5.317	-1.15		0	0	0			0	0
17	X62	X	62	Abuasi and Donasi	1889	1	1846	0		200	350	0	Wesleyan Methodist Church	Wesleyan Methodist Church	Methodist	Jones	149				Abura	Abura Dunkwa		Abura Dunkwa	0	-2077530	5.317	-1.15		0	0	0			0	0
17	X62	X	62	Abuasi and Donasi	1890	1	1846	0		250		0	Wesleyan Methodist Church	Wesleyan Methodist Church	Methodist	Markin, Graham	155	127			Abura	Abura Dunkwa		Abura Dunkwa	0	-2077530	5.317	-1.15		0	0	0			0	0
17	X62	X	62	Abuasi and Donasi	1891	1	1846	0		180		0	Wesleyan Methodist Church	Wesleyan Methodist Church	Methodist						Abura	Abura Dunkwa		Abura Dunkwa	0	-2077530	5.317	-1.15		0	0	0			0	0
17	X62	X	62	Abuasi and Donasi	1892	1	1846	0		250		0	Wesleyan Methodist Church	Wesleyan Methodist Church	Methodist						Abura	Abura Dunkwa		Abura Dunkwa	0	-2077530	5.317	-1.15		0	0	0			0	0
17	X62	X	62	Abuasi and Donasi	1893	1	1846	0		250		0	Wesleyan Methodist Church	Wesleyan Methodist Church	Methodist						Abura	Abura Dunkwa		Abura Dunkwa	0	-2077530	5.317	-1.15		0	0	0			0	0
17	X62	X	62	Abuasi and Donasi	1894	1	1846	0		80	100	0	Wesleyan Methodist Church	Wesleyan Methodist Church	Methodist						Abura	Abura Dunkwa		Abura Dunkwa	0	-2077530	5.317	-1.15		0	0	0			0	0
17	X62	X	62	Abuasi and Donasi	1895	1	1846	0		73	259	0	Wesleyan Methodist Church	Wesleyan Methodist Church	Methodist						Abura	Abura Dunkwa		Abura Dunkwa	0	-2077530	5.317	-1.15		0	0	0			0	0
17	X62	X	62	Abuasi and Donasi	1896	1	1846	0		200	250	0	Wesleyan Methodist Church	Wesleyan Methodist Church	Methodist						Abura	Abura Dunkwa		Abura Dunkwa	0	-2077530	5.317	-1.15		0	0	0			0	0
17	X62	X	62	Abuasi and Donasi	1897	1	1846	0				0	Wesleyan Methodist Church	Wesleyan Methodist Church	Methodist						Abura	Abura Dunkwa		Abura Dunkwa	0	-2077530	5.317	-1.15		0	0	0			0	0
17	X62	X	62	Abuasi and Donasi	1898	1	1846	0				0	Wesleyan Methodist Church	Wesleyan Methodist Church	Methodist						Abura	Abura Dunkwa		Abura Dunkwa	0	-2077530	5.317	-1.15		0	0	0			0	0
17	X62	X	62	Abuasi and Donasi	1899	1	1846	0		200	250	0	Wesleyan Methodist Church	Wesleyan Methodist Church	Methodist						Abura	Abura Dunkwa		Abura Dunkwa	0	-2077530	5.317	-1.15		0	0	0			0	0
17	X62	X	62	Abuasi and Donasi	1900	1	1846	0				0	Wesleyan Methodist Church	Wesleyan Methodist Church	Methodist									Abura Dunkwa	0	-2077530	5.317	-1.15		0	0	0			0	0
17	X62	X	62	Abuasi and Donasi	1901	1	1846	0				0	Wesleyan Methodist Church	Wesleyan Methodist Church	Methodist									Abura Dunkwa	0	-2077530	5.317	-1.15		0	0	0			0	0
17	X62	X	62	Abuasi and Donasi	1902	1	1846	0				0	Wesleyan Methodist Church	Wesleyan Methodist Church	Methodist									Abura Dunkwa	0	-2077530	5.317	-1.15		0	0	0			0	0
17	X62	X	62	Abuasi and Donasi	1903	1	1846	0				0	Wesleyan Methodist Church	Wesleyan Methodist Church	Methodist									Abura Dunkwa	0	-2077530	5.317	-1.15		0	0	0			0	0
17	X62	X	62	Abuasi and Donasi	1904	1	1846	0				0	Wesleyan Methodist Church	Wesleyan Methodist Church	Methodist									Abura Dunkwa	0	-2077530	5.317	-1.15		0	0	0			0	0
17	X62	X	62	Abuasi and Donasi	1905	1	1846	0				0	Wesleyan Methodist Church	Wesleyan Methodist Church	Methodist						Abura	Abura Dunkwa		Abura Dunkwa	0	-2077530	5.317	-1.15		0	0	0			0	0
17	X62	X	62	Abuasi and Donasi	1906	1	1846	0				0	Wesleyan Methodist Church	Wesleyan Methodist Church	Methodist									Abura Dunkwa	0	-2077530	5.317	-1.15		0	0	0			0	0
17	X62	X	62	Abuasi and Donasi	1907	1	1846	0				0	Wesleyan Methodist Church	Wesleyan Methodist Church	Methodist									Abura Dunkwa	0	-2077530	5.317	-1.15		0	0	0			0	0
17	X62	X	62	Abuasi and Donasi	1908	1	1846	0				0	Wesleyan Methodist Church	Wesleyan Methodist Church	Methodist									Abura Dunkwa	0	-2077530	5.317	-1.15		0	0	0			0	0
17	X62	X	62	Abuasi and Donasi	1909	1	1846	0				0	Wesleyan Methodist Church	Wesleyan Methodist Church	Methodist									Abura Dunkwa	0	-2077530	5.317	-1.15		0	0	0			0	0
17	X62	X	62	Abuasi and Donasi	1910	1	1846	0				0	Wesleyan Methodist Church	Wesleyan Methodist Church	Methodist						Abura	Abura Dunkwa		Abura Dunkwa	0	-2077530	5.317	-1.15		0	0	0			0	0
17	X62	X	62	Abuasi and Donasi	1911	1	1846	0				0	Wesleyan Methodist Church	Wesleyan Methodist Church	Methodist									Abura Dunkwa	0	-2077530	5.317	-1.15		0	0	0			0	0
17	X62	X	62	Abuasi and Donasi	1912	1	1846	0				0	Wesleyan Methodist Church	Wesleyan Methodist Church	Methodist									Abura Dunkwa	0	-2077530	5.317	-1.15		0	0	0			0	0
17	X62	X	62	Abuasi and Donasi	1913	1	1846	0				0	Wesleyan Methodist Church	Wesleyan Methodist Church	Methodist									Abura Dunkwa	0	-2077530	5.317	-1.15		0	0	0			0	0
17	X62	X	62	Abuasi and Donasi	1914	1	1846	0				0	Wesleyan Methodist Church	Wesleyan Methodist Church	Methodist									Abura Dunkwa	0	-2077530	5.317	-1.15		0	0	0			0	0
17	X62	X	62	Abuasi and Donasi	1915	1	1846	0				0	Wesleyan Methodist Church	Wesleyan Methodist Church	Methodist									Abura Dunkwa	0	-2077530	5.317	-1.15		0	0	0			0	0
17	X62	X	62	Abuasi and Donasi	1916	1	1846	0				0	Wesleyan Methodist Church	Wesleyan Methodist Church	Methodist						Abura	Abura Dunkwa		Abura Dunkwa	0	-2077530	5.317	-1.15		0	0	0			0	0
17	X62	X	62	Abuasi and Donasi	1917	1	1846	0				0	Wesleyan Methodist Church	Wesleyan Methodist Church	Methodist									Abura Dunkwa	0	-2077530	5.317	-1.15		0	0	0			0	0
17	X62	X	62	Abuasi and Donasi	1918	1	1846	0				0	Wesleyan Methodist Church	Wesleyan Methodist Church	Methodist									Abura Dunkwa	0	-2077530	5.317	-1.15		0	0	0			0	0
17	X62	X	62	Abuasi and Donasi	1919	1	1846	0				0	Wesleyan Methodist Church	Wesleyan Methodist Church	Methodist									Abura Dunkwa	0	-2077530	5.317	-1.15		0	0	0			0	0
17	X62	X	62	Abuasi and Donasi	1920	1	1846	0				0	Wesleyan Methodist Church	Wesleyan Methodist Church	Methodist									Abura Dunkwa	0	-2077530	5.317	-1.15		0	0	0			0	0
17	X62	X	62	Abuasi and Donasi	1921	1	1846	0				0	Wesleyan Methodist Church	Wesleyan Methodist Church	Methodist									Abura Dunkwa	0	-2077530	5.317	-1.15		0	0	0			0	0
17	X62	X	62	Abuasi and Donasi	1922	1	1846	0				0	Wesleyan Methodist Church	Wesleyan Methodist Church	Methodist									Abura Dunkwa	0	-2077530	5.317	-1.15		0	0	0			0	0
17	X62	X	62	Abuasi and Donasi	1923	1	1846	0				0	Wesleyan Methodist Church	Wesleyan Methodist Church	Methodist						Abura Dunkwa	Abura Dunkwa		Abura Dunkwa	0	-2077530	5.317	-1.15		0	0	0			0	0
17	X62	X	62	Abuasi and Donasi	1924	1	1846	0				0	Wesleyan Methodist Church	Wesleyan Methodist Church	Methodist									Abura Dunkwa	0	-2077530	5.317	-1.15		0	0	0			0	0
17	X62	X	62	Abuasi and Donasi	1925	1	1846	0				0	Wesleyan Methodist Church	Wesleyan Methodist Church	Methodist									Abura Dunkwa	0	-2077530	5.317	-1.15		0	0	0			0	0
17	X62	X	62	Abuasi and Donasi	1926	1	1846	0				0	Wesleyan Methodist Church	Wesleyan Methodist Church	Methodist									Abura Dunkwa	0	-2077530	5.317	-1.15		0	0	0			0	0
17	X62	X	62	Abuasi and Donasi	1927	1	1846	0				0	Wesleyan Methodist Church	Wesleyan Methodist Church	Methodist									Abura Dunkwa	0	-2077530	5.317	-1.15		0	0	0			0	0
17	X62	X	62	Abuasi and Donasi	1928	1	1846	0				0	Wesleyan Methodist Church	Wesleyan Methodist Church	Methodist						Abura & Assin	Abura Dunkwa		Abura Dunkwa	0	-2077530	5.317	-1.15		0	0	0			0	0
17	X62	X	62	Abuasi and Donasi	1929	1	1846	0				0	Wesleyan Methodist Church	Wesleyan Methodist Church	Methodist									Abura Dunkwa	0	-2077530	5.317	-1.15		0	0	0			0	0
17	X62	X	62	Abuasi and Donasi	1930	1	1846	0				0	Wesleyan Methodist Church	Wesleyan Methodist Church	Methodist									Abura Dunkwa	0	-2077530	5.317	-1.15		0	0	0			0	0
17	X62	X	62	Abuasi and Donasi	1931	1	1846	0				0	Wesleyan Methodist Church	Wesleyan Methodist Church	Methodist									Abura Dunkwa	0	-2077530	5.317	-1.15		0	0	0			0	0
17	X62	X	62	Abuasi and Donasi	1932	1	1846	0				0	Wesleyan Methodist Church	Wesleyan Methodist Church	Methodist						Abura & Assin	Abura Dunkwa		Abura Dunkwa	0	-2077530	5.317	-1.15		0	0	0			0	0
18	X62	Y	62	Kwaman, Kuraman	1860	1	1860	0				1	Wesleyan Methodist Church	Wesleyan Methodist Church	Methodist									Abura Dunkwa	0	-2075385	5.3	-1.1		0	0	0			0	0
18	X62	Y	62	Kwaman, Kuraman	1861	1	1860	0		70	70	1	Wesleyan Methodist Church	Wesleyan Methodist Church	Methodist						Dominasi	Dominasi		Abura Dunkwa	0	-2075385	5.3	-1.1		0	0	0			0	0
18	X62	Y	62	Kwaman, Kuraman	1862	1	1860	0				1	Wesleyan Methodist Church	Wesleyan Methodist Church	Methodist									Abura Dunkwa	0	-2075385	5.3	-1.1		0	0	0			0	0
18	X62	Y	62	Kwaman, Kuraman	1863	1	1860	0				1	Wesleyan Methodist Church	Wesleyan Methodist Church	Methodist									Abura Dunkwa	0	-2075385	5.3	-1.1		0	0	0			0	0
18	X62	Y	62	Kwaman, Kuraman	1864	1	1860	0				1	Wesleyan Methodist Church	Wesleyan Methodist Church	Methodist									Abura Dunkwa	0	-2075385	5.3	-1.1		0	0	0			0	0
18	X62	Y	62	Kwaman, Kuraman	1865	1	1860	0				1	Wesleyan Methodist Church	Wesleyan Methodist Church	Methodist									Abura Dunkwa	0	-2075385	5.3	-1.1		0	0	0			0	0
18	X62	Y	62	Kwaman, Kuraman	1866	1	1860	0				1	Wesleyan Methodist Church	Wesleyan Methodist Church	Methodist									Abura Dunkwa	0	-2075385	5.3	-1.1		0	0	0			0	0
18	X62	Y	62	Kwaman, Kuraman	1867	1	1860	0	31			1	Wesleyan Methodist Church	Wesleyan Methodist Church	Methodist	F. Jonah	120				Dominasi	Dominasi		Abura Dunkwa	0	-2075385	5.3	-1.1		0	0	0			0	0
18	X62	Y	62	Kwaman, Kuraman	1868	1	1860	0	30	60		1	Wesleyan Methodist Church	Wesleyan Methodist Church	Methodist	Felix Jonah	120				Dominasi	Dominasi		Abura Dunkwa	0	-2075385	5.3	-1.1		0	0	0			0	0
18	X62	Y	62	Kwaman, Kuraman	1869	1	1860	0	24	60		1	Wesleyan Methodist Church	Wesleyan Methodist Church	Methodist	Felix Jonah	120				Dominasi	Dominasi		Abura Dunkwa	0	-2075385	5.3	-1.1		0	0	0			0	0
18	X62	Y	62	Kwaman, Kuraman	1870	1	1860	0	29	60		1	Wesleyan Methodist Church	Wesleyan Methodist Church	Methodist	J.F. Jones	188				Dominasi	Dominasi		Abura Dunkwa	0	-2075385	5.3	-1.1		0	0	0			0	0
18	X62	Y	62	Kwaman, Kuraman	1871	1	1860	0	36	60	100	1	Wesleyan Methodist Church	Wesleyan Methodist Church	Methodist	E. J. Fynn	117				Dominasi	Dominasi		Abura Dunkwa	0	-2075385	5.3	-1.1		0	0	0			0	0
18	X62	Y	62	Kwaman, Kuraman	1872	1	1860	0		90	150	1	Wesleyan Methodist Church	Wesleyan Methodist Church	Methodist						Dominasi	Dominasi		Abura Dunkwa	0	-2075385	5.3	-1.1		0	0	0			0	0
18	X62	Y	62	Kwaman, Kuraman	1873	1	1860	0				1	Wesleyan Methodist Church	Wesleyan Methodist Church	Methodist									Abura Dunkwa	0	-2075385	5.3	-1.1		0	0	0			0	0
18	X62	Y	62	Kwaman, Kuraman	1874	1	1860	0				1	Wesleyan Methodist Church	Wesleyan Methodist Church	Methodist									Abura Dunkwa	0	-2075385	5.3	-1.1		0	0	0			0	0
18	X62	Y	62	Kwaman, Kuraman	1875	1	1860	0		90	100	1	Wesleyan Methodist Church	Wesleyan Methodist Church	Methodist						Dominasi	Dominasi		Abura Dunkwa	0	-2075385	5.3	-1.1		0	0	0			0	0
18	X62	Y	62	Kwaman, Kuraman	1876	1	1860	0		80	100	1	Wesleyan Methodist Church	Wesleyan Methodist Church	Methodist	E.J. Fynn	117				Dominasi	Dominasi		Abura Dunkwa	0	-2075385	5.3	-1.1		0	0	0			0	0
18	X62	Y	62	Kwaman, Kuraman	1877	1	1860	0			100	1	Wesleyan Methodist Church	Wesleyan Methodist Church	Methodist	E.J. Fynn	117				Dominasi	Dominasi		Abura Dunkwa	0	-2075385	5.3	-1.1		0	0	0			0	0
18	X62	Y	62	Kwaman, Kuraman	1878	1	1860	0			100	1	Wesleyan Methodist Church	Wesleyan Methodist Church	Methodist	Hayford	133				Dominasi	Dominasi		Abura Dunkwa	0	-2075385	5.3	-1.1		0	0	0			0	0
18	X62	Y	62	Kwaman, Kuraman	1879	1	1860	0			100	1	Wesleyan Methodist Church	Wesleyan Methodist Church	Methodist						Dominasi	Dominasi		Abura Dunkwa	0	-2075385	5.3	-1.1		0	0	0			0	0
18	X62	Y	62	Kwaman, Kuraman	1880	1	1860	0				0	Wesleyan Methodist Church	Wesleyan Methodist Church	Methodist						Dominasi	Dominasi		Abura Dunkwa	0	-2075385	5.3	-1.1		0	0	0			0	0
18	X62	Y	62	Kwaman, Kuraman	1881	1	1860	0				0	Wesleyan Methodist Church	Wesleyan Methodist Church	Methodist									Abura Dunkwa	0	-2075385	5.3	-1.1		0	0	0			0	0
18	X62	Y	62	Kwaman, Kuraman	1882	1	1860	0				0	Wesleyan Methodist Church	Wesleyan Methodist Church	Methodist	Agent								Abura Dunkwa	0	-2075385	5.3	-1.1	Wesleyan Minutes	0	0	0			0	0
18	X62	Y	62	Kwaman, Kuraman	1883	1	1860	0				0	Wesleyan Methodist Church	Wesleyan Methodist Church	Methodist						Abura	Abura Dunkwa		Abura Dunkwa	0	-2075385	5.3	-1.1		0	0	0			0	0
18	X62	Y	62	Kwaman, Kuraman	1884	1	1860	0				0	Wesleyan Methodist Church	Wesleyan Methodist Church	Methodist						Abura	Abura Dunkwa		Abura Dunkwa	0	-2075385	5.3	-1.1		0	0	0			0	0
18	X62	Y	62	Kwaman, Kuraman	1885	1	1860	0				0	Wesleyan Methodist Church	Wesleyan Methodist Church	Methodist						Abura	Abura Dunkwa		Abura Dunkwa	0	-2075385	5.3	-1.1		0	0	0			0	0
18	X62	Y	62	Kwaman, Kuraman	1886	1	1860	0				0	Wesleyan Methodist Church	Wesleyan Methodist Church	Methodist						Abura	Abura Dunkwa		Abura Dunkwa	0	-2075385	5.3	-1.1		0	0	0			0	0
18	X62	Y	62	Kwaman, Kuraman	1887	1	1860	0				0	Wesleyan Methodist Church	Wesleyan Methodist Church	Methodist						Abura	Abura Dunkwa		Abura Dunkwa	0	-2075385	5.3	-1.1		0	0	0			0	0
18	X62	Y	62	Kwaman, Kuraman	1888	1	1860	0			300	0	Wesleyan Methodist Church	Wesleyan Methodist Church	Methodist	Jones	149				Abura	Abura Dunkwa		Abura Dunkwa	0	-2075385	5.3	-1.1		0	0	0			0	0
18	X62	Y	62	Kwaman, Kuraman	1889	1	1860	0		100	300	0	Wesleyan Methodist Church	Wesleyan Methodist Church	Methodist	Jones	149				Abura	Abura Dunkwa		Abura Dunkwa	0	-2075385	5.3	-1.1		0	0	0			0	0
18	X62	Y	62	Kwaman, Kuraman	1890	1	1860	0		110		0	Wesleyan Methodist Church	Wesleyan Methodist Church	Methodist	Markin, Graham	155	127			Abura	Abura Dunkwa		Abura Dunkwa	0	-2075385	5.3	-1.1		0	0	0			0	0
18	X62	Y	62	Kwaman, Kuraman	1891	1	1860	0		150		0	Wesleyan Methodist Church	Wesleyan Methodist Church	Methodist						Abura	Abura Dunkwa		Abura Dunkwa	0	-2075385	5.3	-1.1		0	0	0			0	0
18	X62	Y	62	Kwaman, Kuraman	1892	1	1860	0		210		0	Wesleyan Methodist Church	Wesleyan Methodist Church	Methodist						Abura	Abura Dunkwa		Abura Dunkwa	0	-2075385	5.3	-1.1		0	0	0			0	0
18	X62	Y	62	Kwaman, Kuraman	1893	1	1860	0		210		0	Wesleyan Methodist Church	Wesleyan Methodist Church	Methodist						Abura	Abura Dunkwa		Abura Dunkwa	0	-2075385	5.3	-1.1		0	0	0			0	0
18	X62	Y	62	Kwaman, Kuraman	1894	1	1860	0		70	100	0	Wesleyan Methodist Church	Wesleyan Methodist Church	Methodist						Abura	Abura Dunkwa		Abura Dunkwa	0	-2075385	5.3	-1.1		0	0	0			0	0
18	X62	Y	62	Kwaman, Kuraman	1895	1	1860	0		48	212	0	Wesleyan Methodist Church	Wesleyan Methodist Church	Methodist						Abura	Abura Dunkwa		Abura Dunkwa	0	-2075385	5.3	-1.1		0	0	0			0	0
18	X62	Y	62	Kwaman, Kuraman	1896	1	1860	0		150	200	0	Wesleyan Methodist Church	Wesleyan Methodist Church	Methodist						Abura	Abura Dunkwa		Abura Dunkwa	0	-2075385	5.3	-1.1		0	0	0			0	0
18	X62	Y	62	Kwaman, Kuraman	1897	1	1860	0				0	Wesleyan Methodist Church	Wesleyan Methodist Church	Methodist						Abura	Abura Dunkwa		Abura Dunkwa	0	-2075385	5.3	-1.1		0	0	0			0	0
18	X62	Y	62	Kwaman, Kuraman	1898	1	1860	0				0	Wesleyan Methodist Church	Wesleyan Methodist Church	Methodist						Abura	Abura Dunkwa		Abura Dunkwa	0	-2075385	5.3	-1.1		0	0	0			0	0
18	X62	Y	62	Kwaman, Kuraman	1899	1	1860	0		150	200	0	Wesleyan Methodist Church	Wesleyan Methodist Church	Methodist						Abura	Abura Dunkwa		Abura Dunkwa	0	-2075385	5.3	-1.1		0	0	0			0	0
18	X62	Y	62	Kwaman, Kuraman	1900	1	1860	0				0	Wesleyan Methodist Church	Wesleyan Methodist Church	Methodist									Abura Dunkwa	0	-2075385	5.3	-1.1		0	0	0			0	0
18	X62	Y	62	Kwaman, Kuraman	1901	1	1860	0				0	Wesleyan Methodist Church	Wesleyan Methodist Church	Methodist									Abura Dunkwa	0	-2075385	5.3	-1.1		0	0	0			0	0
18	X62	Y	62	Kwaman, Kuraman	1902	1	1860	0				0	Wesleyan Methodist Church	Wesleyan Methodist Church	Methodist									Abura Dunkwa	0	-2075385	5.3	-1.1		0	0	0			0	0
18	X62	Y	62	Kwaman, Kuraman	1903	1	1860	0				0	Wesleyan Methodist Church	Wesleyan Methodist Church	Methodist									Abura Dunkwa	0	-2075385	5.3	-1.1		0	0	0			0	0
18	X62	Y	62	Kwaman, Kuraman	1904	1	1860	0				0	Wesleyan Methodist Church	Wesleyan Methodist Church	Methodist									Abura Dunkwa	0	-2075385	5.3	-1.1		0	0	0			0	0
18	X62	Y	62	Kwaman, Kuraman	1905	1	1860	0				0	Wesleyan Methodist Church	Wesleyan Methodist Church	Methodist						Abura	Abura Dunkwa		Abura Dunkwa	0	-2075385	5.3	-1.1		0	0	0			0	0
18	X62	Y	62	Kwaman, Kuraman	1906	1	1860	0				0	Wesleyan Methodist Church	Wesleyan Methodist Church	Methodist									Abura Dunkwa	0	-2075385	5.3	-1.1		0	0	0			0	0
18	X62	Y	62	Kwaman, Kuraman	1907	1	1860	0				0	Wesleyan Methodist Church	Wesleyan Methodist Church	Methodist									Abura Dunkwa	0	-2075385	5.3	-1.1		0	0	0			0	0
18	X62	Y	62	Kwaman, Kuraman	1908	1	1860	0				0	Wesleyan Methodist Church	Wesleyan Methodist Church	Methodist									Abura Dunkwa	0	-2075385	5.3	-1.1		0	0	0			0	0
18	X62	Y	62	Kwaman, Kuraman	1909	1	1860	0				0	Wesleyan Methodist Church	Wesleyan Methodist Church	Methodist									Abura Dunkwa	0	-2075385	5.3	-1.1		0	0	0			0	0
18	X62	Y	62	Kwaman, Kuraman	1910	1	1860	0				0	Wesleyan Methodist Church	Wesleyan Methodist Church	Methodist						Abura	Abura Dunkwa		Abura Dunkwa	0	-2075385	5.3	-1.1		0	0	0			0	0
18	X62	Y	62	Kwaman, Kuraman	1911	1	1860	0				0	Wesleyan Methodist Church	Wesleyan Methodist Church	Methodist									Abura Dunkwa	0	-2075385	5.3	-1.1		0	0	0			0	0
18	X62	Y	62	Kwaman, Kuraman	1912	1	1860	0				0	Wesleyan Methodist Church	Wesleyan Methodist Church	Methodist									Abura Dunkwa	0	-2075385	5.3	-1.1		0	0	0			0	0
18	X62	Y	62	Kwaman, Kuraman	1913	1	1860	0				0	Wesleyan Methodist Church	Wesleyan Methodist Church	Methodist									Abura Dunkwa	0	-2075385	5.3	-1.1		0	0	0			0	0
18	X62	Y	62	Kwaman, Kuraman	1914	1	1860	0				0	Wesleyan Methodist Church	Wesleyan Methodist Church	Methodist									Abura Dunkwa	0	-2075385	5.3	-1.1		0	0	0			0	0
18	X62	Y	62	Kwaman, Kuraman	1915	1	1860	0				0	Wesleyan Methodist Church	Wesleyan Methodist Church	Methodist									Abura Dunkwa	0	-2075385	5.3	-1.1		0	0	0			0	0
18	X62	Y	62	Kwaman, Kuraman	1916	1	1860	0				0	Wesleyan Methodist Church	Wesleyan Methodist Church	Methodist						Abura	Abura Dunkwa		Abura Dunkwa	0	-2075385	5.3	-1.1		0	0	0			0	0
18	X62	Y	62	Kwaman, Kuraman	1917	1	1860	0				0	Wesleyan Methodist Church	Wesleyan Methodist Church	Methodist									Abura Dunkwa	0	-2075385	5.3	-1.1		0	0	0			0	0
18	X62	Y	62	Kwaman, Kuraman	1918	1	1860	0				0	Wesleyan Methodist Church	Wesleyan Methodist Church	Methodist									Abura Dunkwa	0	-2075385	5.3	-1.1		0	0	0			0	0
18	X62	Y	62	Kwaman, Kuraman	1919	1	1860	0				0	Wesleyan Methodist Church	Wesleyan Methodist Church	Methodist									Abura Dunkwa	0	-2075385	5.3	-1.1		0	0	0			0	0
18	X62	Y	62	Kwaman, Kuraman	1920	1	1860	0				0	Wesleyan Methodist Church	Wesleyan Methodist Church	Methodist									Abura Dunkwa	0	-2075385	5.3	-1.1		0	0	0			0	0
18	X62	Y	62	Kwaman, Kuraman	1921	1	1860	0				0	Wesleyan Methodist Church	Wesleyan Methodist Church	Methodist									Abura Dunkwa	0	-2075385	5.3	-1.1		0	0	0			0	0
18	X62	Y	62	Kwaman, Kuraman	1922	1	1860	0				0	Wesleyan Methodist Church	Wesleyan Methodist Church	Methodist									Abura Dunkwa	0	-2075385	5.3	-1.1		0	0	0			0	0
18	X62	Y	62	Kwaman, Kuraman	1923	1	1860	0				0	Wesleyan Methodist Church	Wesleyan Methodist Church	Methodist						Abura Dunkwa	Abura Dunkwa		Abura Dunkwa	0	-2075385	5.3	-1.1		0	0	0			0	0
18	X62	Y	62	Kwaman, Kuraman	1924	1	1860	0				0	Wesleyan Methodist Church	Wesleyan Methodist Church	Methodist									Abura Dunkwa	0	-2075385	5.3	-1.1		0	0	0			0	0
18	X62	Y	62	Kwaman, Kuraman	1925	1	1860	0				0	Wesleyan Methodist Church	Wesleyan Methodist Church	Methodist									Abura Dunkwa	0	-2075385	5.3	-1.1		0	0	0			0	0
18	X62	Y	62	Kwaman, Kuraman	1926	1	1860	0				0	Wesleyan Methodist Church	Wesleyan Methodist Church	Methodist									Abura Dunkwa	0	-2075385	5.3	-1.1		0	0	0			0	0
18	X62	Y	62	Kwaman, Kuraman	1927	1	1860	0				0	Wesleyan Methodist Church	Wesleyan Methodist Church	Methodist									Abura Dunkwa	0	-2075385	5.3	-1.1		0	0	0			0	0
18	X62	Y	62	Kwaman, Kuraman	1928	1	1860	0				0	Wesleyan Methodist Church	Wesleyan Methodist Church	Methodist						Abura & Assin	Abura Dunkwa		Abura Dunkwa	0	-2075385	5.3	-1.1		0	0	0			0	0
18	X62	Y	62	Kwaman, Kuraman	1929	1	1860	0				0	Wesleyan Methodist Church	Wesleyan Methodist Church	Methodist									Abura Dunkwa	0	-2075385	5.3	-1.1		0	0	0			0	0
18	X62	Y	62	Kwaman, Kuraman	1930	1	1860	0				0	Wesleyan Methodist Church	Wesleyan Methodist Church	Methodist									Abura Dunkwa	0	-2075385	5.3	-1.1		0	0	0			0	0
18	X62	Y	62	Kwaman, Kuraman	1931	1	1860	0				0	Wesleyan Methodist Church	Wesleyan Methodist Church	Methodist									Abura Dunkwa	0	-2075385	5.3	-1.1		0	0	0			0	0
18	X62	Y	62	Kwaman, Kuraman	1932	1	1860	0				0	Wesleyan Methodist Church	Wesleyan Methodist Church	Methodist						Abura & Assin	Abura Dunkwa		Abura Dunkwa	0	-2075385	5.3	-1.1		0	0	0			0	0
19	X63	X	63	Ekroful/ Akroful	1843	1	1843	0				0	Wesleyan Methodist Church	Wesleyan Methodist Church	Methodist									Abura Dunkwa	0	-2072848	5.25	-1.183		0	0	0		1878	0	1
19	X63	X	63	Ekroful/ Akroful	1844	1	1843	0				0	Wesleyan Methodist Church	Wesleyan Methodist Church	Methodist									Abura Dunkwa	0	-2072848	5.25	-1.183		0	0	0		1878	0	1
19	X63	X	63	Ekroful/ Akroful	1845	1	1843	0				0	Wesleyan Methodist Church	Wesleyan Methodist Church	Methodist									Abura Dunkwa	0	-2072848	5.25	-1.183		0	0	0		1878	0	1
19	X63	X	63	Ekroful/ Akroful	1846	1	1843	0	25			1	Wesleyan Methodist Church	Wesleyan Methodist Church	Methodist	John Hagan	353				Domonasi	Domonasi	Domonasi	Abura Dunkwa	0	-2072848	5.25	-1.183		0	0	0		1878	0	1
19	X63	X	63	Ekroful/ Akroful	1847	1	1843	0				1	Wesleyan Methodist Church	Wesleyan Methodist Church	Methodist	John Hagan	353				Domonasi	Domonasi	Domonasi	Abura Dunkwa	0	-2072848	5.25	-1.183	Wesleyan Minutes	0	0	0		1878	0	1
19	X63	X	63	Ekroful/ Akroful	1848	1	1843	0				1	Wesleyan Methodist Church	Wesleyan Methodist Church	Methodist	John Harrop	312				Domonasi	Domonasi	Domonasi	Abura Dunkwa	0	-2072848	5.25	-1.183	Wesleyan Minutes	0	0	0		1878	0	1
19	X63	X	63	Ekroful/ Akroful	1849	1	1843	0				1	Wesleyan Methodist Church	Wesleyan Methodist Church	Methodist	no resident					Anamabu	Anamabu	Anamabu	Abura Dunkwa	0	-2072848	5.25	-1.183	Wesleyan Minutes	0	0	0		1878	0	1
19	X63	X	63	Ekroful/ Akroful	1850	1	1843	0				1	Wesleyan Methodist Church	Wesleyan Methodist Church	Methodist	Ebenezer A. Gardiner	2152				Anamabu	Anamabu	Anamabu	Abura Dunkwa	0	-2072848	5.25	-1.183	Wesleyan Minutes	0	0	0		1878	0	1
19	X63	X	63	Ekroful/ Akroful	1851	1	1843	0				1	Wesleyan Methodist Church	Wesleyan Methodist Church	Methodist	-9					Anamabu	Anamabu	Anamabu	Abura Dunkwa	0	-2072848	5.25	-1.183	Wesleyan Minutes	0	0	0		1878	0	1
19	X63	X	63	Ekroful/ Akroful	1852	1	1843	0				1	Wesleyan Methodist Church	Wesleyan Methodist Church	Methodist	T.B. Freeman, John Ossu Ansa, J. Salomon	122	2153	2145		Cape Coast	Cape Coast	Cape Coast	Abura Dunkwa	0	-2072848	5.25	-1.183	Wesleyan Minutes	0	0	0		1878	0	1
19	X63	X	63	Ekroful/ Akroful	1853	1	1843	0				1	Wesleyan Methodist Church	Wesleyan Methodist Church	Methodist	T.B. Freeman, John Ossu Ansa, J. Salomon	122	2153	2145		Cape Coast	Cape Coast	Cape Coast	Abura Dunkwa	0	-2072848	5.25	-1.183	Wesleyan Minutes	0	0	0		1878	0	1
19	X63	X	63	Ekroful/ Akroful	1854	1	1843	0				1	Wesleyan Methodist Church	Wesleyan Methodist Church	Methodist									Abura Dunkwa	0	-2072848	5.25	-1.183	Wesleyan Minutes	0	0	0		1878	0	1
19	X63	X	63	Ekroful/ Akroful	1855	1	1843	0				1	Wesleyan Methodist Church	Wesleyan Methodist Church	Methodist	Thomas B. Freeman, James A. Salomon, Edward James Fynn	122	2145	117		Cape Coast	Cape Coast	Cape Coast	Abura Dunkwa	0	-2072848	5.25	-1.183	Wesleyan Minutes	0	0	0		1878	0	1
19	X63	X	63	Ekroful/ Akroful	1856	1	1843	0				1	Wesleyan Methodist Church	Wesleyan Methodist Church	Methodist	William West, Thomas B. Freeman, Edward J Fynn, William C. Fynn	172	122	117	2156	Cape Coast	Cape Coast	Cape Coast	Abura Dunkwa	0	-2072848	5.25	-1.183	Wesleyan Minutes	0	0	0		1878	0	1
19	X63	X	63	Ekroful/ Akroful	1857	1	1843	0	250			1	Wesleyan Methodist Church	Wesleyan Methodist Church	Methodist	Thomas Colecraft	111	122	117	2156	Cape Coast	Cape Coast	Cape Coast	Abura Dunkwa	0	-2072848	5.25	-1.183		0	0	0		1878	0	1
19	X63	X	63	Ekroful/ Akroful	1858	1	1843	0				1	Wesleyan Methodist Church	Wesleyan Methodist Church	Methodist									Abura Dunkwa	0	-2072848	5.25	-1.183		0	0	0		1878	0	1
19	X63	X	63	Ekroful/ Akroful	1859	1	1843	0	250			1	Wesleyan Methodist Church	Wesleyan Methodist Church	Methodist						Cape Coast	Cape Coast		Abura Dunkwa	0	-2072848	5.25	-1.183		0	0	0		1878	0	1
19	X63	X	63	Ekroful/ Akroful	1860	1	1843	0	200			1	Wesleyan Methodist Church	Wesleyan Methodist Church	Methodist	Colecraft	111				Cape Coast	Cape Coast		Abura Dunkwa	0	-2072848	5.25	-1.183		0	0	0		1878	0	1
19	X63	X	63	Ekroful/ Akroful	1861	1	1843	0		200	200	1	Wesleyan Methodist Church	Wesleyan Methodist Church	Methodist	William Christian	166	130	288	2153	Cape Coast	Cape Coast	Cape Coast	Abura Dunkwa	0	-2072848	5.25	-1.183		0	0	0		1878	0	1
19	X63	X	63	Ekroful/ Akroful	1862	1	1843	0				1	Wesleyan Methodist Church	Wesleyan Methodist Church	Methodist									Abura Dunkwa	0	-2072848	5.25	-1.183	Wesleyan Minutes	0	0	0		1878	0	1
19	X63	X	63	Ekroful/ Akroful	1863	1	1843	0				1	Wesleyan Methodist Church	Wesleyan Methodist Church	Methodist									Abura Dunkwa	0	-2072848	5.25	-1.183	Wesleyan Minutes	0	0	0		1878	0	1
19	X63	X	63	Ekroful/ Akroful	1864	1	1843	0				1	Wesleyan Methodist Church	Wesleyan Methodist Church	Methodist									Abura Dunkwa	0	-2072848	5.25	-1.183	Wesleyan Minutes	0	0	0		1878	0	1
19	X63	X	63	Ekroful/ Akroful	1865	1	1843	0				1	Wesleyan Methodist Church	Wesleyan Methodist Church	Methodist									Abura Dunkwa	0	-2072848	5.25	-1.183		0	0	0		1878	0	1
19	X63	X	63	Ekroful/ Akroful	1866	1	1843	0				1	Wesleyan Methodist Church	Wesleyan Methodist Church	Methodist									Abura Dunkwa	0	-2072848	5.25	-1.183	Wesleyan Minutes	0	0	0		1878	0	1
19	X63	X	63	Ekroful/ Akroful	1867	1	1843	0	43	100	150	1	Wesleyan Methodist Church	Wesleyan Methodist Church	Methodist	W. Christian	166				Cape Coast	Cape Coast		Abura Dunkwa	0	-2072848	5.25	-1.183		0	0	0		1878	0	1
19	X63	X	63	Ekroful/ Akroful	1868	1	1843	0	36	100	150	1	Wesleyan Methodist Church	Wesleyan Methodist Church	Methodist	W.E. Christian	166				Cape Coast	Cape Coast		Abura Dunkwa	0	-2072848	5.25	-1.183		0	0	0		1878	0	1
19	X63	X	63	Ekroful/ Akroful	1869	1	1843	0	74	130	150	1	Wesleyan Methodist Church	Wesleyan Methodist Church	Methodist	J.D. Hayford	136				Cape Coast	Cape Coast		Abura Dunkwa	0	-2072848	5.25	-1.183		0	0	0		1878	0	1
19	X63	X	63	Ekroful/ Akroful	1870	1	1843	0	115	130	150	1	Wesleyan Methodist Church	Wesleyan Methodist Church	Methodist	J.D. Hayford	136				Cape Coast	Cape Coast		Abura Dunkwa	0	-2072848	5.25	-1.183		0	0	0		1878	0	1
19	X63	X	63	Ekroful/ Akroful	1871	1	1843	0	107	130	150	1	Wesleyan Methodist Church	Wesleyan Methodist Church	Methodist	M. Grimmer, J. Milum, T. Laing, J. A. Salomon	284	2144	152	2145	Cape Coast	Cape Coast		Abura Dunkwa	0	-2072848	5.25	-1.183		0	0	0		1878	0	1
19	X63	X	63	Ekroful/ Akroful	1872	1	1843	0		150	200	1	Wesleyan Methodist Church	Wesleyan Methodist Church	Methodist						Cape Coast	Cape Coast		Abura Dunkwa	0	-2072848	5.25	-1.183		0	0	0		1878	0	1
19	X63	X	63	Ekroful/ Akroful	1873	0	1843	0				0	Wesleyan Methodist Church	Wesleyan Methodist Church	Methodist									Abura Dunkwa	0	-2072848	5.25	-1.183		0	0	0		1878	0	1
19	X63	X	63	Ekroful/ Akroful	1874	0	1843	0				0	Wesleyan Methodist Church	Wesleyan Methodist Church	Methodist									Abura Dunkwa	0	-2072848	5.25	-1.183		0	0	0		1878	0	1
19	X63	X	63	Ekroful/ Akroful	1875	1	1843	0		400	300	1	Wesleyan Methodist Church	Wesleyan Methodist Church	Methodist						Cape Coast	Cape Coast		Abura Dunkwa	0	-2072848	5.25	-1.183		0	0	0		1878	0	1
19	X63	X	63	Ekroful/ Akroful	1876	1	1843	0		288	550	1	Wesleyan Methodist Church	Wesleyan Methodist Church	Methodist	J.D. Hayfon, A.W. Parker, G. Dyer, T.R. Picot	133	104	123	143	Cape Coast	Cape Coast		Abura Dunkwa	0	-2072848	5.25	-1.183		0	0	0		1878	0	1
19	X63	X	63	Ekroful/ Akroful	1877	1	1843	0			550	1	Wesleyan Methodist Church	Wesleyan Methodist Church	Methodist	A.W. Parker	104				Cape Coast	Cape Coast		Abura Dunkwa	0	-2072848	5.25	-1.183		0	0	0		1878	0	1
19	X63	X	63	Ekroful/ Akroful	1878	1	1843	1			350	1	Wesleyan Methodist Church	Wesleyan Methodist Church	Methodist	Hayford	133				Ekroful	Ekroful		Abura Dunkwa	0	-2072848	5.25	-1.183		0	0	0	1878	1878	0	1
19	X63	X	63	Ekroful/ Akroful	1879	1	1843	1			550	1	Wesleyan Methodist Church	Wesleyan Methodist Church	Methodist	Fletcher, J. Jenkins, J.W. Wingfield, T. Laing, R. J. Hayford	203	350	171	152	Ekroful	Ekroful		Abura Dunkwa	0	-2072848	5.25	-1.183		0	0	0	1879	1878	0	1
19	X63	X	63	Ekroful/ Akroful	1880	1	1843	1				1	Wesleyan Methodist Church	Wesleyan Methodist Church	Methodist						Ekroful	Ekroful		Abura Dunkwa	0	-2072848	5.25	-1.183	Wesleyan Minutes	0	0	0	1880	1878	0	1
19	X63	X	63	Ekroful/ Akroful	1881	1	1843	1				1	Wesleyan Methodist Church	Wesleyan Methodist Church	Methodist	Catechist								Abura Dunkwa	0	-2072848	5.25	-1.183	Wesleyan Minutes	0	0	0	1881	1878	0	1
19	X63	X	63	Ekroful/ Akroful	1882	1	1843	1				0	Wesleyan Methodist Church	Wesleyan Methodist Church	Methodist	An Agent								Abura Dunkwa	0	-2072848	5.25	-1.183	Wesleyan Minutes	0	0	0	1882	1878	0	1
19	X63	X	63	Ekroful/ Akroful	1883	1	1843	0				0	Wesleyan Methodist Church	Wesleyan Methodist Church	Methodist	A Catechist					Abura	Abura Dunkwa		Abura Dunkwa	0	-2072848	5.25	-1.183	Wesleyan Minutes	0	0	0		1878	0	1
19	X63	X	63	Ekroful/ Akroful	1884	1	1843	0				0	Wesleyan Methodist Church	Wesleyan Methodist Church	Methodist	Agents					Abura	Abura Dunkwa	Ekroful	Abura Dunkwa	0	-2072848	5.25	-1.183	Wesleyan Minutes	0	0	0		1878	0	1
19	X63	X	63	Ekroful/ Akroful	1885	1	1843	0				0	Wesleyan Methodist Church	Wesleyan Methodist Church	Methodist	Agents					Abura	Abura Dunkwa	Abura	Abura Dunkwa	0	-2072848	5.25	-1.183	Wesleyan Minutes	0	0	0		1878	0	1
19	X63	X	63	Ekroful/ Akroful	1886	1	1843	0				0	Wesleyan Methodist Church	Wesleyan Methodist Church	Methodist	Agents					Abura	Abura Dunkwa	Abura	Abura Dunkwa	0	-2072848	5.25	-1.183	Wesleyan Minutes	0	0	0		1878	0	1
19	X63	X	63	Ekroful/ Akroful	1887	1	1843	0				0	Wesleyan Methodist Church	Wesleyan Methodist Church	Methodist						Abura	Abura Dunkwa		Abura Dunkwa	0	-2072848	5.25	-1.183		0	0	0		1878	0	1
19	X63	X	63	Ekroful/ Akroful	1888	1	1843	0			350	0	Wesleyan Methodist Church	Wesleyan Methodist Church	Methodist	Jones	149				Abura	Abura Dunkwa		Abura Dunkwa	0	-2072848	5.25	-1.183		0	0	0		1878	0	1
19	X63	X	63	Ekroful/ Akroful	1889	1	1843	0		200	350	0	Wesleyan Methodist Church	Wesleyan Methodist Church	Methodist	Jones	149				Abura	Abura Dunkwa		Abura Dunkwa	0	-2072848	5.25	-1.183		0	0	0		1878	0	1
19	X63	X	63	Ekroful/ Akroful	1890	1	1843	0		260		0	Wesleyan Methodist Church	Wesleyan Methodist Church	Methodist	Markin, Graham	155	127			Abura	Abura Dunkwa		Abura Dunkwa	0	-2072848	5.25	-1.183		0	0	0		1878	0	1
19	X63	X	63	Ekroful/ Akroful	1891	1	1843	0		170		0	Wesleyan Methodist Church	Wesleyan Methodist Church	Methodist						Abura	Abura Dunkwa		Abura Dunkwa	0	-2072848	5.25	-1.183		0	0	0		1878	0	1
19	X63	X	63	Ekroful/ Akroful	1892	1	1843	0		300		0	Wesleyan Methodist Church	Wesleyan Methodist Church	Methodist						Abura	Abura Dunkwa		Abura Dunkwa	0	-2072848	5.25	-1.183		0	0	0		1878	0	1
19	X63	X	63	Ekroful/ Akroful	1893	1	1843	0		150		0	Wesleyan Methodist Church	Wesleyan Methodist Church	Methodist						Abura	Abura Dunkwa		Abura Dunkwa	0	-2072848	5.25	-1.183		0	0	0		1878	0	1
19	X63	X	63	Ekroful/ Akroful	1894	1	1843	0		60	150	0	Wesleyan Methodist Church	Wesleyan Methodist Church	Methodist						Abura	Abura Dunkwa		Abura Dunkwa	0	-2072848	5.25	-1.183		0	0	0		1878	0	1
19	X63	X	63	Ekroful/ Akroful	1895	1	1843	0		68	300	0	Wesleyan Methodist Church	Wesleyan Methodist Church	Methodist						Abura	Abura Dunkwa		Abura Dunkwa	0	-2072848	5.25	-1.183		0	0	0		1878	0	1
19	X63	X	63	Ekroful/ Akroful	1896	1	1843	0		250	300	0	Wesleyan Methodist Church	Wesleyan Methodist Church	Methodist						Abura	Abura Dunkwa		Abura Dunkwa	0	-2072848	5.25	-1.183		0	0	0		1878	0	1
19	X63	X	63	Ekroful/ Akroful	1897	1	1843	0				0	Wesleyan Methodist Church	Wesleyan Methodist Church	Methodist						Abura	Abura Dunkwa		Abura Dunkwa	0	-2072848	5.25	-1.183		0	0	0		1878	0	1
19	X63	X	63	Ekroful/ Akroful	1898	1	1843	0				0	Wesleyan Methodist Church	Wesleyan Methodist Church	Methodist						Abura	Abura Dunkwa		Abura Dunkwa	0	-2072848	5.25	-1.183		0	0	0		1878	0	1
19	X63	X	63	Ekroful/ Akroful	1899	1	1843	0		250	300	0	Wesleyan Methodist Church	Wesleyan Methodist Church	Methodist						Abura	Abura Dunkwa		Abura Dunkwa	0	-2072848	5.25	-1.183		0	0	0		1878	0	1
19	X63	X	63	Ekroful/ Akroful	1900	1	1843	0				0	Wesleyan Methodist Church	Wesleyan Methodist Church	Methodist									Abura Dunkwa	0	-2072848	5.25	-1.183		0	0	0		1878	0	1
19	X63	X	63	Ekroful/ Akroful	1901	1	1843	0				0	Wesleyan Methodist Church	Wesleyan Methodist Church	Methodist									Abura Dunkwa	0	-2072848	5.25	-1.183		0	0	0		1878	0	1
19	X63	X	63	Ekroful/ Akroful	1902	1	1843	0				0	Wesleyan Methodist Church	Wesleyan Methodist Church	Methodist									Abura Dunkwa	0	-2072848	5.25	-1.183		0	0	0		1878	0	1
19	X63	X	63	Ekroful/ Akroful	1903	1	1843	0				0	Wesleyan Methodist Church	Wesleyan Methodist Church	Methodist									Abura Dunkwa	0	-2072848	5.25	-1.183		0	0	0		1878	0	1
19	X63	X	63	Ekroful/ Akroful	1904	1	1843	0				0	Wesleyan Methodist Church	Wesleyan Methodist Church	Methodist									Abura Dunkwa	0	-2072848	5.25	-1.183		0	0	0		1878	0	1
19	X63	X	63	Ekroful/ Akroful	1905	1	1843	0				0	Wesleyan Methodist Church	Wesleyan Methodist Church	Methodist						Abura	Abura Dunkwa		Abura Dunkwa	0	-2072848	5.25	-1.183		0	0	0		1878	0	1
19	X63	X	63	Ekroful/ Akroful	1906	1	1843	0				0	Wesleyan Methodist Church	Wesleyan Methodist Church	Methodist									Abura Dunkwa	0	-2072848	5.25	-1.183		0	0	0		1878	0	1
19	X63	X	63	Ekroful/ Akroful	1907	1	1843	0				0	Wesleyan Methodist Church	Wesleyan Methodist Church	Methodist									Abura Dunkwa	0	-2072848	5.25	-1.183		0	0	0		1878	0	1
19	X63	X	63	Ekroful/ Akroful	1908	1	1843	0				0	Wesleyan Methodist Church	Wesleyan Methodist Church	Methodist									Abura Dunkwa	0	-2072848	5.25	-1.183		0	0	0		1878	0	1
19	X63	X	63	Ekroful/ Akroful	1909	1	1843	0				0	Wesleyan Methodist Church	Wesleyan Methodist Church	Methodist									Abura Dunkwa	0	-2072848	5.25	-1.183		0	0	0		1878	0	1
19	X63	X	63	Ekroful/ Akroful	1910	1	1843	0				0	Wesleyan Methodist Church	Wesleyan Methodist Church	Methodist						Abura	Abura Dunkwa		Abura Dunkwa	0	-2072848	5.25	-1.183		0	0	0		1878	0	1
19	X63	X	63	Ekroful/ Akroful	1911	1	1843	0				0	Wesleyan Methodist Church	Wesleyan Methodist Church	Methodist									Abura Dunkwa	0	-2072848	5.25	-1.183		0	0	0		1878	0	1
19	X63	X	63	Ekroful/ Akroful	1912	1	1843	0				0	Wesleyan Methodist Church	Wesleyan Methodist Church	Methodist									Abura Dunkwa	0	-2072848	5.25	-1.183		0	0	0		1878	0	1
19	X63	X	63	Ekroful/ Akroful	1913	1	1843	0				0	Wesleyan Methodist Church	Wesleyan Methodist Church	Methodist									Abura Dunkwa	0	-2072848	5.25	-1.183		0	0	0		1878	0	1
19	X63	X	63	Ekroful/ Akroful	1914	1	1843	0				0	Wesleyan Methodist Church	Wesleyan Methodist Church	Methodist									Abura Dunkwa	0	-2072848	5.25	-1.183		0	0	0		1878	0	1
19	X63	X	63	Ekroful/ Akroful	1915	1	1843	0				0	Wesleyan Methodist Church	Wesleyan Methodist Church	Methodist									Abura Dunkwa	0	-2072848	5.25	-1.183		0	0	0		1878	0	1
19	X63	X	63	Ekroful/ Akroful	1916	1	1843	0				0	Wesleyan Methodist Church	Wesleyan Methodist Church	Methodist						Abura	Abura Dunkwa		Abura Dunkwa	0	-2072848	5.25	-1.183		0	0	0		1878	0	1
19	X63	X	63	Ekroful/ Akroful	1917	1	1843	0				0	Wesleyan Methodist Church	Wesleyan Methodist Church	Methodist									Abura Dunkwa	0	-2072848	5.25	-1.183		0	0	0		1878	0	1
19	X63	X	63	Ekroful/ Akroful	1918	1	1843	0				0	Wesleyan Methodist Church	Wesleyan Methodist Church	Methodist									Abura Dunkwa	0	-2072848	5.25	-1.183		0	0	0		1878	0	1
19	X63	X	63	Ekroful/ Akroful	1919	1	1843	0				0	Wesleyan Methodist Church	Wesleyan Methodist Church	Methodist									Abura Dunkwa	0	-2072848	5.25	-1.183		0	0	0		1878	0	1
19	X63	X	63	Ekroful/ Akroful	1920	1	1843	0				0	Wesleyan Methodist Church	Wesleyan Methodist Church	Methodist									Abura Dunkwa	0	-2072848	5.25	-1.183		0	0	0		1878	0	1
19	X63	X	63	Ekroful/ Akroful	1921	1	1843	0				0	Wesleyan Methodist Church	Wesleyan Methodist Church	Methodist									Abura Dunkwa	0	-2072848	5.25	-1.183		0	0	0		1878	0	1
19	X63	X	63	Ekroful/ Akroful	1922	1	1843	0				0	Wesleyan Methodist Church	Wesleyan Methodist Church	Methodist									Abura Dunkwa	0	-2072848	5.25	-1.183		0	0	0		1878	0	1
19	X63	X	63	Ekroful/ Akroful	1923	1	1843	0				0	Wesleyan Methodist Church	Wesleyan Methodist Church	Methodist						Abura Dunkwa	Abura Dunkwa		Abura Dunkwa	0	-2072848	5.25	-1.183		0	0	0		1878	0	1
19	X63	X	63	Ekroful/ Akroful	1924	1	1843	0				0	Wesleyan Methodist Church	Wesleyan Methodist Church	Methodist									Abura Dunkwa	0	-2072848	5.25	-1.183		0	0	0		1878	0	1
19	X63	X	63	Ekroful/ Akroful	1925	1	1843	0				0	Wesleyan Methodist Church	Wesleyan Methodist Church	Methodist									Abura Dunkwa	0	-2072848	5.25	-1.183		0	0	0		1878	0	1
19	X63	X	63	Ekroful/ Akroful	1926	1	1843	0				0	Wesleyan Methodist Church	Wesleyan Methodist Church	Methodist									Abura Dunkwa	0	-2072848	5.25	-1.183		0	0	0		1878	0	1
19	X63	X	63	Ekroful/ Akroful	1927	1	1843	0				0	Wesleyan Methodist Church	Wesleyan Methodist Church	Methodist									Abura Dunkwa	0	-2072848	5.25	-1.183		0	0	0		1878	0	1
19	X63	X	63	Ekroful/ Akroful	1928	1	1843	0				0	Wesleyan Methodist Church	Wesleyan Methodist Church	Methodist						Abura & Assin	Abura Dunkwa		Abura Dunkwa	0	-2072848	5.25	-1.183		0	0	0		1878	0	1
19	X63	X	63	Ekroful/ Akroful	1929	1	1843	0				0	Wesleyan Methodist Church	Wesleyan Methodist Church	Methodist									Abura Dunkwa	0	-2072848	5.25	-1.183		0	0	0		1878	0	1
19	X63	X	63	Ekroful/ Akroful	1930	1	1843	0				0	Wesleyan Methodist Church	Wesleyan Methodist Church	Methodist									Abura Dunkwa	0	-2072848	5.25	-1.183		0	0	0		1878	0	1
19	X63	X	63	Ekroful/ Akroful	1931	1	1843	0				0	Wesleyan Methodist Church	Wesleyan Methodist Church	Methodist									Abura Dunkwa	0	-2072848	5.25	-1.183		0	0	0		1878	0	1
19	X63	X	63	Ekroful/ Akroful	1932	1	1843	0				0	Wesleyan Methodist Church	Wesleyan Methodist Church	Methodist						Abura & Assin	Abura Dunkwa	Cape Coast	Abura Dunkwa	0	-2072848	5.25	-1.183		0	0	0		1878	0	1
20	W63	W	63	Abakrampa	1853	1	1853	0				0	Wesleyan Methodist Church	Wesleyan Methodist Church	Methodist	T.B. Freeman, John Ossu Ansa, J. Salomon	122	2153	2145		Cape Coast	Cape Coast	Cape Coast	Abura Dunkwa	0	-2067585	5.25	-1.233		0	0	0			0	0
20	W63	W	63	Abakrampa	1854	1	1853	0				0	Wesleyan Methodist Church	Wesleyan Methodist Church	Methodist									Abura Dunkwa	0	-2067585	5.25	-1.233	Wesleyan Minutes	0	0	0			0	0
20	W63	W	63	Abakrampa	1855	1	1853	0				0	Wesleyan Methodist Church	Wesleyan Methodist Church	Methodist	Thomas B. Freeman, James A. Salomon, Edward James Fynn	122	2145	117		Cape Coast	Cape Coast	Cape Coast	Abura Dunkwa	0	-2067585	5.25	-1.233	Wesleyan Minutes	0	0	0			0	0
20	W63	W	63	Abakrampa	1856	1	1853	0				0	Wesleyan Methodist Church	Wesleyan Methodist Church	Methodist	William West, Thomas B. Freeman, Edward J Fynn, William C. Fynn	172	122	117	2156	Cape Coast	Cape Coast	Cape Coast	Abura Dunkwa	0	-2067585	5.25	-1.233	Wesleyan Minutes	0	0	0			0	0
20	W63	W	63	Abakrampa	1857	1	1853	0	250			1	Wesleyan Methodist Church	Wesleyan Methodist Church	Methodist	William Duncan	151	122	117	2156	Cape Coast	Cape Coast	Cape Coast	Abura Dunkwa	0	-2067585	5.25	-1.233		0	0	0			0	0
20	W63	W	63	Abakrampa	1858	1	1853	0				1	Wesleyan Methodist Church	Wesleyan Methodist Church	Methodist									Abura Dunkwa	0	-2067585	5.25	-1.233		0	0	0			0	0
20	W63	W	63	Abakrampa	1859	1	1853	0	200			1	Wesleyan Methodist Church	Wesleyan Methodist Church	Methodist						Cape Coast	Cape Coast		Abura Dunkwa	0	-2067585	5.25	-1.233		0	0	0			0	0
20	W63	W	63	Abakrampa	1860	1	1853	0	200			1	Wesleyan Methodist Church	Wesleyan Methodist Church	Methodist	J. Darkwa	139				Cape Coast	Cape Coast		Abura Dunkwa	0	-2067585	5.25	-1.233		0	0	0			0	0
20	W63	W	63	Abakrampa	1861	1	1853	0		200	250	1	Wesleyan Methodist Church	Wesleyan Methodist Church	Methodist	Joseph Dunkwa	139	130	288	2153	Cape Coast	Cape Coast	Cape Coast	Abura Dunkwa	0	-2067585	5.25	-1.233		0	0	0			0	0
20	W63	W	63	Abakrampa	1862	1	1853	0				1	Wesleyan Methodist Church	Wesleyan Methodist Church	Methodist									Abura Dunkwa	0	-2067585	5.25	-1.233	Wesleyan Minutes	0	0	0			0	0
20	W63	W	63	Abakrampa	1863	1	1853	0				1	Wesleyan Methodist Church	Wesleyan Methodist Church	Methodist									Abura Dunkwa	0	-2067585	5.25	-1.233	Wesleyan Minutes	0	0	0			0	0
20	W63	W	63	Abakrampa	1864	1	1853	0				1	Wesleyan Methodist Church	Wesleyan Methodist Church	Methodist									Abura Dunkwa	0	-2067585	5.25	-1.233	Wesleyan Minutes	0	0	0			0	0
20	W63	W	63	Abakrampa	1865	1	1853	0				1	Wesleyan Methodist Church	Wesleyan Methodist Church	Methodist									Abura Dunkwa	0	-2067585	5.25	-1.233		0	0	0			0	0
20	W63	W	63	Abakrampa	1866	1	1853	0				1	Wesleyan Methodist Church	Wesleyan Methodist Church	Methodist									Abura Dunkwa	0	-2067585	5.25	-1.233	Wesleyan Minutes	0	0	0			0	0
20	W63	W	63	Abakrampa	1867	1	1853	0	167	150	200	1	Wesleyan Methodist Church	Wesleyan Methodist Church	Methodist	J.G. Daniel	138				Cape Coast	Cape Coast		Abura Dunkwa	0	-2067585	5.25	-1.233		0	0	0			0	0
20	W63	W	63	Abakrampa	1868	1	1853	0	151	160	200	1	Wesleyan Methodist Church	Wesleyan Methodist Church	Methodist	J.G. Daniel	138				Cape Coast	Cape Coast		Abura Dunkwa	0	-2067585	5.25	-1.233		0	0	0			0	0
20	W63	W	63	Abakrampa	1869	1	1853	0	138	160	200	1	Wesleyan Methodist Church	Wesleyan Methodist Church	Methodist						Cape Coast	Cape Coast		Abura Dunkwa	0	-2067585	5.25	-1.233		0	0	0			0	0
20	W63	W	63	Abakrampa	1870	1	1853	0	140	160	200	1	Wesleyan Methodist Church	Wesleyan Methodist Church	Methodist	E.F. Fynn	117				Cape Coast	Cape Coast		Abura Dunkwa	0	-2067585	5.25	-1.233		0	0	0			0	0
20	W63	W	63	Abakrampa	1871	1	1853	0	144	160	200	1	Wesleyan Methodist Church	Wesleyan Methodist Church	Methodist	M. Grimmer, J. Milum, T. Laing, J. A. Salomon	284	2144	152	2145	Cape Coast	Cape Coast		Abura Dunkwa	0	-2067585	5.25	-1.233		0	0	0			0	0
20	W63	W	63	Abakrampa	1872	1	1853	0		200	300	1	Wesleyan Methodist Church	Wesleyan Methodist Church	Methodist						Cape Coast	Cape Coast		Abura Dunkwa	0	-2067585	5.25	-1.233		0	0	0			0	0
20	W63	W	63	Abakrampa	1873	0	1853	0				0	Wesleyan Methodist Church	Wesleyan Methodist Church	Methodist									Abura Dunkwa	0	-2067585	5.25	-1.233		0	0	0			0	0
20	W63	W	63	Abakrampa	1874	0	1853	0				0	Wesleyan Methodist Church	Wesleyan Methodist Church	Methodist									Abura Dunkwa	0	-2067585	5.25	-1.233		0	0	0			0	0
20	W63	W	63	Abakrampa	1875	1	1853	0		300	200	1	Wesleyan Methodist Church	Wesleyan Methodist Church	Methodist						Cape Coast	Cape Coast		Abura Dunkwa	0	-2067585	5.25	-1.233		0	0	0			0	0
20	W63	W	63	Abakrampa	1876	1	1853	0		200	250	1	Wesleyan Methodist Church	Wesleyan Methodist Church	Methodist	J.D. Hayfon, A.W. Parker, G. Dyer, T.R. Picot	133	104	123	143	Cape Coast	Cape Coast		Abura Dunkwa	0	-2067585	5.25	-1.233		0	0	0			0	0
20	W63	W	63	Abakrampa	1877	1	1853	0			250	1	Wesleyan Methodist Church	Wesleyan Methodist Church	Methodist	A.W. Parker	104				Cape Coast	Cape Coast		Abura Dunkwa	0	-2067585	5.25	-1.233		0	0	0			0	0
20	W63	W	63	Abakrampa	1878	1	1853	0			250	1	Wesleyan Methodist Church	Wesleyan Methodist Church	Methodist	Hayford	133				Ekroful	Ekroful		Abura Dunkwa	0	-2067585	5.25	-1.233		0	0	0			0	0
20	W63	W	63	Abakrampa	1879	1	1853	0			250	1	Wesleyan Methodist Church	Wesleyan Methodist Church	Methodist	J. Fletcher	203				Ekroful	Ekroful		Abura Dunkwa	0	-2067585	5.25	-1.233		0	0	0			0	0
20	W63	W	63	Abakrampa	1880	1	1853	0				0	Wesleyan Methodist Church	Wesleyan Methodist Church	Methodist						Ekroful	Ekroful		Abura Dunkwa	0	-2067585	5.25	-1.233	Wesleyan Minutes	0	0	0			0	0
20	W63	W	63	Abakrampa	1881	1	1853	0				0	Wesleyan Methodist Church	Wesleyan Methodist Church	Methodist	Catechist								Abura Dunkwa	0	-2067585	5.25	-1.233	Wesleyan Minutes	0	0	0			0	0
20	W63	W	63	Abakrampa	1882	1	1853	0				0	Wesleyan Methodist Church	Wesleyan Methodist Church	Methodist	An Agent								Abura Dunkwa	0	-2067585	5.25	-1.233	Wesleyan Minutes	0	0	0			0	0
20	W63	W	63	Abakrampa	1883	1	1853	0				0	Wesleyan Methodist Church	Wesleyan Methodist Church	Methodist						Abura	Abura Dunkwa		Abura Dunkwa	0	-2067585	5.25	-1.233		0	0	0			0	0
20	W63	W	63	Abakrampa	1884	1	1853	0				0	Wesleyan Methodist Church	Wesleyan Methodist Church	Methodist						Abura	Abura Dunkwa	Abura	Abura Dunkwa	0	-2067585	5.25	-1.233		0	0	0			0	0
20	W63	W	63	Abakrampa	1885	1	1853	0				0	Wesleyan Methodist Church	Wesleyan Methodist Church	Methodist	Agents					Abura	Abura Dunkwa	Abura	Abura Dunkwa	0	-2067585	5.25	-1.233	Wesleyan Minutes	0	0	0			0	0
20	W63	W	63	Abakrampa	1886	1	1853	0				0	Wesleyan Methodist Church	Wesleyan Methodist Church	Methodist	Agents					Abura	Abura Dunkwa	Abura	Abura Dunkwa	0	-2067585	5.25	-1.233	Wesleyan Minutes	0	0	0			0	0
20	W63	W	63	Abakrampa	1887	1	1853	0				0	Wesleyan Methodist Church	Wesleyan Methodist Church	Methodist						Abura	Abura Dunkwa		Abura Dunkwa	0	-2067585	5.25	-1.233		0	0	0			0	0
20	W63	W	63	Abakrampa	1888	1	1853	0			350	0	Wesleyan Methodist Church	Wesleyan Methodist Church	Methodist	Jones	149				Abura	Abura Dunkwa		Abura Dunkwa	0	-2067585	5.25	-1.233		0	0	0			0	0
20	W63	W	63	Abakrampa	1889	1	1853	0		200	350	0	Wesleyan Methodist Church	Wesleyan Methodist Church	Methodist	Jones	149				Abura	Abura Dunkwa		Abura Dunkwa	0	-2067585	5.25	-1.233		0	0	0			0	0
20	W63	W	63	Abakrampa	1890	1	1853	0		230		0	Wesleyan Methodist Church	Wesleyan Methodist Church	Methodist	Markin, Graham	155	127			Abura	Abura Dunkwa		Abura Dunkwa	0	-2067585	5.25	-1.233		0	0	0			0	0
20	W63	W	63	Abakrampa	1891	1	1853	0		160		0	Wesleyan Methodist Church	Wesleyan Methodist Church	Methodist						Abura	Abura Dunkwa		Abura Dunkwa	0	-2067585	5.25	-1.233		0	0	0			0	0
20	W63	W	63	Abakrampa	1892	1	1853	0		150		0	Wesleyan Methodist Church	Wesleyan Methodist Church	Methodist						Abura	Abura Dunkwa		Abura Dunkwa	0	-2067585	5.25	-1.233		0	0	0			0	0
20	W63	W	63	Abakrampa	1893	1	1853	0		260		0	Wesleyan Methodist Church	Wesleyan Methodist Church	Methodist						Abura	Abura Dunkwa		Abura Dunkwa	0	-2067585	5.25	-1.233		0	0	0			0	0
20	W63	W	63	Abakrampa	1894	1	1853	0		50	100	0	Wesleyan Methodist Church	Wesleyan Methodist Church	Methodist						Abura	Abura Dunkwa		Abura Dunkwa	0	-2067585	5.25	-1.233		0	0	0			0	0
20	W63	W	63	Abakrampa	1895	1	1853	0		62	310	0	Wesleyan Methodist Church	Wesleyan Methodist Church	Methodist						Abura	Abura Dunkwa		Abura Dunkwa	0	-2067585	5.25	-1.233		0	0	0			0	0
20	W63	W	63	Abakrampa	1896	1	1853	0		250	280	0	Wesleyan Methodist Church	Wesleyan Methodist Church	Methodist						Abura	Abura Dunkwa		Abura Dunkwa	0	-2067585	5.25	-1.233		0	0	0			0	0
20	W63	W	63	Abakrampa	1897	1	1853	0				0	Wesleyan Methodist Church	Wesleyan Methodist Church	Methodist						Abura	Abura Dunkwa		Abura Dunkwa	0	-2067585	5.25	-1.233		0	0	0			0	0
20	W63	W	63	Abakrampa	1898	1	1853	0				0	Wesleyan Methodist Church	Wesleyan Methodist Church	Methodist						Abura	Abura Dunkwa		Abura Dunkwa	0	-2067585	5.25	-1.233		0	0	0			0	0
20	W63	W	63	Abakrampa	1899	1	1853	0		250	280	0	Wesleyan Methodist Church	Wesleyan Methodist Church	Methodist						Abura	Abura Dunkwa		Abura Dunkwa	0	-2067585	5.25	-1.233		0	0	0			0	0
20	W63	W	63	Abakrampa	1900	1	1853	0				0	Wesleyan Methodist Church	Wesleyan Methodist Church	Methodist									Abura Dunkwa	0	-2067585	5.25	-1.233		0	0	0			0	0
20	W63	W	63	Abakrampa	1901	1	1853	0				0	Wesleyan Methodist Church	Wesleyan Methodist Church	Methodist									Abura Dunkwa	0	-2067585	5.25	-1.233		0	0	0			0	0
20	W63	W	63	Abakrampa	1902	1	1853	0				0	Wesleyan Methodist Church	Wesleyan Methodist Church	Methodist									Abura Dunkwa	0	-2067585	5.25	-1.233		0	0	0			0	0
20	W63	W	63	Abakrampa	1903	1	1853	0				0	Wesleyan Methodist Church	Wesleyan Methodist Church	Methodist									Abura Dunkwa	0	-2067585	5.25	-1.233		0	0	0			0	0
20	W63	W	63	Abakrampa	1904	1	1853	0				0	Wesleyan Methodist Church	Wesleyan Methodist Church	Methodist									Abura Dunkwa	0	-2067585	5.25	-1.233		0	0	0			0	0
20	W63	W	63	Abakrampa	1905	1	1853	0				0	Wesleyan Methodist Church	Wesleyan Methodist Church	Methodist						Abura	Abura Dunkwa		Abura Dunkwa	0	-2067585	5.25	-1.233		0	0	0			0	0
20	W63	W	63	Abakrampa	1906	1	1853	0				0	Wesleyan Methodist Church	Wesleyan Methodist Church	Methodist									Abura Dunkwa	0	-2067585	5.25	-1.233		0	0	0			0	0
20	W63	W	63	Abakrampa	1907	1	1853	0				0	Wesleyan Methodist Church	Wesleyan Methodist Church	Methodist									Abura Dunkwa	0	-2067585	5.25	-1.233		0	0	0			0	0
20	W63	W	63	Abakrampa	1908	1	1853	0				0	Wesleyan Methodist Church	Wesleyan Methodist Church	Methodist									Abura Dunkwa	0	-2067585	5.25	-1.233		0	0	0			0	0
20	W63	W	63	Abakrampa	1909	1	1853	0				0	Wesleyan Methodist Church	Wesleyan Methodist Church	Methodist									Abura Dunkwa	0	-2067585	5.25	-1.233		0	0	0			0	0
20	W63	W	63	Abakrampa	1910	1	1853	0				0	Wesleyan Methodist Church	Wesleyan Methodist Church	Methodist						Abura	Abura Dunkwa		Abura Dunkwa	0	-2067585	5.25	-1.233		0	0	0			0	0
20	W63	W	63	Abakrampa	1911	1	1853	0				0	Wesleyan Methodist Church	Wesleyan Methodist Church	Methodist									Abura Dunkwa	0	-2067585	5.25	-1.233		0	0	0			0	0
20	W63	W	63	Abakrampa	1912	1	1853	0				0	Wesleyan Methodist Church	Wesleyan Methodist Church	Methodist									Abura Dunkwa	0	-2067585	5.25	-1.233		0	0	0			0	0
20	W63	W	63	Abakrampa	1913	1	1853	0				0	Wesleyan Methodist Church	Wesleyan Methodist Church	Methodist									Abura Dunkwa	0	-2067585	5.25	-1.233		0	0	0			0	0
20	W63	W	63	Abakrampa	1914	1	1853	0				0	Wesleyan Methodist Church	Wesleyan Methodist Church	Methodist									Abura Dunkwa	0	-2067585	5.25	-1.233		0	0	0			0	0
20	W63	W	63	Abakrampa	1915	1	1853	0				0	Wesleyan Methodist Church	Wesleyan Methodist Church	Methodist									Abura Dunkwa	0	-2067585	5.25	-1.233		0	0	0			0	0
20	W63	W	63	Abakrampa	1916	1	1853	0				0	Wesleyan Methodist Church	Wesleyan Methodist Church	Methodist						Abura	Abura Dunkwa		Abura Dunkwa	0	-2067585	5.25	-1.233		0	0	0			0	0
20	W63	W	63	Abakrampa	1917	1	1853	0				0	Wesleyan Methodist Church	Wesleyan Methodist Church	Methodist									Abura Dunkwa	0	-2067585	5.25	-1.233		0	0	0			0	0
20	W63	W	63	Abakrampa	1918	1	1853	0				0	Wesleyan Methodist Church	Wesleyan Methodist Church	Methodist									Abura Dunkwa	0	-2067585	5.25	-1.233		0	0	0			0	0
20	W63	W	63	Abakrampa	1919	1	1853	0				0	Wesleyan Methodist Church	Wesleyan Methodist Church	Methodist									Abura Dunkwa	0	-2067585	5.25	-1.233		0	0	0			0	0
20	W63	W	63	Abakrampa	1920	1	1853	0				0	Wesleyan Methodist Church	Wesleyan Methodist Church	Methodist									Abura Dunkwa	0	-2067585	5.25	-1.233		0	0	0			0	0
20	W63	W	63	Abakrampa	1921	1	1853	0				0	Wesleyan Methodist Church	Wesleyan Methodist Church	Methodist									Abura Dunkwa	0	-2067585	5.25	-1.233		0	0	0			0	0
20	W63	W	63	Abakrampa	1922	1	1853	0				0	Wesleyan Methodist Church	Wesleyan Methodist Church	Methodist									Abura Dunkwa	0	-2067585	5.25	-1.233		0	0	0			0	0
20	W63	W	63	Abakrampa	1923	1	1853	0				0	Wesleyan Methodist Church	Wesleyan Methodist Church	Methodist						Abura Dunkwa	Abura Dunkwa		Abura Dunkwa	0	-2067585	5.25	-1.233		0	0	0			0	0
20	W63	W	63	Abakrampa	1924	1	1853	0				0	Wesleyan Methodist Church	Wesleyan Methodist Church	Methodist									Abura Dunkwa	0	-2067585	5.25	-1.233		0	0	0			0	0
20	W63	W	63	Abakrampa	1925	1	1853	0				0	Wesleyan Methodist Church	Wesleyan Methodist Church	Methodist									Abura Dunkwa	0	-2067585	5.25	-1.233		0	0	0			0	0
20	W63	W	63	Abakrampa	1926	1	1853	0				0	Wesleyan Methodist Church	Wesleyan Methodist Church	Methodist									Abura Dunkwa	0	-2067585	5.25	-1.233		0	0	0			0	0
20	W63	W	63	Abakrampa	1927	1	1853	0				0	Wesleyan Methodist Church	Wesleyan Methodist Church	Methodist									Abura Dunkwa	0	-2067585	5.25	-1.233		0	0	0			0	0
20	W63	W	63	Abakrampa	1928	1	1853	0				0	Wesleyan Methodist Church	Wesleyan Methodist Church	Methodist						Abura & Assin	Abura Dunkwa		Abura Dunkwa	0	-2067585	5.25	-1.233		0	0	0			0	0
20	W63	W	63	Abakrampa	1929	1	1853	0				0	Wesleyan Methodist Church	Wesleyan Methodist Church	Methodist									Abura Dunkwa	0	-2067585	5.25	-1.233		0	0	0			0	0
20	W63	W	63	Abakrampa	1930	1	1853	0				0	Wesleyan Methodist Church	Wesleyan Methodist Church	Methodist									Abura Dunkwa	0	-2067585	5.25	-1.233		0	0	0			0	0
20	W63	W	63	Abakrampa	1931	1	1853	0				0	Wesleyan Methodist Church	Wesleyan Methodist Church	Methodist									Abura Dunkwa	0	-2067585	5.25	-1.233		0	0	0			0	0
20	W63	W	63	Abakrampa	1932	1	1853	0				0	Wesleyan Methodist Church	Wesleyan Methodist Church	Methodist						Abura & Assin	Abura Dunkwa		Abura Dunkwa	0	-2067585	5.25	-1.233		0	0	0			0	0
21	W63	W	63	Papagya	1876	1	1876	0		33	100	0	Wesleyan Methodist Church	Wesleyan Methodist Church	Methodist	J.D. Hayfon, A.W. Parker, G. Dyer, T.R. Picot	133	104	123	143	Cape Coast	Cape Coast		Abura Dunkwa	0	-2077964	5.25	-1.267		0	0	0			0	0
21	W63	W	63	Papagya	1877	1	1876	0			100	0	Wesleyan Methodist Church	Wesleyan Methodist Church	Methodist	J.D. Hayford	136				Abura Dunkwa	Abura Dunkwa		Abura Dunkwa	0	-2077964	5.25	-1.267		0	0	0			0	0
21	W63	W	63	Papagya	1878	1	1876	0			100	0	Wesleyan Methodist Church	Wesleyan Methodist Church	Methodist	Hayford	133				Ekroful	Ekroful		Abura Dunkwa	0	-2077964	5.25	-1.267		0	0	0			0	0
21	W63	W	63	Papagya	1879	1	1876	0			100	0	Wesleyan Methodist Church	Wesleyan Methodist Church	Methodist	J. Fletcher	203				Ekroful	Ekroful		Abura Dunkwa	0	-2077964	5.25	-1.267		0	0	0			0	0
21	W63	W	63	Papagya	1880	1	1876	0				0	Wesleyan Methodist Church	Wesleyan Methodist Church	Methodist						Ekroful	Ekroful		Abura Dunkwa	0	-2077964	5.25	-1.267		0	0	0			0	0
21	W63	W	63	Papagya	1881	1	1876	0				0	Wesleyan Methodist Church	Wesleyan Methodist Church	Methodist									Abura Dunkwa	0	-2077964	5.25	-1.267		0	0	0			0	0
21	W63	W	63	Papagya	1882	1	1876	0				0	Wesleyan Methodist Church	Wesleyan Methodist Church	Methodist									Abura Dunkwa	0	-2077964	5.25	-1.267		0	0	0			0	0
21	W63	W	63	Papagya	1883	1	1876	0				0	Wesleyan Methodist Church	Wesleyan Methodist Church	Methodist						Abura	Abura Dunkwa		Abura Dunkwa	0	-2077964	5.25	-1.267		0	0	0			0	0
21	W63	W	63	Papagya	1884	1	1876	0				0	Wesleyan Methodist Church	Wesleyan Methodist Church	Methodist						Abura	Abura Dunkwa	Abura	Abura Dunkwa	0	-2077964	5.25	-1.267		0	0	0			0	0
21	W63	W	63	Papagya	1885	1	1876	0				0	Wesleyan Methodist Church	Wesleyan Methodist Church	Methodist	Agents					Abura	Abura Dunkwa	Accra	Abura Dunkwa	0	-2077964	5.25	-1.267	Wesleyan Minutes	0	0	0			0	0
21	W63	W	63	Papagya	1886	1	1876	0				0	Wesleyan Methodist Church	Wesleyan Methodist Church	Methodist	Agents					Abura	Abura Dunkwa	Accra	Abura Dunkwa	0	-2077964	5.25	-1.267	Wesleyan Minutes	0	0	0			0	0
21	W63	W	63	Papagya	1887	1	1876	0				0	Wesleyan Methodist Church	Wesleyan Methodist Church	Methodist						Abura	Abura Dunkwa		Abura Dunkwa	0	-2077964	5.25	-1.267		0	0	0			0	0
21	W63	W	63	Papagya	1888	1	1876	0			160	0	Wesleyan Methodist Church	Wesleyan Methodist Church	Methodist	Jones	149				Abura	Abura Dunkwa		Abura Dunkwa	0	-2077964	5.25	-1.267		0	0	0			0	0
21	W63	W	63	Papagya	1889	1	1876	0		100	160	0	Wesleyan Methodist Church	Wesleyan Methodist Church	Methodist	Jones	149				Abura	Abura Dunkwa		Abura Dunkwa	0	-2077964	5.25	-1.267		0	0	0			0	0
21	W63	W	63	Papagya	1890	1	1876	0		100		0	Wesleyan Methodist Church	Wesleyan Methodist Church	Methodist	Markin, Graham	155	127			Abura	Abura Dunkwa		Abura Dunkwa	0	-2077964	5.25	-1.267		0	0	0			0	0
21	W63	W	63	Papagya	1891	1	1876	0		70		0	Wesleyan Methodist Church	Wesleyan Methodist Church	Methodist						Abura	Abura Dunkwa		Abura Dunkwa	0	-2077964	5.25	-1.267		0	0	0			0	0
21	W63	W	63	Papagya	1892	1	1876	0		101		0	Wesleyan Methodist Church	Wesleyan Methodist Church	Methodist						Abura	Abura Dunkwa		Abura Dunkwa	0	-2077964	5.25	-1.267		0	0	0			0	0
21	W63	W	63	Papagya	1893	1	1876	0		101		0	Wesleyan Methodist Church	Wesleyan Methodist Church	Methodist						Abura	Abura Dunkwa		Abura Dunkwa	0	-2077964	5.25	-1.267		0	0	0			0	0
21	W63	W	63	Papagya	1894	1	1876	0		45	90	0	Wesleyan Methodist Church	Wesleyan Methodist Church	Methodist						Abura	Abura Dunkwa		Abura Dunkwa	0	-2077964	5.25	-1.267		0	0	0			0	0
21	W63	W	63	Papagya	1895	1	1876	0		66	192	0	Wesleyan Methodist Church	Wesleyan Methodist Church	Methodist						Abura	Abura Dunkwa		Abura Dunkwa	0	-2077964	5.25	-1.267		0	0	0			0	0
21	W63	W	63	Papagya	1896	1	1876	0		100	150	0	Wesleyan Methodist Church	Wesleyan Methodist Church	Methodist						Abura	Abura Dunkwa		Abura Dunkwa	0	-2077964	5.25	-1.267		0	0	0			0	0
21	W63	W	63	Papagya	1897	1	1876	0				0	Wesleyan Methodist Church	Wesleyan Methodist Church	Methodist						Abura	Abura Dunkwa		Abura Dunkwa	0	-2077964	5.25	-1.267		0	0	0			0	0
21	W63	W	63	Papagya	1898	1	1876	0				0	Wesleyan Methodist Church	Wesleyan Methodist Church	Methodist						Abura	Abura Dunkwa		Abura Dunkwa	0	-2077964	5.25	-1.267		0	0	0			0	0
21	W63	W	63	Papagya	1899	1	1876	0		100	180	0	Wesleyan Methodist Church	Wesleyan Methodist Church	Methodist						Abura	Abura Dunkwa		Abura Dunkwa	0	-2077964	5.25	-1.267		0	0	0			0	0
21	W63	W	63	Papagya	1900	1	1876	0				0	Wesleyan Methodist Church	Wesleyan Methodist Church	Methodist									Abura Dunkwa	0	-2077964	5.25	-1.267		0	0	0			0	0
21	W63	W	63	Papagya	1901	1	1876	0				0	Wesleyan Methodist Church	Wesleyan Methodist Church	Methodist									Abura Dunkwa	0	-2077964	5.25	-1.267		0	0	0			0	0
21	W63	W	63	Papagya	1902	1	1876	0				0	Wesleyan Methodist Church	Wesleyan Methodist Church	Methodist									Abura Dunkwa	0	-2077964	5.25	-1.267		0	0	0			0	0
21	W63	W	63	Papagya	1903	1	1876	0				0	Wesleyan Methodist Church	Wesleyan Methodist Church	Methodist									Abura Dunkwa	0	-2077964	5.25	-1.267		0	0	0			0	0
21	W63	W	63	Papagya	1904	1	1876	0				0	Wesleyan Methodist Church	Wesleyan Methodist Church	Methodist									Abura Dunkwa	0	-2077964	5.25	-1.267		0	0	0			0	0
21	W63	W	63	Papagya	1905	1	1876	0				0	Wesleyan Methodist Church	Wesleyan Methodist Church	Methodist						Abura	Abura Dunkwa		Abura Dunkwa	0	-2077964	5.25	-1.267		0	0	0			0	0
21	W63	W	63	Papagya	1906	1	1876	0				0	Wesleyan Methodist Church	Wesleyan Methodist Church	Methodist									Abura Dunkwa	0	-2077964	5.25	-1.267		0	0	0			0	0
21	W63	W	63	Papagya	1907	1	1876	0				0	Wesleyan Methodist Church	Wesleyan Methodist Church	Methodist									Abura Dunkwa	0	-2077964	5.25	-1.267		0	0	0			0	0
21	W63	W	63	Papagya	1908	1	1876	0				0	Wesleyan Methodist Church	Wesleyan Methodist Church	Methodist									Abura Dunkwa	0	-2077964	5.25	-1.267		0	0	0			0	0
21	W63	W	63	Papagya	1909	1	1876	0				0	Wesleyan Methodist Church	Wesleyan Methodist Church	Methodist									Abura Dunkwa	0	-2077964	5.25	-1.267		0	0	0			0	0
21	W63	W	63	Papagya	1910	1	1876	0				0	Wesleyan Methodist Church	Wesleyan Methodist Church	Methodist						Abura	Abura Dunkwa		Abura Dunkwa	0	-2077964	5.25	-1.267		0	0	0			0	0
21	W63	W	63	Papagya	1911	1	1876	0				0	Wesleyan Methodist Church	Wesleyan Methodist Church	Methodist									Abura Dunkwa	0	-2077964	5.25	-1.267		0	0	0			0	0
21	W63	W	63	Papagya	1912	1	1876	0				0	Wesleyan Methodist Church	Wesleyan Methodist Church	Methodist									Abura Dunkwa	0	-2077964	5.25	-1.267		0	0	0			0	0
21	W63	W	63	Papagya	1913	1	1876	0				0	Wesleyan Methodist Church	Wesleyan Methodist Church	Methodist									Abura Dunkwa	0	-2077964	5.25	-1.267		0	0	0			0	0
21	W63	W	63	Papagya	1914	1	1876	0				0	Wesleyan Methodist Church	Wesleyan Methodist Church	Methodist									Abura Dunkwa	0	-2077964	5.25	-1.267		0	0	0			0	0
21	W63	W	63	Papagya	1915	1	1876	0				0	Wesleyan Methodist Church	Wesleyan Methodist Church	Methodist									Abura Dunkwa	0	-2077964	5.25	-1.267		0	0	0			0	0
21	W63	W	63	Papagya	1916	1	1876	0				0	Wesleyan Methodist Church	Wesleyan Methodist Church	Methodist						Abura	Abura Dunkwa		Abura Dunkwa	0	-2077964	5.25	-1.267		0	0	0			0	0
21	W63	W	63	Papagya	1917	1	1876	0				0	Wesleyan Methodist Church	Wesleyan Methodist Church	Methodist									Abura Dunkwa	0	-2077964	5.25	-1.267		0	0	0			0	0
21	W63	W	63	Papagya	1918	1	1876	0				0	Wesleyan Methodist Church	Wesleyan Methodist Church	Methodist									Abura Dunkwa	0	-2077964	5.25	-1.267		0	0	0			0	0
21	W63	W	63	Papagya	1919	1	1876	0				0	Wesleyan Methodist Church	Wesleyan Methodist Church	Methodist									Abura Dunkwa	0	-2077964	5.25	-1.267		0	0	0			0	0
21	W63	W	63	Papagya	1920	1	1876	0				0	Wesleyan Methodist Church	Wesleyan Methodist Church	Methodist									Abura Dunkwa	0	-2077964	5.25	-1.267		0	0	0			0	0
21	W63	W	63	Papagya	1921	1	1876	0				0	Wesleyan Methodist Church	Wesleyan Methodist Church	Methodist									Abura Dunkwa	0	-2077964	5.25	-1.267		0	0	0			0	0
21	W63	W	63	Papagya	1922	1	1876	0				0	Wesleyan Methodist Church	Wesleyan Methodist Church	Methodist									Abura Dunkwa	0	-2077964	5.25	-1.267		0	0	0			0	0
21	W63	W	63	Papagya	1923	1	1876	0				0	Wesleyan Methodist Church	Wesleyan Methodist Church	Methodist						Abura Dunkwa	Abura Dunkwa		Abura Dunkwa	0	-2077964	5.25	-1.267		0	0	0			0	0
21	W63	W	63	Papagya	1924	1	1876	0				0	Wesleyan Methodist Church	Wesleyan Methodist Church	Methodist									Abura Dunkwa	0	-2077964	5.25	-1.267		0	0	0			0	0
21	W63	W	63	Papagya	1925	1	1876	0				0	Wesleyan Methodist Church	Wesleyan Methodist Church	Methodist									Abura Dunkwa	0	-2077964	5.25	-1.267		0	0	0			0	0
21	W63	W	63	Papagya	1926	1	1876	0				0	Wesleyan Methodist Church	Wesleyan Methodist Church	Methodist									Abura Dunkwa	0	-2077964	5.25	-1.267		0	0	0			0	0
21	W63	W	63	Papagya	1927	1	1876	0				0	Wesleyan Methodist Church	Wesleyan Methodist Church	Methodist									Abura Dunkwa	0	-2077964	5.25	-1.267		0	0	0			0	0
21	W63	W	63	Papagya	1928	1	1876	0				0	Wesleyan Methodist Church	Wesleyan Methodist Church	Methodist						Abura & Assin	Abura Dunkwa		Abura Dunkwa	0	-2077964	5.25	-1.267		0	0	0			0	0
21	W63	W	63	Papagya	1929	1	1876	0				0	Wesleyan Methodist Church	Wesleyan Methodist Church	Methodist									Abura Dunkwa	0	-2077964	5.25	-1.267		0	0	0			0	0
21	W63	W	63	Papagya	1930	1	1876	0				0	Wesleyan Methodist Church	Wesleyan Methodist Church	Methodist									Abura Dunkwa	0	-2077964	5.25	-1.267		0	0	0			0	0
21	W63	W	63	Papagya	1931	1	1876	0				0	Wesleyan Methodist Church	Wesleyan Methodist Church	Methodist									Abura Dunkwa	0	-2077964	5.25	-1.267		0	0	0			0	0
21	W63	W	63	Papagya	1932	1	1876	0				0	Wesleyan Methodist Church	Wesleyan Methodist Church	Methodist						Abura & Assin	Abura Dunkwa		Abura Dunkwa	0	-2077964	5.25	-1.267		0	0	0			0	0
22	X63	X	63	Abura	1878	1	1878	0				0	Wesleyan Methodist Church	Wesleyan Methodist Church	Methodist									Abura Dunkwa	0	-2067910	5.283	-1.117		1	0	0			0	0
22	X63	X	63	Abura	1879	0	1878	0				0	Wesleyan Methodist Church	Wesleyan Methodist Church	Methodist									Abura Dunkwa	0	-2067910	5.283	-1.117		1	0	0			0	0
22	X63	X	63	Abura	1880	0	1878	0				0	Wesleyan Methodist Church	Wesleyan Methodist Church	Methodist									Abura Dunkwa	0	-2067910	5.283	-1.117		1	0	0			0	0
22	X63	X	63	Abura	1881	0	1878	0				0	Wesleyan Methodist Church	Wesleyan Methodist Church	Methodist									Abura Dunkwa	0	-2067910	5.283	-1.117		1	0	0			0	0
22	X63	X	63	Abura	1882	0	1878	0				0	Wesleyan Methodist Church	Wesleyan Methodist Church	Methodist									Abura Dunkwa	0	-2067910	5.283	-1.117		1	0	0			0	0
22	X63	X	63	Abura	1883	0	1878	0				0	Wesleyan Methodist Church	Wesleyan Methodist Church	Methodist									Abura Dunkwa	0	-2067910	5.283	-1.117		1	0	0			0	0
22	X63	X	63	Abura	1884	0	1878	0				0	Wesleyan Methodist Church	Wesleyan Methodist Church	Methodist									Abura Dunkwa	0	-2067910	5.283	-1.117		1	0	0			0	0
22	X63	X	63	Abura	1885	0	1878	0				0	Wesleyan Methodist Church	Wesleyan Methodist Church	Methodist									Abura Dunkwa	0	-2067910	5.283	-1.117		1	0	0			0	0
22	X63	X	63	Abura	1886	0	1878	0				0	Wesleyan Methodist Church	Wesleyan Methodist Church	Methodist									Abura Dunkwa	0	-2067910	5.283	-1.117		1	0	0			0	0
22	X63	X	63	Abura	1887	0	1878	0				0	Wesleyan Methodist Church	Wesleyan Methodist Church	Methodist									Abura Dunkwa	0	-2067910	5.283	-1.117		1	0	0			0	0
22	X63	X	63	Abura	1888	0	1878	0				0	Wesleyan Methodist Church	Wesleyan Methodist Church	Methodist									Abura Dunkwa	0	-2067910	5.283	-1.117		1	0	0			0	0
22	X63	X	63	Abura	1889	0	1878	0				0	Wesleyan Methodist Church	Wesleyan Methodist Church	Methodist									Abura Dunkwa	0	-2067910	5.283	-1.117		1	0	0			0	0
22	X63	X	63	Abura	1890	0	1878	0				0	Wesleyan Methodist Church	Wesleyan Methodist Church	Methodist									Abura Dunkwa	0	-2067910	5.283	-1.117		1	0	0			0	0
22	X63	X	63	Abura	1891	0	1878	0				0	Wesleyan Methodist Church	Wesleyan Methodist Church	Methodist									Abura Dunkwa	0	-2067910	5.283	-1.117		1	0	0			0	0
22	X63	X	63	Abura	1892	0	1878	0				0	Wesleyan Methodist Church	Wesleyan Methodist Church	Methodist									Abura Dunkwa	0	-2067910	5.283	-1.117		1	0	0			0	0
22	X63	X	63	Abura	1893	0	1878	0				0	Wesleyan Methodist Church	Wesleyan Methodist Church	Methodist									Abura Dunkwa	0	-2067910	5.283	-1.117		1	0	0			0	0
22	X63	X	63	Abura	1894	0	1878	0				0	Wesleyan Methodist Church	Wesleyan Methodist Church	Methodist									Abura Dunkwa	0	-2067910	5.283	-1.117		1	0	0			0	0
22	X63	X	63	Abura	1895	0	1878	0				0	Wesleyan Methodist Church	Wesleyan Methodist Church	Methodist									Abura Dunkwa	0	-2067910	5.283	-1.117		1	0	0			0	0
22	X63	X	63	Abura	1896	0	1878	0				0	Wesleyan Methodist Church	Wesleyan Methodist Church	Methodist									Abura Dunkwa	0	-2067910	5.283	-1.117		1	0	0			0	0
22	X63	X	63	Abura	1897	0	1878	0				0	Wesleyan Methodist Church	Wesleyan Methodist Church	Methodist									Abura Dunkwa	0	-2067910	5.283	-1.117		1	0	0			0	0
22	X63	X	63	Abura	1898	0	1878	0				0	Wesleyan Methodist Church	Wesleyan Methodist Church	Methodist									Abura Dunkwa	0	-2067910	5.283	-1.117		1	0	0			0	0
22	X63	X	63	Abura	1899	0	1878	0				0	Wesleyan Methodist Church	Wesleyan Methodist Church	Methodist									Abura Dunkwa	0	-2067910	5.283	-1.117		1	0	0			0	0
22	X63	X	63	Abura	1900	0	1878	0				0	Wesleyan Methodist Church	Wesleyan Methodist Church	Methodist									Abura Dunkwa	0	-2067910	5.283	-1.117		1	0	0			0	0
22	X63	X	63	Abura	1901	0	1878	0				0	Wesleyan Methodist Church	Wesleyan Methodist Church	Methodist									Abura Dunkwa	0	-2067910	5.283	-1.117		1	0	0			0	0
22	X63	X	63	Abura	1902	0	1878	0				0	Wesleyan Methodist Church	Wesleyan Methodist Church	Methodist									Abura Dunkwa	0	-2067910	5.283	-1.117		1	0	0			0	0
22	X63	X	63	Abura	1903	0	1878	0				0	Wesleyan Methodist Church	Wesleyan Methodist Church	Methodist									Abura Dunkwa	0	-2067910	5.283	-1.117		1	0	0			0	0
22	X63	X	63	Abura	1904	0	1878	0				0	Wesleyan Methodist Church	Wesleyan Methodist Church	Methodist									Abura Dunkwa	0	-2067910	5.283	-1.117		1	0	0			0	0
22	X63	X	63	Abura	1905	0	1878	0				0	Wesleyan Methodist Church	Wesleyan Methodist Church	Methodist									Abura Dunkwa	0	-2067910	5.283	-1.117		1	0	0			0	0
22	X63	X	63	Abura	1906	0	1878	0				0	Wesleyan Methodist Church	Wesleyan Methodist Church	Methodist									Abura Dunkwa	0	-2067910	5.283	-1.117		1	0	0			0	0
22	X63	X	63	Abura	1907	0	1878	0				0	Wesleyan Methodist Church	Wesleyan Methodist Church	Methodist									Abura Dunkwa	0	-2067910	5.283	-1.117		1	0	0			0	0
22	X63	X	63	Abura	1908	0	1878	0				0	Wesleyan Methodist Church	Wesleyan Methodist Church	Methodist									Abura Dunkwa	0	-2067910	5.283	-1.117		1	0	0			0	0
22	X63	X	63	Abura	1909	0	1878	0				0	Wesleyan Methodist Church	Wesleyan Methodist Church	Methodist									Abura Dunkwa	0	-2067910	5.283	-1.117		1	0	0			0	0
22	X63	X	63	Abura	1910	0	1878	0				0	Wesleyan Methodist Church	Wesleyan Methodist Church	Methodist									Abura Dunkwa	0	-2067910	5.283	-1.117		1	0	0			0	0
22	X63	X	63	Abura	1911	0	1878	0				0	Wesleyan Methodist Church	Wesleyan Methodist Church	Methodist									Abura Dunkwa	0	-2067910	5.283	-1.117		1	0	0			0	0
22	X63	X	63	Abura	1912	0	1878	0				0	Wesleyan Methodist Church	Wesleyan Methodist Church	Methodist									Abura Dunkwa	0	-2067910	5.283	-1.117		1	0	0			0	0
22	X63	X	63	Abura	1913	0	1878	0				0	Wesleyan Methodist Church	Wesleyan Methodist Church	Methodist									Abura Dunkwa	0	-2067910	5.283	-1.117		1	0	0			0	0
22	X63	X	63	Abura	1914	0	1878	0				0	Wesleyan Methodist Church	Wesleyan Methodist Church	Methodist									Abura Dunkwa	0	-2067910	5.283	-1.117		1	0	0			0	0
22	X63	X	63	Abura	1915	1	1878	0				0	Wesleyan Methodist Church	Wesleyan Methodist Church	Methodist									Abura Dunkwa	0	-2067910	5.283	-1.117		1	0	0			0	0
22	X63	X	63	Abura	1916	1	1878	0				0	Wesleyan Methodist Church	Wesleyan Methodist Church	Methodist						Abura	Abura Dunkwa		Abura Dunkwa	0	-2067910	5.283	-1.117		1	0	0			0	0
22	X63	X	63	Abura	1917	1	1878	0				0	Wesleyan Methodist Church	Wesleyan Methodist Church	Methodist									Abura Dunkwa	0	-2067910	5.283	-1.117		1	0	0			0	0
22	X63	X	63	Abura	1918	1	1878	0				0	Wesleyan Methodist Church	Wesleyan Methodist Church	Methodist									Abura Dunkwa	0	-2067910	5.283	-1.117		1	0	0			0	0
22	X63	X	63	Abura	1919	1	1878	0				0	Wesleyan Methodist Church	Wesleyan Methodist Church	Methodist									Abura Dunkwa	0	-2067910	5.283	-1.117		1	0	0			0	0
22	X63	X	63	Abura	1920	1	1878	0				0	Wesleyan Methodist Church	Wesleyan Methodist Church	Methodist									Abura Dunkwa	0	-2067910	5.283	-1.117		1	0	0			0	0
22	X63	X	63	Abura	1921	1	1878	0				0	Wesleyan Methodist Church	Wesleyan Methodist Church	Methodist									Abura Dunkwa	0	-2067910	5.283	-1.117		1	0	0			0	0
22	X63	X	63	Abura	1922	1	1878	0				0	Wesleyan Methodist Church	Wesleyan Methodist Church	Methodist									Abura Dunkwa	0	-2067910	5.283	-1.117		1	0	0			0	0
22	X63	X	63	Abura	1923	1	1878	0				0	Wesleyan Methodist Church	Wesleyan Methodist Church	Methodist						Abura Dunkwa	Abura Dunkwa		Abura Dunkwa	0	-2067910	5.283	-1.117		1	0	0			0	0
22	X63	X	63	Abura	1924	1	1878	0				0	Wesleyan Methodist Church	Wesleyan Methodist Church	Methodist									Abura Dunkwa	0	-2067910	5.283	-1.117		1	0	0			0	0
22	X63	X	63	Abura	1925	1	1878	0				0	Wesleyan Methodist Church	Wesleyan Methodist Church	Methodist									Abura Dunkwa	0	-2067910	5.283	-1.117		1	0	0			0	0
22	X63	X	63	Abura	1926	1	1878	0				0	Wesleyan Methodist Church	Wesleyan Methodist Church	Methodist									Abura Dunkwa	0	-2067910	5.283	-1.117		1	0	0			0	0
22	X63	X	63	Abura	1927	1	1878	0				0	Wesleyan Methodist Church	Wesleyan Methodist Church	Methodist									Abura Dunkwa	0	-2067910	5.283	-1.117		1	0	0			0	0
22	X63	X	63	Abura	1928	1	1878	0				0	Wesleyan Methodist Church	Wesleyan Methodist Church	Methodist						Abura & Assin	Abura Dunkwa		Abura Dunkwa	0	-2067910	5.283	-1.117		1	0	0			0	0
22	X63	X	63	Abura	1929	1	1878	0				0	Wesleyan Methodist Church	Wesleyan Methodist Church	Methodist									Abura Dunkwa	0	-2067910	5.283	-1.117		1	0	0			0	0
22	X63	X	63	Abura	1930	1	1878	0				0	Wesleyan Methodist Church	Wesleyan Methodist Church	Methodist									Abura Dunkwa	0	-2067910	5.283	-1.117		1	0	0			0	0
22	X63	X	63	Abura	1931	1	1878	0				0	Wesleyan Methodist Church	Wesleyan Methodist Church	Methodist									Abura Dunkwa	0	-2067910	5.283	-1.117		1	0	0			0	0
22	X63	X	63	Abura	1932	1	1878	0				0	Wesleyan Methodist Church	Wesleyan Methodist Church	Methodist						Abura & Assin	Abura Dunkwa		Abura Dunkwa	0	-2067910	5.283	-1.117		1	0	0			0	0
23	X63	X	63	Tuakwa / Twakor	1915	1	1915	0				0	Wesleyan Methodist Church	Wesleyan Methodist Church	Methodist									Abura Dunkwa	0	-2079707	5.283	-1.183		0	0	0			0	0
23	X63	X	63	Tuakwa / Twakor	1916	1	1915	0				0	Wesleyan Methodist Church	Wesleyan Methodist Church	Methodist						Abura	Abura Dunkwa		Abura Dunkwa	0	-2079707	5.283	-1.183		0	0	0			0	0
23	X63	X	63	Tuakwa / Twakor	1917	1	1915	0				0	Wesleyan Methodist Church	Wesleyan Methodist Church	Methodist									Abura Dunkwa	0	-2079707	5.283	-1.183		0	0	0			0	0
23	X63	X	63	Tuakwa / Twakor	1918	1	1915	0				0	Wesleyan Methodist Church	Wesleyan Methodist Church	Methodist									Abura Dunkwa	0	-2079707	5.283	-1.183		0	0	0			0	0
23	X63	X	63	Tuakwa / Twakor	1919	1	1915	0				0	Wesleyan Methodist Church	Wesleyan Methodist Church	Methodist									Abura Dunkwa	0	-2079707	5.283	-1.183		0	0	0			0	0
23	X63	X	63	Tuakwa / Twakor	1920	1	1915	0				0	Wesleyan Methodist Church	Wesleyan Methodist Church	Methodist									Abura Dunkwa	0	-2079707	5.283	-1.183		0	0	0			0	0
23	X63	X	63	Tuakwa / Twakor	1921	1	1915	0				0	Wesleyan Methodist Church	Wesleyan Methodist Church	Methodist									Abura Dunkwa	0	-2079707	5.283	-1.183		0	0	0			0	0
23	X63	X	63	Tuakwa / Twakor	1922	1	1915	0				0	Wesleyan Methodist Church	Wesleyan Methodist Church	Methodist									Abura Dunkwa	0	-2079707	5.283	-1.183		0	0	0			0	0
23	X63	X	63	Tuakwa / Twakor	1923	1	1915	0				0	Wesleyan Methodist Church	Wesleyan Methodist Church	Methodist						Abura Dunkwa	Abura Dunkwa		Abura Dunkwa	0	-2079707	5.283	-1.183		0	0	0			0	0
23	X63	X	63	Tuakwa / Twakor	1924	1	1915	0				0	Wesleyan Methodist Church	Wesleyan Methodist Church	Methodist									Abura Dunkwa	0	-2079707	5.283	-1.183		0	0	0			0	0
23	X63	X	63	Tuakwa / Twakor	1925	1	1915	0				0	Wesleyan Methodist Church	Wesleyan Methodist Church	Methodist									Abura Dunkwa	0	-2079707	5.283	-1.183		0	0	0			0	0
23	X63	X	63	Tuakwa / Twakor	1926	1	1915	0				0	Wesleyan Methodist Church	Wesleyan Methodist Church	Methodist									Abura Dunkwa	0	-2079707	5.283	-1.183		0	0	0			0	0
23	X63	X	63	Tuakwa / Twakor	1927	1	1915	0				0	Wesleyan Methodist Church	Wesleyan Methodist Church	Methodist									Abura Dunkwa	0	-2079707	5.283	-1.183		0	0	0			0	0
23	X63	X	63	Tuakwa / Twakor	1928	1	1915	0				0	Wesleyan Methodist Church	Wesleyan Methodist Church	Methodist						Abura & Assin	Abura Dunkwa		Abura Dunkwa	0	-2079707	5.283	-1.183		0	0	0			0	0
23	X63	X	63	Tuakwa / Twakor	1929	0	1915	0				0	Wesleyan Methodist Church	Wesleyan Methodist Church	Methodist									Abura Dunkwa	0	-2079707	5.283	-1.183		0	0	0			0	0
23	X63	X	63	Tuakwa / Twakor	1930	0	1915	0				0	Wesleyan Methodist Church	Wesleyan Methodist Church	Methodist									Abura Dunkwa	0	-2079707	5.283	-1.183		0	0	0			0	0
23	X63	X	63	Tuakwa / Twakor	1931	0	1915	0				0	Wesleyan Methodist Church	Wesleyan Methodist Church	Methodist									Abura Dunkwa	0	-2079707	5.283	-1.183		0	0	0			0	0
23	X63	X	63	Tuakwa / Twakor	1932	1	1915	0				0	Wesleyan Methodist Church	Wesleyan Methodist Church	Methodist						Abura & Assin	Abura Dunkwa		Abura Dunkwa	0	-2079707	5.283	-1.183		0	0	0			0	0
24	W61	W	61	Gyirakaa	1920	1	1920	0				0	Wesleyan Methodist Church	Wesleyan Methodist Church	Methodist									Abura Dunkwa	0	-2073807	5.4	-1.217		0	0	0			0	0
24	W61	W	61	Gyirakaa	1921	1	1920	0				0	Wesleyan Methodist Church	Wesleyan Methodist Church	Methodist									Abura Dunkwa	0	-2073807	5.4	-1.217		0	0	0			0	0
24	W61	W	61	Gyirakaa	1922	1	1920	0				0	Wesleyan Methodist Church	Wesleyan Methodist Church	Methodist									Abura Dunkwa	0	-2073807	5.4	-1.217		0	0	0			0	0
24	W61	W	61	Gyirakaa	1923	1	1920	0				0	Wesleyan Methodist Church	Wesleyan Methodist Church	Methodist						Abura Dunkwa	Abura Dunkwa		Abura Dunkwa	0	-2073807	5.4	-1.217		0	0	0			0	0
24	W61	W	61	Gyirakaa	1924	1	1920	0				0	Wesleyan Methodist Church	Wesleyan Methodist Church	Methodist									Abura Dunkwa	0	-2073807	5.4	-1.217		0	0	0			0	0
24	W61	W	61	Gyirakaa	1925	1	1920	0				0	Wesleyan Methodist Church	Wesleyan Methodist Church	Methodist									Abura Dunkwa	0	-2073807	5.4	-1.217		0	0	0			0	0
24	W61	W	61	Gyirakaa	1926	1	1920	0				0	Wesleyan Methodist Church	Wesleyan Methodist Church	Methodist									Abura Dunkwa	0	-2073807	5.4	-1.217		0	0	0			0	0
24	W61	W	61	Gyirakaa	1927	1	1920	0				0	Wesleyan Methodist Church	Wesleyan Methodist Church	Methodist									Abura Dunkwa	0	-2073807	5.4	-1.217		0	0	0			0	0
24	W61	W	61	Gyirakaa	1928	1	1920	0				0	Wesleyan Methodist Church	Wesleyan Methodist Church	Methodist						Abura & Assin	Abura Dunkwa		Abura Dunkwa	0	-2073807	5.4	-1.217		0	0	0			0	0
24	W61	W	61	Gyirakaa	1929	1	1920	0				0	Wesleyan Methodist Church	Wesleyan Methodist Church	Methodist									Abura Dunkwa	0	-2073807	5.4	-1.217		0	0	0			0	0
24	W61	W	61	Gyirakaa	1930	1	1920	0				0	Wesleyan Methodist Church	Wesleyan Methodist Church	Methodist									Abura Dunkwa	0	-2073807	5.4	-1.217		0	0	0			0	0
24	W61	W	61	Gyirakaa	1931	1	1920	0				0	Wesleyan Methodist Church	Wesleyan Methodist Church	Methodist									Abura Dunkwa	0	-2073807	5.4	-1.217		0	0	0			0	0
24	W61	W	61	Gyirakaa	1932	1	1920	0				0	Wesleyan Methodist Church	Wesleyan Methodist Church	Methodist						Abura & Assin	Abura Dunkwa		Abura Dunkwa	0	-2073807	5.4	-1.217		0	0	0			0	0
25	X62	X	62	Obohyen	1920	1	1920	0				0	Wesleyan Methodist Church	Wesleyan Methodist Church	Methodist									Abura Dunkwa	0	-2077409	5.3	-1.133		0	0	0			0	0
25	X62	X	62	Obohyen	1921	1	1920	0				0	Wesleyan Methodist Church	Wesleyan Methodist Church	Methodist									Abura Dunkwa	0	-2077409	5.3	-1.133		0	0	0			0	0
25	X62	X	62	Obohyen	1922	1	1920	0				0	Wesleyan Methodist Church	Wesleyan Methodist Church	Methodist									Abura Dunkwa	0	-2077409	5.3	-1.133		0	0	0			0	0
25	X62	X	62	Obohyen	1923	1	1920	0				0	Wesleyan Methodist Church	Wesleyan Methodist Church	Methodist						Abura Dunkwa	Abura Dunkwa		Abura Dunkwa	0	-2077409	5.3	-1.133		0	0	0			0	0
25	X62	X	62	Obohyen	1924	1	1920	0				0	Wesleyan Methodist Church	Wesleyan Methodist Church	Methodist									Abura Dunkwa	0	-2077409	5.3	-1.133		0	0	0			0	0
25	X62	X	62	Obohyen	1925	1	1920	0				0	Wesleyan Methodist Church	Wesleyan Methodist Church	Methodist									Abura Dunkwa	0	-2077409	5.3	-1.133		0	0	0			0	0
25	X62	X	62	Obohyen	1926	1	1920	0				0	Wesleyan Methodist Church	Wesleyan Methodist Church	Methodist									Abura Dunkwa	0	-2077409	5.3	-1.133		0	0	0			0	0
25	X62	X	62	Obohyen	1927	1	1920	0				0	Wesleyan Methodist Church	Wesleyan Methodist Church	Methodist									Abura Dunkwa	0	-2077409	5.3	-1.133		0	0	0			0	0
25	X62	X	62	Obohyen	1928	1	1920	0				0	Wesleyan Methodist Church	Wesleyan Methodist Church	Methodist						Abura & Assin	Abura Dunkwa		Abura Dunkwa	0	-2077409	5.3	-1.133		0	0	0			0	0
25	X62	X	62	Obohyen	1929	1	1920	0				0	Wesleyan Methodist Church	Wesleyan Methodist Church	Methodist									Abura Dunkwa	0	-2077409	5.3	-1.133		0	0	0			0	0
25	X62	X	62	Obohyen	1930	1	1920	0				0	Wesleyan Methodist Church	Wesleyan Methodist Church	Methodist									Abura Dunkwa	0	-2077409	5.3	-1.133		0	0	0			0	0
25	X62	X	62	Obohyen	1931	1	1920	0				0	Wesleyan Methodist Church	Wesleyan Methodist Church	Methodist									Abura Dunkwa	0	-2077409	5.3	-1.133		0	0	0			0	0
25	X62	X	62	Obohyen	1932	1	1920	0				0	Wesleyan Methodist Church	Wesleyan Methodist Church	Methodist						Abura & Assin	Abura Dunkwa		Abura Dunkwa	0	-2077409	5.3	-1.133		0	0	0			0	0
26	W59	W	59	Edubiasi	1877	1	1877	0			50	0	Wesleyan Methodist Church	Wesleyan Methodist Church	Methodist	J.D. Hayford	136				Abura Dunkwa	Abura Dunkwa		Abura Dunkwa	0	-2072754	5.65	-1.267		0	0	0		1879	0	1
26	W59	W	59	Edubiasi	1878	1	1877	0			25	0	Wesleyan Methodist Church	Wesleyan Methodist Church	Methodist	Hayford	133				Ekroful	Ekroful		Abura Dunkwa	0	-2072754	5.65	-1.267		0	0	0		1879	0	1
26	W59	W	59	Edubiasi	1879	1	1877	1			30	0	Wesleyan Methodist Church	Wesleyan Methodist Church	Methodist						Edubiasi	Edubiasi		Abura Dunkwa	0	-2072754	5.65	-1.267		0	0	0	1879	1879	0	1
26	W59	W	59	Edubiasi	1880	1	1877	1				0	Wesleyan Methodist Church	Wesleyan Methodist Church	Methodist						Edubiasi	Edubiasi		Abura Dunkwa	0	-2072754	5.65	-1.267		0	0	0	1880	1879	0	1
26	W59	W	59	Edubiasi	1881	1	1877	1				0	Wesleyan Methodist Church	Wesleyan Methodist Church	Methodist									Abura Dunkwa	0	-2072754	5.65	-1.267		0	0	0	1881	1879	0	1
26	W59	W	59	Edubiasi	1882	1	1877	1				0	Wesleyan Methodist Church	Wesleyan Methodist Church	Methodist									Abura Dunkwa	0	-2072754	5.65	-1.267		0	0	0	1882	1879	0	1
26	W59	W	59	Edubiasi	1883	1	1877	1				0	Wesleyan Methodist Church	Wesleyan Methodist Church	Methodist									Abura Dunkwa	0	-2072754	5.65	-1.267		0	0	0	1883	1879	0	1
26	W59	W	59	Edubiasi	1884	1	1877	0				0	Wesleyan Methodist Church	Wesleyan Methodist Church	Methodist								Assin	Abura Dunkwa	0	-2072754	5.65	-1.267		0	0	0		1879	0	1
26	W59	W	59	Edubiasi	1885	1	1877	0				0	Wesleyan Methodist Church	Wesleyan Methodist Church	Methodist	Agents					Assin	Abura Dunkwa	Assin	Abura Dunkwa	0	-2072754	5.65	-1.267	Wesleyan Minutes	0	0	0		1879	0	1
26	W59	W	59	Edubiasi	1886	1	1877	0				0	Wesleyan Methodist Church	Wesleyan Methodist Church	Methodist	Agents					Assin	Abura Dunkwa	Assin	Abura Dunkwa	0	-2072754	5.65	-1.267	Wesleyan Minutes	0	0	0		1879	0	1
26	W59	W	59	Edubiasi	1887	0	1877	0				0	Wesleyan Methodist Church	Wesleyan Methodist Church	Methodist									Abura Dunkwa	0	-2072754	5.65	-1.267		0	0	0		1879	0	1
26	W59	W	59	Edubiasi	1888	0	1877	0				0	Wesleyan Methodist Church	Wesleyan Methodist Church	Methodist									Abura Dunkwa	0	-2072754	5.65	-1.267		0	0	0		1879	0	1
26	W59	W	59	Edubiasi	1889	0	1877	0				0	Wesleyan Methodist Church	Wesleyan Methodist Church	Methodist									Abura Dunkwa	0	-2072754	5.65	-1.267		0	0	0		1879	0	1
26	W59	W	59	Edubiasi	1890	0	1877	0				0	Wesleyan Methodist Church	Wesleyan Methodist Church	Methodist									Abura Dunkwa	0	-2072754	5.65	-1.267		0	0	0		1879	0	1
26	W59	W	59	Edubiasi	1891	0	1877	0				0	Wesleyan Methodist Church	Wesleyan Methodist Church	Methodist									Abura Dunkwa	0	-2072754	5.65	-1.267		0	0	0		1879	0	1
26	W59	W	59	Edubiasi	1892	0	1877	0				0	Wesleyan Methodist Church	Wesleyan Methodist Church	Methodist									Abura Dunkwa	0	-2072754	5.65	-1.267		0	0	0		1879	0	1
26	W59	W	59	Edubiasi	1893	0	1877	0				0	Wesleyan Methodist Church	Wesleyan Methodist Church	Methodist									Abura Dunkwa	0	-2072754	5.65	-1.267		0	0	0		1879	0	1
26	W59	W	59	Edubiasi	1894	0	1877	0				0	Wesleyan Methodist Church	Wesleyan Methodist Church	Methodist									Abura Dunkwa	0	-2072754	5.65	-1.267		0	0	0		1879	0	1
26	W59	W	59	Edubiasi	1895	0	1877	0				0	Wesleyan Methodist Church	Wesleyan Methodist Church	Methodist									Abura Dunkwa	0	-2072754	5.65	-1.267		0	0	0		1879	0	1
26	W59	W	59	Edubiasi	1896	0	1877	0				0	Wesleyan Methodist Church	Wesleyan Methodist Church	Methodist									Abura Dunkwa	0	-2072754	5.65	-1.267		0	0	0		1879	0	1
26	W59	W	59	Edubiasi	1897	0	1877	0				0	Wesleyan Methodist Church	Wesleyan Methodist Church	Methodist									Abura Dunkwa	0	-2072754	5.65	-1.267		0	0	0		1879	0	1
26	W59	W	59	Edubiasi	1898	0	1877	0				0	Wesleyan Methodist Church	Wesleyan Methodist Church	Methodist									Abura Dunkwa	0	-2072754	5.65	-1.267		0	0	0		1879	0	1
26	W59	W	59	Edubiasi	1899	0	1877	0				0	Wesleyan Methodist Church	Wesleyan Methodist Church	Methodist									Abura Dunkwa	0	-2072754	5.65	-1.267		0	0	0		1879	0	1
26	W59	W	59	Edubiasi	1900	0	1877	0				0	Wesleyan Methodist Church	Wesleyan Methodist Church	Methodist									Abura Dunkwa	0	-2072754	5.65	-1.267		0	0	0		1879	0	1
26	W59	W	59	Edubiasi	1901	0	1877	0				0	Wesleyan Methodist Church	Wesleyan Methodist Church	Methodist									Abura Dunkwa	0	-2072754	5.65	-1.267		0	0	0		1879	0	1
26	W59	W	59	Edubiasi	1902	0	1877	0				0	Wesleyan Methodist Church	Wesleyan Methodist Church	Methodist									Abura Dunkwa	0	-2072754	5.65	-1.267		0	0	0		1879	0	1
26	W59	W	59	Edubiasi	1903	0	1877	0				0	Wesleyan Methodist Church	Wesleyan Methodist Church	Methodist									Abura Dunkwa	0	-2072754	5.65	-1.267		0	0	0		1879	0	1
26	W59	W	59	Edubiasi	1904	0	1877	0				0	Wesleyan Methodist Church	Wesleyan Methodist Church	Methodist									Abura Dunkwa	0	-2072754	5.65	-1.267		0	0	0		1879	0	1
26	W59	W	59	Edubiasi	1905	0	1877	0				0	Wesleyan Methodist Church	Wesleyan Methodist Church	Methodist									Abura Dunkwa	0	-2072754	5.65	-1.267		0	0	0		1879	0	1
26	W59	W	59	Edubiasi	1906	0	1877	0				0	Wesleyan Methodist Church	Wesleyan Methodist Church	Methodist									Abura Dunkwa	0	-2072754	5.65	-1.267		0	0	0		1879	0	1
26	W59	W	59	Edubiasi	1907	0	1877	0				0	Wesleyan Methodist Church	Wesleyan Methodist Church	Methodist									Abura Dunkwa	0	-2072754	5.65	-1.267		0	0	0		1879	0	1
26	W59	W	59	Edubiasi	1908	0	1877	0				0	Wesleyan Methodist Church	Wesleyan Methodist Church	Methodist									Abura Dunkwa	0	-2072754	5.65	-1.267		0	0	0		1879	0	1
26	W59	W	59	Edubiasi	1909	0	1877	0				0	Wesleyan Methodist Church	Wesleyan Methodist Church	Methodist									Abura Dunkwa	0	-2072754	5.65	-1.267		0	0	0		1879	0	1
26	W59	W	59	Edubiasi	1910	0	1877	0				0	Wesleyan Methodist Church	Wesleyan Methodist Church	Methodist									Abura Dunkwa	0	-2072754	5.65	-1.267		0	0	0		1879	0	1
26	W59	W	59	Edubiasi	1911	0	1877	0				0	Wesleyan Methodist Church	Wesleyan Methodist Church	Methodist									Abura Dunkwa	0	-2072754	5.65	-1.267		0	0	0		1879	0	1
26	W59	W	59	Edubiasi	1912	0	1877	0				0	Wesleyan Methodist Church	Wesleyan Methodist Church	Methodist									Abura Dunkwa	0	-2072754	5.65	-1.267		0	0	0		1879	0	1
26	W59	W	59	Edubiasi	1913	0	1877	0				0	Wesleyan Methodist Church	Wesleyan Methodist Church	Methodist									Abura Dunkwa	0	-2072754	5.65	-1.267		0	0	0		1879	0	1
26	W59	W	59	Edubiasi	1914	0	1877	0				0	Wesleyan Methodist Church	Wesleyan Methodist Church	Methodist									Abura Dunkwa	0	-2072754	5.65	-1.267		0	0	0		1879	0	1
26	W59	W	59	Edubiasi	1915	1	1877	0				0	Wesleyan Methodist Church	Wesleyan Methodist Church	Methodist									Abura Dunkwa	0	-2072754	5.65	-1.267		0	0	0		1879	0	1
26	W59	W	59	Edubiasi	1916	1	1877	0				0	Wesleyan Methodist Church	Wesleyan Methodist Church	Methodist						Abura	Abura Dunkwa		Abura Dunkwa	0	-2072754	5.65	-1.267		0	0	0		1879	0	1
26	W59	W	59	Edubiasi	1917	1	1877	0				0	Wesleyan Methodist Church	Wesleyan Methodist Church	Methodist									Abura Dunkwa	0	-2072754	5.65	-1.267		0	0	0		1879	0	1
26	W59	W	59	Edubiasi	1918	1	1877	0				0	Wesleyan Methodist Church	Wesleyan Methodist Church	Methodist									Abura Dunkwa	0	-2072754	5.65	-1.267		0	0	0		1879	0	1
26	W59	W	59	Edubiasi	1919	1	1877	0				0	Wesleyan Methodist Church	Wesleyan Methodist Church	Methodist									Abura Dunkwa	0	-2072754	5.65	-1.267		0	0	0		1879	0	1
26	W59	W	59	Edubiasi	1920	1	1877	0				0	Wesleyan Methodist Church	Wesleyan Methodist Church	Methodist									Abura Dunkwa	0	-2072754	5.65	-1.267		0	0	0		1879	0	1
26	W59	W	59	Edubiasi	1921	1	1877	0				0	Wesleyan Methodist Church	Wesleyan Methodist Church	Methodist									Abura Dunkwa	0	-2072754	5.65	-1.267		0	0	0		1879	0	1
26	W59	W	59	Edubiasi	1922	1	1877	0				0	Wesleyan Methodist Church	Wesleyan Methodist Church	Methodist									Abura Dunkwa	0	-2072754	5.65	-1.267		0	0	0		1879	0	1
26	W59	W	59	Edubiasi	1923	1	1877	0				0	Wesleyan Methodist Church	Wesleyan Methodist Church	Methodist						Abura Dunkwa	Abura Dunkwa		Abura Dunkwa	0	-2072754	5.65	-1.267		0	0	0		1879	0	1
26	W59	W	59	Edubiasi	1924	1	1877	0				0	Wesleyan Methodist Church	Wesleyan Methodist Church	Methodist									Abura Dunkwa	0	-2072754	5.65	-1.267		0	0	0		1879	0	1
26	W59	W	59	Edubiasi	1925	1	1877	0				0	Wesleyan Methodist Church	Wesleyan Methodist Church	Methodist									Abura Dunkwa	0	-2072754	5.65	-1.267		0	0	0		1879	0	1
26	W59	W	59	Edubiasi	1926	1	1877	0				0	Wesleyan Methodist Church	Wesleyan Methodist Church	Methodist									Abura Dunkwa	0	-2072754	5.65	-1.267		0	0	0		1879	0	1
26	W59	W	59	Edubiasi	1927	1	1877	0				0	Wesleyan Methodist Church	Wesleyan Methodist Church	Methodist									Abura Dunkwa	0	-2072754	5.65	-1.267		0	0	0		1879	0	1
26	W59	W	59	Edubiasi	1928	1	1877	0				0	Wesleyan Methodist Church	Wesleyan Methodist Church	Methodist						Abura & Assin	Abura Dunkwa		Abura Dunkwa	0	-2072754	5.65	-1.267		0	0	0		1879	0	1
26	W59	W	59	Edubiasi	1929	1	1877	0				0	Wesleyan Methodist Church	Wesleyan Methodist Church	Methodist									Abura Dunkwa	0	-2072754	5.65	-1.267		0	0	0		1879	0	1
26	W59	W	59	Edubiasi	1930	1	1877	0				0	Wesleyan Methodist Church	Wesleyan Methodist Church	Methodist									Abura Dunkwa	0	-2072754	5.65	-1.267		0	0	0		1879	0	1
26	W59	W	59	Edubiasi	1931	1	1877	0				0	Wesleyan Methodist Church	Wesleyan Methodist Church	Methodist									Abura Dunkwa	0	-2072754	5.65	-1.267		0	0	0		1879	0	1
26	W59	W	59	Edubiasi	1932	1	1877	0				0	Wesleyan Methodist Church	Wesleyan Methodist Church	Methodist						Abura & Assin	Abura Dunkwa		Abura Dunkwa	0	-2072754	5.65	-1.267		0	0	0		1879	0	1
27	X61	X	61	Nkran	1904	1	1904	0				0	Wesleyan Methodist Church	Wesleyan Methodist Church	Methodist									Abura Dunkwa	0	-2076794	5.45	-1.15		0	0	0			0	0
27	X61	X	61	Nkran	1905	1	1904	0				0	Wesleyan Methodist Church	Wesleyan Methodist Church	Methodist						Abura	Abura Dunkwa		Abura Dunkwa	0	-2076794	5.45	-1.15		0	0	0			0	0
27	X61	X	61	Nkran	1906	1	1904	0				0	Wesleyan Methodist Church	Wesleyan Methodist Church	Methodist									Abura Dunkwa	0	-2076794	5.45	-1.15		0	0	0			0	0
27	X61	X	61	Nkran	1907	1	1904	0				0	Wesleyan Methodist Church	Wesleyan Methodist Church	Methodist									Abura Dunkwa	0	-2076794	5.45	-1.15		0	0	0			0	0
27	X61	X	61	Nkran	1908	1	1904	0				0	Wesleyan Methodist Church	Wesleyan Methodist Church	Methodist									Abura Dunkwa	0	-2076794	5.45	-1.15		0	0	0			0	0
27	X61	X	61	Nkran	1909	1	1904	0				0	Wesleyan Methodist Church	Wesleyan Methodist Church	Methodist									Abura Dunkwa	0	-2076794	5.45	-1.15		0	0	0			0	0
27	X61	X	61	Nkran	1910	1	1904	0				0	Wesleyan Methodist Church	Wesleyan Methodist Church	Methodist						Abura	Abura Dunkwa		Abura Dunkwa	0	-2076794	5.45	-1.15		0	0	0			0	0
27	X61	X	61	Nkran	1911	1	1904	0				0	Wesleyan Methodist Church	Wesleyan Methodist Church	Methodist									Abura Dunkwa	0	-2076794	5.45	-1.15		0	0	0			0	0
27	X61	X	61	Nkran	1912	1	1904	0				0	Wesleyan Methodist Church	Wesleyan Methodist Church	Methodist									Abura Dunkwa	0	-2076794	5.45	-1.15		0	0	0			0	0
27	X61	X	61	Nkran	1913	1	1904	0				0	Wesleyan Methodist Church	Wesleyan Methodist Church	Methodist									Abura Dunkwa	0	-2076794	5.45	-1.15		0	0	0			0	0
27	X61	X	61	Nkran	1914	1	1904	0				0	Wesleyan Methodist Church	Wesleyan Methodist Church	Methodist									Abura Dunkwa	0	-2076794	5.45	-1.15		0	0	0			0	0
27	X61	X	61	Nkran	1915	1	1904	0				0	Wesleyan Methodist Church	Wesleyan Methodist Church	Methodist									Abura Dunkwa	0	-2076794	5.45	-1.15		0	0	0			0	0
27	X61	X	61	Nkran	1916	1	1904	0				0	Wesleyan Methodist Church	Wesleyan Methodist Church	Methodist						Abura	Abura Dunkwa		Abura Dunkwa	0	-2076794	5.45	-1.15		0	0	0			0	0
27	X61	X	61	Nkran	1917	1	1904	0				0	Wesleyan Methodist Church	Wesleyan Methodist Church	Methodist									Abura Dunkwa	0	-2076794	5.45	-1.15		0	0	0			0	0
27	X61	X	61	Nkran	1918	1	1904	0				0	Wesleyan Methodist Church	Wesleyan Methodist Church	Methodist									Abura Dunkwa	0	-2076794	5.45	-1.15		0	0	0			0	0
27	X61	X	61	Nkran	1919	1	1904	0				0	Wesleyan Methodist Church	Wesleyan Methodist Church	Methodist									Abura Dunkwa	0	-2076794	5.45	-1.15		0	0	0			0	0
27	X61	X	61	Nkran	1920	1	1904	0				0	Wesleyan Methodist Church	Wesleyan Methodist Church	Methodist									Abura Dunkwa	0	-2076794	5.45	-1.15		0	0	0			0	0
27	X61	X	61	Nkran	1921	1	1904	0				0	Wesleyan Methodist Church	Wesleyan Methodist Church	Methodist									Abura Dunkwa	0	-2076794	5.45	-1.15		0	0	0			0	0
27	X61	X	61	Nkran	1922	1	1904	0				0	Wesleyan Methodist Church	Wesleyan Methodist Church	Methodist									Abura Dunkwa	0	-2076794	5.45	-1.15		0	0	0			0	0
27	X61	X	61	Nkran	1923	1	1904	0				0	Wesleyan Methodist Church	Wesleyan Methodist Church	Methodist						Abura Dunkwa	Abura Dunkwa		Abura Dunkwa	0	-2076794	5.45	-1.15		0	0	0			0	0
27	X61	X	61	Nkran	1924	1	1904	0				0	Wesleyan Methodist Church	Wesleyan Methodist Church	Methodist									Abura Dunkwa	0	-2076794	5.45	-1.15		0	0	0			0	0
27	X61	X	61	Nkran	1925	1	1904	0				0	Wesleyan Methodist Church	Wesleyan Methodist Church	Methodist									Abura Dunkwa	0	-2076794	5.45	-1.15		0	0	0			0	0
27	X61	X	61	Nkran	1926	1	1904	0				0	Wesleyan Methodist Church	Wesleyan Methodist Church	Methodist									Abura Dunkwa	0	-2076794	5.45	-1.15		0	0	0			0	0
27	X61	X	61	Nkran	1927	1	1904	0				0	Wesleyan Methodist Church	Wesleyan Methodist Church	Methodist									Abura Dunkwa	0	-2076794	5.45	-1.15		0	0	0			0	0
27	X61	X	61	Nkran	1928	1	1904	0				0	Wesleyan Methodist Church	Wesleyan Methodist Church	Methodist						Abura & Assin	Abura Dunkwa		Abura Dunkwa	0	-2076794	5.45	-1.15		0	0	0			0	0
27	X61	X	61	Nkran	1929	1	1904	0				0	Wesleyan Methodist Church	Wesleyan Methodist Church	Methodist									Abura Dunkwa	0	-2076794	5.45	-1.15		0	0	0			0	0
27	X61	X	61	Nkran	1930	1	1904	0				0	Wesleyan Methodist Church	Wesleyan Methodist Church	Methodist									Abura Dunkwa	0	-2076794	5.45	-1.15		0	0	0			0	0
27	X61	X	61	Nkran	1931	1	1904	0				0	Wesleyan Methodist Church	Wesleyan Methodist Church	Methodist									Abura Dunkwa	0	-2076794	5.45	-1.15		0	0	0			0	0
27	X61	X	61	Nkran	1932	1	1904	0				0	Wesleyan Methodist Church	Wesleyan Methodist Church	Methodist						Abura & Assin	Abura Dunkwa		Abura Dunkwa	0	-2076794	5.45	-1.15		0	0	0			0	0
28	Y58	Z	58	Bereku	1896	1	1896	0		100	100	0	Wesleyan Methodist Church	Wesleyan Methodist Church	Methodist						Abura	Abura Dunkwa		Abura Dunkwa	0	Index	5.79	-1		0	0	0			0	0
28	Y58	Z	58	Bereku	1897	1	1896	0				0	Wesleyan Methodist Church	Wesleyan Methodist Church	Methodist						Abura	Abura Dunkwa		Abura Dunkwa	0	Index	5.79	-1		0	0	0			0	0
28	Y58	Z	58	Bereku	1898	1	1896	0				0	Wesleyan Methodist Church	Wesleyan Methodist Church	Methodist						Abura	Abura Dunkwa		Abura Dunkwa	0	Index	5.79	-1		0	0	0			0	0
28	Y58	Z	58	Bereku	1899	1	1896	0		75	100	0	Wesleyan Methodist Church	Wesleyan Methodist Church	Methodist						Abura	Abura Dunkwa		Abura Dunkwa	0	Index	5.79	-1		0	0	0			0	0
28	Y58	Z	58	Bereku	1900	1	1896	0				0	Wesleyan Methodist Church	Wesleyan Methodist Church	Methodist									Abura Dunkwa	0	Index	5.79	-1		0	0	0			0	0
28	Y58	Z	58	Bereku	1901	1	1896	0				0	Wesleyan Methodist Church	Wesleyan Methodist Church	Methodist									Abura Dunkwa	0	Index	5.79	-1		0	0	0			0	0
28	Y58	Z	58	Bereku	1902	1	1896	0				0	Wesleyan Methodist Church	Wesleyan Methodist Church	Methodist									Abura Dunkwa	0	Index	5.79	-1		0	0	0			0	0
28	Y58	Z	58	Bereku	1903	1	1896	0				0	Wesleyan Methodist Church	Wesleyan Methodist Church	Methodist									Abura Dunkwa	0	Index	5.79	-1		0	0	0			0	0
28	Y58	Z	58	Bereku	1904	1	1896	0				0	Wesleyan Methodist Church	Wesleyan Methodist Church	Methodist									Abura Dunkwa	0	Index	5.79	-1		0	0	0			0	0
28	Y58	Z	58	Bereku	1905	1	1896	0				0	Wesleyan Methodist Church	Wesleyan Methodist Church	Methodist						Abura	Abura Dunkwa		Abura Dunkwa	0	Index	5.79	-1		0	0	0			0	0
28	Y58	Z	58	Bereku	1906	1	1896	0				0	Wesleyan Methodist Church	Wesleyan Methodist Church	Methodist									Abura Dunkwa	0	Index	5.79	-1		0	0	0			0	0
28	Y58	Z	58	Bereku	1907	1	1896	0				0	Wesleyan Methodist Church	Wesleyan Methodist Church	Methodist									Abura Dunkwa	0	Index	5.79	-1		0	0	0			0	0
28	Y58	Z	58	Bereku	1908	1	1896	0				0	Wesleyan Methodist Church	Wesleyan Methodist Church	Methodist									Abura Dunkwa	0	Index	5.79	-1		0	0	0			0	0
28	Y58	Z	58	Bereku	1909	1	1896	0				0	Wesleyan Methodist Church	Wesleyan Methodist Church	Methodist									Abura Dunkwa	0	Index	5.79	-1		0	0	0			0	0
28	Y58	Z	58	Bereku	1910	1	1896	0				0	Wesleyan Methodist Church	Wesleyan Methodist Church	Methodist						Abura	Abura Dunkwa		Abura Dunkwa	0	Index	5.79	-1		0	0	0			0	0
28	Y58	Z	58	Bereku	1911	1	1896	0				0	Wesleyan Methodist Church	Wesleyan Methodist Church	Methodist									Abura Dunkwa	0	Index	5.79	-1		0	0	0			0	0
28	Y58	Z	58	Bereku	1912	1	1896	0				0	Wesleyan Methodist Church	Wesleyan Methodist Church	Methodist									Abura Dunkwa	0	Index	5.79	-1		0	0	0			0	0
28	Y58	Z	58	Bereku	1913	1	1896	0				0	Wesleyan Methodist Church	Wesleyan Methodist Church	Methodist									Abura Dunkwa	0	Index	5.79	-1		0	0	0			0	0
28	Y58	Z	58	Bereku	1914	1	1896	0				0	Wesleyan Methodist Church	Wesleyan Methodist Church	Methodist									Abura Dunkwa	0	Index	5.79	-1		0	0	0			0	0
28	Y58	Z	58	Bereku	1915	1	1896	0				0	Wesleyan Methodist Church	Wesleyan Methodist Church	Methodist									Abura Dunkwa	0	Index	5.79	-1		0	0	0			0	0
28	Y58	Z	58	Bereku	1916	1	1896	0				0	Wesleyan Methodist Church	Wesleyan Methodist Church	Methodist						Abura	Abura Dunkwa		Abura Dunkwa	0	Index	5.79	-1		0	0	0			0	0
28	Y58	Z	58	Bereku	1917	1	1896	0				0	Wesleyan Methodist Church	Wesleyan Methodist Church	Methodist									Abura Dunkwa	0	Index	5.79	-1		0	0	0			0	0
28	Y58	Z	58	Bereku	1918	1	1896	0				0	Wesleyan Methodist Church	Wesleyan Methodist Church	Methodist									Abura Dunkwa	0	Index	5.79	-1		0	0	0			0	0
28	Y58	Z	58	Bereku	1919	1	1896	0				0	Wesleyan Methodist Church	Wesleyan Methodist Church	Methodist									Abura Dunkwa	0	Index	5.79	-1		0	0	0			0	0
28	Y58	Z	58	Bereku	1920	1	1896	0				0	Wesleyan Methodist Church	Wesleyan Methodist Church	Methodist									Abura Dunkwa	0	Index	5.79	-1		0	0	0			0	0
28	Y58	Z	58	Bereku	1921	1	1896	0				0	Wesleyan Methodist Church	Wesleyan Methodist Church	Methodist									Abura Dunkwa	0	Index	5.79	-1		0	0	0			0	0
28	Y58	Z	58	Bereku	1922	1	1896	0				0	Wesleyan Methodist Church	Wesleyan Methodist Church	Methodist									Abura Dunkwa	0	Index	5.79	-1		0	0	0			0	0
28	Y58	Z	58	Bereku	1923	1	1896	0				0	Wesleyan Methodist Church	Wesleyan Methodist Church	Methodist						Abura Dunkwa	Abura Dunkwa		Abura Dunkwa	0	Index	5.79	-1		0	0	0			0	0
28	Y58	Z	58	Bereku	1924	1	1896	0				0	Wesleyan Methodist Church	Wesleyan Methodist Church	Methodist									Abura Dunkwa	0	Index	5.79	-1		0	0	0			0	0
28	Y58	Z	58	Bereku	1925	1	1896	0				0	Wesleyan Methodist Church	Wesleyan Methodist Church	Methodist									Abura Dunkwa	0	Index	5.79	-1		0	0	0			0	0
28	Y58	Z	58	Bereku	1926	1	1896	0				0	Wesleyan Methodist Church	Wesleyan Methodist Church	Methodist									Abura Dunkwa	0	Index	5.79	-1		0	0	0			0	0
28	Y58	Z	58	Bereku	1927	1	1896	0				0	Wesleyan Methodist Church	Wesleyan Methodist Church	Methodist									Abura Dunkwa	0	Index	5.79	-1		0	0	0			0	0
28	Y58	Z	58	Bereku	1928	1	1896	0				0	Wesleyan Methodist Church	Wesleyan Methodist Church	Methodist						Abura & Assin	Abura Dunkwa		Abura Dunkwa	0	Index	5.79	-1		0	0	0			0	0
28	Y58	Z	58	Bereku	1929	1	1896	0				0	Wesleyan Methodist Church	Wesleyan Methodist Church	Methodist									Abura Dunkwa	0	Index	5.79	-1		0	0	0			0	0
28	Y58	Z	58	Bereku	1930	1	1896	0				0	Wesleyan Methodist Church	Wesleyan Methodist Church	Methodist									Abura Dunkwa	0	Index	5.79	-1		0	0	0			0	0
28	Y58	Z	58	Bereku	1931	1	1896	0				0	Wesleyan Methodist Church	Wesleyan Methodist Church	Methodist									Abura Dunkwa	0	Index	5.79	-1		0	0	0			0	0
28	Y58	Z	58	Bereku	1932	1	1896	0				0	Wesleyan Methodist Church	Wesleyan Methodist Church	Methodist						Abura & Assin	Abura Dunkwa		Abura Dunkwa	0	Index	5.79	-1		0	0	0			0	0
29	W59	W	58	Fosu	1879	1	1879	0			30	0	Wesleyan Methodist Church	Wesleyan Methodist Church	Methodist						Edubiasi	Edubiasi		Abura Dunkwa	0	-2073169	5.7	-1.283		0	0	0			0	0
29	W59	W	58	Fosu	1880	1	1879	0				0	Wesleyan Methodist Church	Wesleyan Methodist Church	Methodist						Edubiasi	Edubiasi		Abura Dunkwa	0	-2073169	5.7	-1.283		0	0	0			0	0
29	W59	W	58	Fosu	1881	1	1879	0				0	Wesleyan Methodist Church	Wesleyan Methodist Church	Methodist									Abura Dunkwa	0	-2073169	5.7	-1.283		0	0	0			0	0
29	W59	W	58	Fosu	1882	1	1879	0				0	Wesleyan Methodist Church	Wesleyan Methodist Church	Methodist									Abura Dunkwa	0	-2073169	5.7	-1.283		0	0	0			0	0
29	W59	W	58	Fosu	1883	1	1879	0				0	Wesleyan Methodist Church	Wesleyan Methodist Church	Methodist								Assin Fosu	Abura Dunkwa	0	-2073169	5.7	-1.283		0	0	0			0	0
29	W59	W	58	Fosu	1884	1	1879	0				0	Wesleyan Methodist Church	Wesleyan Methodist Church	Methodist	Robert M. Acquah	105				Assin Fosu	Assin Fosu	Assin Fosu	Abura Dunkwa	0	-2073169	5.7	-1.283	Wesleyan Minutes	0	0	0			0	0
29	W59	W	58	Fosu	1885	1	1879	0				0	Wesleyan Methodist Church	Wesleyan Methodist Church	Methodist	Robert M. Acquah	105				Assin	Abura Dunkwa	Assin	Abura Dunkwa	0	-2073169	5.7	-1.283	Wesleyan Minutes	0	0	0			0	0
29	W59	W	58	Fosu	1886	1	1879	0				0	Wesleyan Methodist Church	Wesleyan Methodist Church	Methodist	Joseph A. Markin	155				Assin	Abura Dunkwa	Assin	Abura Dunkwa	0	-2073169	5.7	-1.283	Wesleyan Minutes	0	0	0			0	0
29	W59	W	58	Fosu	1887	1	1879	0				0	Wesleyan Methodist Church	Wesleyan Methodist Church	Methodist	Joseph A. Markin	155				Abura	Abura Dunkwa	Abura	Abura Dunkwa	0	-2073169	5.7	-1.283	Wesleyan Minutes	0	0	0			0	0
29	W59	W	58	Fosu	1888	1	1879	0			400	0	Wesleyan Methodist Church	Wesleyan Methodist Church	Methodist	Markin	155				Assin	Abura Dunkwa		Abura Dunkwa	0	-2073169	5.7	-1.283		0	0	0			0	0
29	W59	W	58	Fosu	1889	1	1879	0		300	400	0	Wesleyan Methodist Church	Wesleyan Methodist Church	Methodist	Markin	155				Assin	Abura Dunkwa		Abura Dunkwa	0	-2073169	5.7	-1.283		0	0	0			0	0
29	W59	W	58	Fosu	1890	1	1879	0			400	0	Wesleyan Methodist Church	Wesleyan Methodist Church	Methodist	Markin, Graham	155	127			Abura	Abura Dunkwa		Abura Dunkwa	0	-2073169	5.7	-1.283		0	0	0			0	0
29	W59	W	58	Fosu	1891	1	1879	0		200		0	Wesleyan Methodist Church	Wesleyan Methodist Church	Methodist						Abura	Abura Dunkwa		Abura Dunkwa	0	-2073169	5.7	-1.283		0	0	0			0	0
29	W59	W	58	Fosu	1892	1	1879	0		400		0	Wesleyan Methodist Church	Wesleyan Methodist Church	Methodist						Abura	Abura Dunkwa		Abura Dunkwa	0	-2073169	5.7	-1.283		0	0	0			0	0
29	W59	W	58	Fosu	1893	1	1879	0		200		0	Wesleyan Methodist Church	Wesleyan Methodist Church	Methodist						Abura	Abura Dunkwa		Abura Dunkwa	0	-2073169	5.7	-1.283		0	0	0			0	0
29	W59	W	58	Fosu	1894	1	1879	0		100	150	0	Wesleyan Methodist Church	Wesleyan Methodist Church	Methodist						Abura	Abura Dunkwa		Abura Dunkwa	0	-2073169	5.7	-1.283		0	0	0			0	0
29	W59	W	58	Fosu	1895	1	1879	0		100	150	0	Wesleyan Methodist Church	Wesleyan Methodist Church	Methodist						Abura	Abura Dunkwa		Abura Dunkwa	0	-2073169	5.7	-1.283		0	0	0			0	0
29	W59	W	58	Fosu	1896	0	1879	0				0	Wesleyan Methodist Church	Wesleyan Methodist Church	Methodist									Abura Dunkwa	0	-2073169	5.7	-1.283		0	0	0			0	0
29	W59	W	58	Fosu	1897	0	1879	0				0	Wesleyan Methodist Church	Wesleyan Methodist Church	Methodist									Abura Dunkwa	0	-2073169	5.7	-1.283		0	0	0			0	0
29	W59	W	58	Fosu	1898	1	1879	0				0	Wesleyan Methodist Church	Wesleyan Methodist Church	Methodist						Abura	Abura Dunkwa		Abura Dunkwa	0	-2073169	5.7	-1.283		0	0	0			0	0
29	W59	W	58	Fosu	1899	1	1879	0		75	100	0	Wesleyan Methodist Church	Wesleyan Methodist Church	Methodist						Abura	Abura Dunkwa		Abura Dunkwa	0	-2073169	5.7	-1.283		0	0	0			0	0
29	W59	W	58	Fosu	1900	1	1879	0				0	Wesleyan Methodist Church	Wesleyan Methodist Church	Methodist									Abura Dunkwa	0	-2073169	5.7	-1.283		0	0	0			0	0
29	W59	W	58	Fosu	1901	1	1879	0				0	Wesleyan Methodist Church	Wesleyan Methodist Church	Methodist									Abura Dunkwa	0	-2073169	5.7	-1.283		0	0	0			0	0
29	W59	W	58	Fosu	1902	1	1879	0				0	Wesleyan Methodist Church	Wesleyan Methodist Church	Methodist									Abura Dunkwa	0	-2073169	5.7	-1.283		0	0	0			0	0
29	W59	W	58	Fosu	1903	1	1879	0				0	Wesleyan Methodist Church	Wesleyan Methodist Church	Methodist									Abura Dunkwa	0	-2073169	5.7	-1.283		0	0	0			0	0
29	W59	W	58	Fosu	1904	0	1879	0				0	Wesleyan Methodist Church	Wesleyan Methodist Church	Methodist									Abura Dunkwa	0	-2073169	5.7	-1.283		0	0	0			0	0
29	W59	W	58	Fosu	1905	0	1879	0				0	Wesleyan Methodist Church	Wesleyan Methodist Church	Methodist									Abura Dunkwa	0	-2073169	5.7	-1.283		0	0	0			0	0
29	W59	W	58	Fosu	1906	0	1879	0				0	Wesleyan Methodist Church	Wesleyan Methodist Church	Methodist									Abura Dunkwa	0	-2073169	5.7	-1.283		0	0	0			0	0
29	W59	W	58	Fosu	1907	0	1879	0				0	Wesleyan Methodist Church	Wesleyan Methodist Church	Methodist									Abura Dunkwa	0	-2073169	5.7	-1.283		0	0	0			0	0
29	W59	W	58	Fosu	1908	0	1879	0				0	Wesleyan Methodist Church	Wesleyan Methodist Church	Methodist									Abura Dunkwa	0	-2073169	5.7	-1.283		0	0	0			0	0
29	W59	W	58	Fosu	1909	0	1879	0				0	Wesleyan Methodist Church	Wesleyan Methodist Church	Methodist									Abura Dunkwa	0	-2073169	5.7	-1.283		0	0	0			0	0
29	W59	W	58	Fosu	1910	0	1879	0				0	Wesleyan Methodist Church	Wesleyan Methodist Church	Methodist									Abura Dunkwa	0	-2073169	5.7	-1.283		0	0	0			0	0
29	W59	W	58	Fosu	1911	0	1879	0				0	Wesleyan Methodist Church	Wesleyan Methodist Church	Methodist									Abura Dunkwa	0	-2073169	5.7	-1.283		0	0	0			0	0
29	W59	W	58	Fosu	1912	0	1879	0				0	Wesleyan Methodist Church	Wesleyan Methodist Church	Methodist									Abura Dunkwa	0	-2073169	5.7	-1.283		0	0	0			0	0
29	W59	W	58	Fosu	1913	0	1879	0				0	Wesleyan Methodist Church	Wesleyan Methodist Church	Methodist									Abura Dunkwa	0	-2073169	5.7	-1.283		0	0	0			0	0
29	W59	W	58	Fosu	1914	0	1879	0				0	Wesleyan Methodist Church	Wesleyan Methodist Church	Methodist									Abura Dunkwa	0	-2073169	5.7	-1.283		0	0	0			0	0
29	W59	W	58	Fosu	1915	1	1879	0				0	Wesleyan Methodist Church	Wesleyan Methodist Church	Methodist									Abura Dunkwa	0	-2073169	5.7	-1.283		0	0	0			0	0
29	W59	W	58	Fosu	1916	1	1879	0				0	Wesleyan Methodist Church	Wesleyan Methodist Church	Methodist						Abura	Abura Dunkwa		Abura Dunkwa	0	-2073169	5.7	-1.283		0	0	0			0	0
29	W59	W	58	Fosu	1917	1	1879	0				0	Wesleyan Methodist Church	Wesleyan Methodist Church	Methodist									Abura Dunkwa	0	-2073169	5.7	-1.283		0	0	0			0	0
29	W59	W	58	Fosu	1918	1	1879	0				0	Wesleyan Methodist Church	Wesleyan Methodist Church	Methodist									Abura Dunkwa	0	-2073169	5.7	-1.283		0	0	0			0	0
29	W59	W	58	Fosu	1919	1	1879	0				0	Wesleyan Methodist Church	Wesleyan Methodist Church	Methodist									Abura Dunkwa	0	-2073169	5.7	-1.283		0	0	0			0	0
29	W59	W	58	Fosu	1920	1	1879	0				0	Wesleyan Methodist Church	Wesleyan Methodist Church	Methodist									Abura Dunkwa	0	-2073169	5.7	-1.283		0	0	0			0	0
29	W59	W	58	Fosu	1921	1	1879	0				0	Wesleyan Methodist Church	Wesleyan Methodist Church	Methodist									Abura Dunkwa	0	-2073169	5.7	-1.283		0	0	0			0	0
29	W59	W	58	Fosu	1922	1	1879	0				0	Wesleyan Methodist Church	Wesleyan Methodist Church	Methodist									Abura Dunkwa	0	-2073169	5.7	-1.283		0	0	0			0	0
29	W59	W	58	Fosu	1923	1	1879	0				0	Wesleyan Methodist Church	Wesleyan Methodist Church	Methodist						Abura Dunkwa	Abura Dunkwa		Abura Dunkwa	0	-2073169	5.7	-1.283		0	0	0			0	0
29	W59	W	58	Fosu	1924	1	1879	0				0	Wesleyan Methodist Church	Wesleyan Methodist Church	Methodist									Abura Dunkwa	0	-2073169	5.7	-1.283		0	0	0			0	0
29	W59	W	58	Fosu	1925	1	1879	0				0	Wesleyan Methodist Church	Wesleyan Methodist Church	Methodist									Abura Dunkwa	0	-2073169	5.7	-1.283		0	0	0			0	0
29	W59	W	58	Fosu	1926	1	1879	0				0	Wesleyan Methodist Church	Wesleyan Methodist Church	Methodist									Abura Dunkwa	0	-2073169	5.7	-1.283		0	0	0			0	0
29	W59	W	58	Fosu	1927	1	1879	0				0	Wesleyan Methodist Church	Wesleyan Methodist Church	Methodist									Abura Dunkwa	0	-2073169	5.7	-1.283		0	0	0			0	0
29	W59	W	58	Fosu	1928	1	1879	0				0	Wesleyan Methodist Church	Wesleyan Methodist Church	Methodist						Abura & Assin	Abura Dunkwa		Abura Dunkwa	0	-2073169	5.7	-1.283		0	0	0			0	0
29	W59	W	58	Fosu	1929	1	1879	0				0	Wesleyan Methodist Church	Wesleyan Methodist Church	Methodist									Abura Dunkwa	0	-2073169	5.7	-1.283		0	0	0			0	0
29	W59	W	58	Fosu	1930	1	1879	0				0	Wesleyan Methodist Church	Wesleyan Methodist Church	Methodist									Abura Dunkwa	0	-2073169	5.7	-1.283		0	0	0			0	0
29	W59	W	58	Fosu	1931	1	1879	0				0	Wesleyan Methodist Church	Wesleyan Methodist Church	Methodist									Abura Dunkwa	0	-2073169	5.7	-1.283		0	0	0			0	0
29	W59	W	58	Fosu	1932	1	1879	0				0	Wesleyan Methodist Church	Wesleyan Methodist Church	Methodist						Abura & Assin	Abura Dunkwa		Abura Dunkwa	0	-2073169	5.7	-1.283		0	0	0			0	0
30	W58	W	58	Wurakessi	1893	1	1893	0		50	80	0	Wesleyan Methodist Church	Wesleyan Methodist Church	Methodist						Abura	Abura Dunkwa		Abura Dunkwa	0	-2080112	5.767	-1.217		0	0	0			0	0
30	W58	W	58	Wurakessi	1894	1	1893	0		30	100	0	Wesleyan Methodist Church	Wesleyan Methodist Church	Methodist						Abura	Abura Dunkwa		Abura Dunkwa	0	-2080112	5.767	-1.217		0	0	0			0	0
30	W58	W	58	Wurakessi	1895	1	1893	0				0	Wesleyan Methodist Church	Wesleyan Methodist Church	Methodist						Abura	Abura Dunkwa		Abura Dunkwa	0	-2080112	5.767	-1.217		0	0	0			0	0
30	W58	W	58	Wurakessi	1896	1	1893	0		50	50	0	Wesleyan Methodist Church	Wesleyan Methodist Church	Methodist						Abura	Abura Dunkwa		Abura Dunkwa	0	-2080112	5.767	-1.217		0	0	0			0	0
30	W58	W	58	Wurakessi	1897	1	1893	0				0	Wesleyan Methodist Church	Wesleyan Methodist Church	Methodist						Abura	Abura Dunkwa		Abura Dunkwa	0	-2080112	5.767	-1.217		0	0	0			0	0
30	W58	W	58	Wurakessi	1898	1	1893	0				0	Wesleyan Methodist Church	Wesleyan Methodist Church	Methodist						Abura	Abura Dunkwa		Abura Dunkwa	0	-2080112	5.767	-1.217		0	0	0			0	0
30	W58	W	58	Wurakessi	1899	1	1893	0		50	50	0	Wesleyan Methodist Church	Wesleyan Methodist Church	Methodist						Abura	Abura Dunkwa		Abura Dunkwa	0	-2080112	5.767	-1.217		0	0	0			0	0
30	W58	W	58	Wurakessi	1900	1	1893	0				0	Wesleyan Methodist Church	Wesleyan Methodist Church	Methodist									Abura Dunkwa	0	-2080112	5.767	-1.217		0	0	0			0	0
30	W58	W	58	Wurakessi	1901	1	1893	0				0	Wesleyan Methodist Church	Wesleyan Methodist Church	Methodist									Abura Dunkwa	0	-2080112	5.767	-1.217		0	0	0			0	0
30	W58	W	58	Wurakessi	1902	1	1893	0				0	Wesleyan Methodist Church	Wesleyan Methodist Church	Methodist									Abura Dunkwa	0	-2080112	5.767	-1.217		0	0	0			0	0
30	W58	W	58	Wurakessi	1903	1	1893	0				0	Wesleyan Methodist Church	Wesleyan Methodist Church	Methodist									Abura Dunkwa	0	-2080112	5.767	-1.217		0	0	0			0	0
30	W58	W	58	Wurakessi	1904	1	1893	0				0	Wesleyan Methodist Church	Wesleyan Methodist Church	Methodist									Abura Dunkwa	0	-2080112	5.767	-1.217		0	0	0			0	0
30	W58	W	58	Wurakessi	1905	1	1893	0				0	Wesleyan Methodist Church	Wesleyan Methodist Church	Methodist						Abura	Abura Dunkwa		Abura Dunkwa	0	-2080112	5.767	-1.217		0	0	0			0	0
30	W58	W	58	Wurakessi	1906	1	1893	0				0	Wesleyan Methodist Church	Wesleyan Methodist Church	Methodist									Abura Dunkwa	0	-2080112	5.767	-1.217		0	0	0			0	0
30	W58	W	58	Wurakessi	1907	1	1893	0				0	Wesleyan Methodist Church	Wesleyan Methodist Church	Methodist									Abura Dunkwa	0	-2080112	5.767	-1.217		0	0	0			0	0
30	W58	W	58	Wurakessi	1908	1	1893	0				0	Wesleyan Methodist Church	Wesleyan Methodist Church	Methodist									Abura Dunkwa	0	-2080112	5.767	-1.217		0	0	0			0	0
30	W58	W	58	Wurakessi	1909	1	1893	0				0	Wesleyan Methodist Church	Wesleyan Methodist Church	Methodist									Abura Dunkwa	0	-2080112	5.767	-1.217		0	0	0			0	0
30	W58	W	58	Wurakessi	1910	1	1893	0				0	Wesleyan Methodist Church	Wesleyan Methodist Church	Methodist						Abura	Abura Dunkwa		Abura Dunkwa	0	-2080112	5.767	-1.217		0	0	0			0	0
30	W58	W	58	Wurakessi	1911	1	1893	0				0	Wesleyan Methodist Church	Wesleyan Methodist Church	Methodist									Abura Dunkwa	0	-2080112	5.767	-1.217		0	0	0			0	0
30	W58	W	58	Wurakessi	1912	1	1893	0				0	Wesleyan Methodist Church	Wesleyan Methodist Church	Methodist									Abura Dunkwa	0	-2080112	5.767	-1.217		0	0	0			0	0
30	W58	W	58	Wurakessi	1913	1	1893	0				0	Wesleyan Methodist Church	Wesleyan Methodist Church	Methodist									Abura Dunkwa	0	-2080112	5.767	-1.217		0	0	0			0	0
30	W58	W	58	Wurakessi	1914	1	1893	0				0	Wesleyan Methodist Church	Wesleyan Methodist Church	Methodist									Abura Dunkwa	0	-2080112	5.767	-1.217		0	0	0			0	0
30	W58	W	58	Wurakessi	1915	1	1893	0				0	Wesleyan Methodist Church	Wesleyan Methodist Church	Methodist									Abura Dunkwa	0	-2080112	5.767	-1.217		0	0	0			0	0
30	W58	W	58	Wurakessi	1916	1	1893	0				0	Wesleyan Methodist Church	Wesleyan Methodist Church	Methodist						Abura	Abura Dunkwa		Abura Dunkwa	0	-2080112	5.767	-1.217		0	0	0			0	0
30	W58	W	58	Wurakessi	1917	1	1893	0				0	Wesleyan Methodist Church	Wesleyan Methodist Church	Methodist									Abura Dunkwa	0	-2080112	5.767	-1.217		0	0	0			0	0
30	W58	W	58	Wurakessi	1918	1	1893	0				0	Wesleyan Methodist Church	Wesleyan Methodist Church	Methodist									Abura Dunkwa	0	-2080112	5.767	-1.217		0	0	0			0	0
30	W58	W	58	Wurakessi	1919	1	1893	0				0	Wesleyan Methodist Church	Wesleyan Methodist Church	Methodist									Abura Dunkwa	0	-2080112	5.767	-1.217		0	0	0			0	0
30	W58	W	58	Wurakessi	1920	1	1893	0				0	Wesleyan Methodist Church	Wesleyan Methodist Church	Methodist									Abura Dunkwa	0	-2080112	5.767	-1.217		0	0	0			0	0
30	W58	W	58	Wurakessi	1921	1	1893	0				0	Wesleyan Methodist Church	Wesleyan Methodist Church	Methodist									Abura Dunkwa	0	-2080112	5.767	-1.217		0	0	0			0	0
30	W58	W	58	Wurakessi	1922	1	1893	0				0	Wesleyan Methodist Church	Wesleyan Methodist Church	Methodist									Abura Dunkwa	0	-2080112	5.767	-1.217		0	0	0			0	0
30	W58	W	58	Wurakessi	1923	1	1893	0				0	Wesleyan Methodist Church	Wesleyan Methodist Church	Methodist						Abura Dunkwa	Abura Dunkwa		Abura Dunkwa	0	-2080112	5.767	-1.217		0	0	0			0	0
30	W58	W	58	Wurakessi	1924	1	1893	0				0	Wesleyan Methodist Church	Wesleyan Methodist Church	Methodist									Abura Dunkwa	0	-2080112	5.767	-1.217		0	0	0			0	0
30	W58	W	58	Wurakessi	1925	1	1893	0				0	Wesleyan Methodist Church	Wesleyan Methodist Church	Methodist									Abura Dunkwa	0	-2080112	5.767	-1.217		0	0	0			0	0
30	W58	W	58	Wurakessi	1926	1	1893	0				0	Wesleyan Methodist Church	Wesleyan Methodist Church	Methodist									Abura Dunkwa	0	-2080112	5.767	-1.217		0	0	0			0	0
30	W58	W	58	Wurakessi	1927	1	1893	0				0	Wesleyan Methodist Church	Wesleyan Methodist Church	Methodist									Abura Dunkwa	0	-2080112	5.767	-1.217		0	0	0			0	0
30	W58	W	58	Wurakessi	1928	1	1893	0				0	Wesleyan Methodist Church	Wesleyan Methodist Church	Methodist						Abura & Assin	Abura Dunkwa		Abura Dunkwa	0	-2080112	5.767	-1.217		0	0	0			0	0
30	W58	W	58	Wurakessi	1929	1	1893	0				0	Wesleyan Methodist Church	Wesleyan Methodist Church	Methodist									Abura Dunkwa	0	-2080112	5.767	-1.217		0	0	0			0	0
30	W58	W	58	Wurakessi	1930	1	1893	0				0	Wesleyan Methodist Church	Wesleyan Methodist Church	Methodist									Abura Dunkwa	0	-2080112	5.767	-1.217		0	0	0			0	0
30	W58	W	58	Wurakessi	1931	1	1893	0				0	Wesleyan Methodist Church	Wesleyan Methodist Church	Methodist									Abura Dunkwa	0	-2080112	5.767	-1.217		0	0	0			0	0
30	W58	W	58	Wurakessi	1932	1	1893	0				0	Wesleyan Methodist Church	Wesleyan Methodist Church	Methodist						Abura & Assin	Abura Dunkwa		Abura Dunkwa	0	-2080112	5.767	-1.217		0	0	0			0	0
31	W58	W	58	Akropon	1916	1	1916	0				0	Wesleyan Methodist Church	Wesleyan Methodist Church	Methodist						Abura	Abura Dunkwa		Abura Dunkwa	0	-2069011	5.767	-1.233		0	0	0			0	0
31	W58	W	58	Akropon	1917	1	1916	0				0	Wesleyan Methodist Church	Wesleyan Methodist Church	Methodist									Abura Dunkwa	0	-2069011	5.767	-1.233		0	0	0			0	0
31	W58	W	58	Akropon	1918	1	1916	0				0	Wesleyan Methodist Church	Wesleyan Methodist Church	Methodist									Abura Dunkwa	0	-2069011	5.767	-1.233		0	0	0			0	0
31	W58	W	58	Akropon	1919	1	1916	0				0	Wesleyan Methodist Church	Wesleyan Methodist Church	Methodist									Abura Dunkwa	0	-2069011	5.767	-1.233		0	0	0			0	0
31	W58	W	58	Akropon	1920	1	1916	0				0	Wesleyan Methodist Church	Wesleyan Methodist Church	Methodist									Abura Dunkwa	0	-2069011	5.767	-1.233		0	0	0			0	0
31	W58	W	58	Akropon	1921	1	1916	0				0	Wesleyan Methodist Church	Wesleyan Methodist Church	Methodist									Abura Dunkwa	0	-2069011	5.767	-1.233		0	0	0			0	0
31	W58	W	58	Akropon	1922	1	1916	0				0	Wesleyan Methodist Church	Wesleyan Methodist Church	Methodist									Abura Dunkwa	0	-2069011	5.767	-1.233		0	0	0			0	0
31	W58	W	58	Akropon	1923	1	1916	0				0	Wesleyan Methodist Church	Wesleyan Methodist Church	Methodist						Abura Dunkwa	Abura Dunkwa		Abura Dunkwa	0	-2069011	5.767	-1.233		0	0	0			0	0
31	W58	W	58	Akropon	1924	1	1916	0				0	Wesleyan Methodist Church	Wesleyan Methodist Church	Methodist									Abura Dunkwa	0	-2069011	5.767	-1.233		0	0	0			0	0
31	W58	W	58	Akropon	1925	1	1916	0				0	Wesleyan Methodist Church	Wesleyan Methodist Church	Methodist									Abura Dunkwa	0	-2069011	5.767	-1.233		0	0	0			0	0
31	W58	W	58	Akropon	1926	1	1916	0				0	Wesleyan Methodist Church	Wesleyan Methodist Church	Methodist									Abura Dunkwa	0	-2069011	5.767	-1.233		0	0	0			0	0
31	W58	W	58	Akropon	1927	1	1916	0				0	Wesleyan Methodist Church	Wesleyan Methodist Church	Methodist									Abura Dunkwa	0	-2069011	5.767	-1.233		0	0	0			0	0
31	W58	W	58	Akropon	1928	1	1916	0				0	Wesleyan Methodist Church	Wesleyan Methodist Church	Methodist						Abura & Assin	Abura Dunkwa		Abura Dunkwa	0	-2069011	5.767	-1.233		0	0	0			0	0
31	W58	W	58	Akropon	1929	1	1916	0				0	Wesleyan Methodist Church	Wesleyan Methodist Church	Methodist									Abura Dunkwa	0	-2069011	5.767	-1.233		0	0	0			0	0
31	W58	W	58	Akropon	1930	1	1916	0				0	Wesleyan Methodist Church	Wesleyan Methodist Church	Methodist									Abura Dunkwa	0	-2069011	5.767	-1.233		0	0	0			0	0
31	W58	W	58	Akropon	1931	1	1916	0				0	Wesleyan Methodist Church	Wesleyan Methodist Church	Methodist									Abura Dunkwa	0	-2069011	5.767	-1.233		0	0	0			0	0
31	W58	W	58	Akropon	1932	1	1916	0				0	Wesleyan Methodist Church	Wesleyan Methodist Church	Methodist						Abura & Assin	Abura Dunkwa		Abura Dunkwa	0	-2069011	5.767	-1.233		0	0	0			0	0
32	W58	W	58	Brofuyedur	1877	1	1877	0				0	Wesleyan Methodist Church	Wesleyan Methodist Church	Methodist									Abura Dunkwa	0	-2071497	5.783	-1.283		0	0	0			0	0
32	W58	W	58	Brofuyedur	1878	1	1877	0				0	Wesleyan Methodist Church	Wesleyan Methodist Church	Methodist									Abura Dunkwa	0	-2071497	5.783	-1.283		0	0	0			0	0
32	W58	W	58	Brofuyedur	1879	1	1877	0				0	Wesleyan Methodist Church	Wesleyan Methodist Church	Methodist									Abura Dunkwa	0	-2071497	5.783	-1.283		0	0	0			0	0
32	W58	W	58	Brofuyedur	1880	0	1877	0				0	Wesleyan Methodist Church	Wesleyan Methodist Church	Methodist									Abura Dunkwa	0	-2071497	5.783	-1.283		0	0	0			0	0
32	W58	W	58	Brofuyedur	1881	0	1877	0				0	Wesleyan Methodist Church	Wesleyan Methodist Church	Methodist									Abura Dunkwa	0	-2071497	5.783	-1.283		0	0	0			0	0
32	W58	W	58	Brofuyedur	1882	0	1877	0				0	Wesleyan Methodist Church	Wesleyan Methodist Church	Methodist									Abura Dunkwa	0	-2071497	5.783	-1.283		0	0	0			0	0
32	W58	W	58	Brofuyedur	1883	0	1877	0				0	Wesleyan Methodist Church	Wesleyan Methodist Church	Methodist									Abura Dunkwa	0	-2071497	5.783	-1.283		0	0	0			0	0
32	W58	W	58	Brofuyedur	1884	0	1877	0				0	Wesleyan Methodist Church	Wesleyan Methodist Church	Methodist									Abura Dunkwa	0	-2071497	5.783	-1.283		0	0	0			0	0
32	W58	W	58	Brofuyedur	1885	0	1877	0				0	Wesleyan Methodist Church	Wesleyan Methodist Church	Methodist									Abura Dunkwa	0	-2071497	5.783	-1.283		0	0	0			0	0
32	W58	W	58	Brofuyedur	1886	0	1877	0				0	Wesleyan Methodist Church	Wesleyan Methodist Church	Methodist									Abura Dunkwa	0	-2071497	5.783	-1.283		0	0	0			0	0
32	W58	W	58	Brofuyedur	1887	0	1877	0				0	Wesleyan Methodist Church	Wesleyan Methodist Church	Methodist									Abura Dunkwa	0	-2071497	5.783	-1.283		0	0	0			0	0
32	W58	W	58	Brofuyedur	1888	0	1877	0				0	Wesleyan Methodist Church	Wesleyan Methodist Church	Methodist									Abura Dunkwa	0	-2071497	5.783	-1.283		0	0	0			0	0
32	W58	W	58	Brofuyedur	1889	0	1877	0				0	Wesleyan Methodist Church	Wesleyan Methodist Church	Methodist									Abura Dunkwa	0	-2071497	5.783	-1.283		0	0	0			0	0
32	W58	W	58	Brofuyedur	1890	0	1877	0				0	Wesleyan Methodist Church	Wesleyan Methodist Church	Methodist									Abura Dunkwa	0	-2071497	5.783	-1.283		0	0	0			0	0
32	W58	W	58	Brofuyedur	1891	0	1877	0				0	Wesleyan Methodist Church	Wesleyan Methodist Church	Methodist									Abura Dunkwa	0	-2071497	5.783	-1.283		0	0	0			0	0
32	W58	W	58	Brofuyedur	1892	0	1877	0				0	Wesleyan Methodist Church	Wesleyan Methodist Church	Methodist									Abura Dunkwa	0	-2071497	5.783	-1.283		0	0	0			0	0
32	W58	W	58	Brofuyedur	1893	1	1877	0				0	Wesleyan Methodist Church	Wesleyan Methodist Church	Methodist									Abura Dunkwa	0	-2071497	5.783	-1.283		0	0	0			0	0
32	W58	W	58	Brofuyedur	1894	1	1877	0				0	Wesleyan Methodist Church	Wesleyan Methodist Church	Methodist									Abura Dunkwa	0	-2071497	5.783	-1.283		0	0	0			0	0
32	W58	W	58	Brofuyedur	1895	1	1877	0				0	Wesleyan Methodist Church	Wesleyan Methodist Church	Methodist									Abura Dunkwa	0	-2071497	5.783	-1.283		0	0	0			0	0
32	W58	W	58	Brofuyedur	1896	0	1877	0				0	Wesleyan Methodist Church	Wesleyan Methodist Church	Methodist									Abura Dunkwa	0	-2071497	5.783	-1.283		0	0	0			0	0
32	W58	W	58	Brofuyedur	1897	0	1877	0				0	Wesleyan Methodist Church	Wesleyan Methodist Church	Methodist									Abura Dunkwa	0	-2071497	5.783	-1.283		0	0	0			0	0
32	W58	W	58	Brofuyedur	1898	0	1877	0				0	Wesleyan Methodist Church	Wesleyan Methodist Church	Methodist									Abura Dunkwa	0	-2071497	5.783	-1.283		0	0	0			0	0
32	W58	W	58	Brofuyedur	1899	0	1877	0				0	Wesleyan Methodist Church	Wesleyan Methodist Church	Methodist									Abura Dunkwa	0	-2071497	5.783	-1.283		0	0	0			0	0
32	W58	W	58	Brofuyedur	1900	0	1877	0				0	Wesleyan Methodist Church	Wesleyan Methodist Church	Methodist									Abura Dunkwa	0	-2071497	5.783	-1.283		0	0	0			0	0
32	W58	W	58	Brofuyedur	1901	0	1877	0				0	Wesleyan Methodist Church	Wesleyan Methodist Church	Methodist									Abura Dunkwa	0	-2071497	5.783	-1.283		0	0	0			0	0
32	W58	W	58	Brofuyedur	1902	0	1877	0				0	Wesleyan Methodist Church	Wesleyan Methodist Church	Methodist									Abura Dunkwa	0	-2071497	5.783	-1.283		0	0	0			0	0
32	W58	W	58	Brofuyedur	1903	0	1877	0				0	Wesleyan Methodist Church	Wesleyan Methodist Church	Methodist									Abura Dunkwa	0	-2071497	5.783	-1.283		0	0	0			0	0
32	W58	W	58	Brofuyedur	1904	0	1877	0				0	Wesleyan Methodist Church	Wesleyan Methodist Church	Methodist									Abura Dunkwa	0	-2071497	5.783	-1.283		0	0	0			0	0
32	W58	W	58	Brofuyedur	1905	0	1877	0				0	Wesleyan Methodist Church	Wesleyan Methodist Church	Methodist									Abura Dunkwa	0	-2071497	5.783	-1.283		0	0	0			0	0
32	W58	W	58	Brofuyedur	1906	0	1877	0				0	Wesleyan Methodist Church	Wesleyan Methodist Church	Methodist									Abura Dunkwa	0	-2071497	5.783	-1.283		0	0	0			0	0
32	W58	W	58	Brofuyedur	1907	0	1877	0				0	Wesleyan Methodist Church	Wesleyan Methodist Church	Methodist									Abura Dunkwa	0	-2071497	5.783	-1.283		0	0	0			0	0
32	W58	W	58	Brofuyedur	1908	0	1877	0				0	Wesleyan Methodist Church	Wesleyan Methodist Church	Methodist									Abura Dunkwa	0	-2071497	5.783	-1.283		0	0	0			0	0
32	W58	W	58	Brofuyedur	1909	0	1877	0				0	Wesleyan Methodist Church	Wesleyan Methodist Church	Methodist									Abura Dunkwa	0	-2071497	5.783	-1.283		0	0	0			0	0
32	W58	W	58	Brofuyedur	1910	0	1877	0				0	Wesleyan Methodist Church	Wesleyan Methodist Church	Methodist									Abura Dunkwa	0	-2071497	5.783	-1.283		0	0	0			0	0
32	W58	W	58	Brofuyedur	1911	0	1877	0				0	Wesleyan Methodist Church	Wesleyan Methodist Church	Methodist									Abura Dunkwa	0	-2071497	5.783	-1.283		0	0	0			0	0
32	W58	W	58	Brofuyedur	1912	0	1877	0				0	Wesleyan Methodist Church	Wesleyan Methodist Church	Methodist									Abura Dunkwa	0	-2071497	5.783	-1.283		0	0	0			0	0
32	W58	W	58	Brofuyedur	1913	0	1877	0				0	Wesleyan Methodist Church	Wesleyan Methodist Church	Methodist									Abura Dunkwa	0	-2071497	5.783	-1.283		0	0	0			0	0
32	W58	W	58	Brofuyedur	1914	0	1877	0				0	Wesleyan Methodist Church	Wesleyan Methodist Church	Methodist									Abura Dunkwa	0	-2071497	5.783	-1.283		0	0	0			0	0
32	W58	W	58	Brofuyedur	1915	1	1877	0				0	Wesleyan Methodist Church	Wesleyan Methodist Church	Methodist									Abura Dunkwa	0	-2071497	5.783	-1.283		0	0	0			0	0
32	W58	W	58	Brofuyedur	1916	1	1877	0				0	Wesleyan Methodist Church	Wesleyan Methodist Church	Methodist						Abura	Abura Dunkwa		Abura Dunkwa	0	-2071497	5.783	-1.283		0	0	0			0	0
32	W58	W	58	Brofuyedur	1917	1	1877	0				0	Wesleyan Methodist Church	Wesleyan Methodist Church	Methodist									Abura Dunkwa	0	-2071497	5.783	-1.283		0	0	0			0	0
32	W58	W	58	Brofuyedur	1918	1	1877	0				0	Wesleyan Methodist Church	Wesleyan Methodist Church	Methodist									Abura Dunkwa	0	-2071497	5.783	-1.283		0	0	0			0	0
32	W58	W	58	Brofuyedur	1919	1	1877	0				0	Wesleyan Methodist Church	Wesleyan Methodist Church	Methodist									Abura Dunkwa	0	-2071497	5.783	-1.283		0	0	0			0	0
32	W58	W	58	Brofuyedur	1920	1	1877	0				0	Wesleyan Methodist Church	Wesleyan Methodist Church	Methodist									Abura Dunkwa	0	-2071497	5.783	-1.283		0	0	0			0	0
32	W58	W	58	Brofuyedur	1921	1	1877	0				0	Wesleyan Methodist Church	Wesleyan Methodist Church	Methodist									Abura Dunkwa	0	-2071497	5.783	-1.283		0	0	0			0	0
32	W58	W	58	Brofuyedur	1922	1	1877	0				0	Wesleyan Methodist Church	Wesleyan Methodist Church	Methodist									Abura Dunkwa	0	-2071497	5.783	-1.283		0	0	0			0	0
32	W58	W	58	Brofuyedur	1923	1	1877	0				0	Wesleyan Methodist Church	Wesleyan Methodist Church	Methodist						Abura Dunkwa	Abura Dunkwa		Abura Dunkwa	0	-2071497	5.783	-1.283		0	0	0			0	0
32	W58	W	58	Brofuyedur	1924	1	1877	0				0	Wesleyan Methodist Church	Wesleyan Methodist Church	Methodist									Abura Dunkwa	0	-2071497	5.783	-1.283		0	0	0			0	0
32	W58	W	58	Brofuyedur	1925	1	1877	0				0	Wesleyan Methodist Church	Wesleyan Methodist Church	Methodist									Abura Dunkwa	0	-2071497	5.783	-1.283		0	0	0			0	0
32	W58	W	58	Brofuyedur	1926	1	1877	0				0	Wesleyan Methodist Church	Wesleyan Methodist Church	Methodist									Abura Dunkwa	0	-2071497	5.783	-1.283		0	0	0			0	0
32	W58	W	58	Brofuyedur	1927	1	1877	0				0	Wesleyan Methodist Church	Wesleyan Methodist Church	Methodist									Abura Dunkwa	0	-2071497	5.783	-1.283		0	0	0			0	0
32	W58	W	58	Brofuyedur	1928	1	1877	0				0	Wesleyan Methodist Church	Wesleyan Methodist Church	Methodist						Abura & Assin	Abura Dunkwa		Abura Dunkwa	0	-2071497	5.783	-1.283		0	0	0			0	0
32	W58	W	58	Brofuyedur	1929	1	1877	0				0	Wesleyan Methodist Church	Wesleyan Methodist Church	Methodist									Abura Dunkwa	0	-2071497	5.783	-1.283		0	0	0			0	0
32	W58	W	58	Brofuyedur	1930	1	1877	0				0	Wesleyan Methodist Church	Wesleyan Methodist Church	Methodist									Abura Dunkwa	0	-2071497	5.783	-1.283		0	0	0			0	0
32	W58	W	58	Brofuyedur	1931	1	1877	0				0	Wesleyan Methodist Church	Wesleyan Methodist Church	Methodist									Abura Dunkwa	0	-2071497	5.783	-1.283		0	0	0			0	0
32	W58	W	58	Brofuyedur	1932	1	1877	0				0	Wesleyan Methodist Church	Wesleyan Methodist Church	Methodist						Abura & Assin	Abura Dunkwa		Abura Dunkwa	0	-2071497	5.783	-1.283		0	0	0			0	0
33	U57	U	57	Kuhyia	1915	1	1915	0				0	Wesleyan Methodist Church	Wesleyan Methodist Church	Methodist									Abura Dunkwa	0	-2074746	5.867	-1.45		0	0	0			0	0
33	U57	U	57	Kuhyia	1916	1	1915	0				0	Wesleyan Methodist Church	Wesleyan Methodist Church	Methodist						Abura	Abura Dunkwa		Abura Dunkwa	0	-2074746	5.867	-1.45		0	0	0			0	0
33	U57	U	57	Kuhyia	1917	1	1915	0				0	Wesleyan Methodist Church	Wesleyan Methodist Church	Methodist									Abura Dunkwa	0	-2074746	5.867	-1.45		0	0	0			0	0
33	U57	U	57	Kuhyia	1918	1	1915	0				0	Wesleyan Methodist Church	Wesleyan Methodist Church	Methodist									Abura Dunkwa	0	-2074746	5.867	-1.45		0	0	0			0	0
33	U57	U	57	Kuhyia	1919	1	1915	0				0	Wesleyan Methodist Church	Wesleyan Methodist Church	Methodist									Abura Dunkwa	0	-2074746	5.867	-1.45		0	0	0			0	0
33	U57	U	57	Kuhyia	1920	1	1915	0				0	Wesleyan Methodist Church	Wesleyan Methodist Church	Methodist									Abura Dunkwa	0	-2074746	5.867	-1.45		0	0	0			0	0
33	U57	U	57	Kuhyia	1921	1	1915	0				0	Wesleyan Methodist Church	Wesleyan Methodist Church	Methodist									Abura Dunkwa	0	-2074746	5.867	-1.45		0	0	0			0	0
33	U57	U	57	Kuhyia	1922	1	1915	0				0	Wesleyan Methodist Church	Wesleyan Methodist Church	Methodist									Abura Dunkwa	0	-2074746	5.867	-1.45		0	0	0			0	0
33	U57	U	57	Kuhyia	1923	1	1915	0				0	Wesleyan Methodist Church	Wesleyan Methodist Church	Methodist						Abura Dunkwa	Abura Dunkwa		Abura Dunkwa	0	-2074746	5.867	-1.45		0	0	0			0	0
33	U57	U	57	Kuhyia	1924	1	1915	0				0	Wesleyan Methodist Church	Wesleyan Methodist Church	Methodist									Abura Dunkwa	0	-2074746	5.867	-1.45		0	0	0			0	0
33	U57	U	57	Kuhyia	1925	1	1915	0				0	Wesleyan Methodist Church	Wesleyan Methodist Church	Methodist									Abura Dunkwa	0	-2074746	5.867	-1.45		0	0	0			0	0
33	U57	U	57	Kuhyia	1926	1	1915	0				0	Wesleyan Methodist Church	Wesleyan Methodist Church	Methodist									Abura Dunkwa	0	-2074746	5.867	-1.45		0	0	0			0	0
33	U57	U	57	Kuhyia	1927	1	1915	0				0	Wesleyan Methodist Church	Wesleyan Methodist Church	Methodist									Abura Dunkwa	0	-2074746	5.867	-1.45		0	0	0			0	0
33	U57	U	57	Kuhyia	1928	1	1915	0				0	Wesleyan Methodist Church	Wesleyan Methodist Church	Methodist						Abura & Assin	Abura Dunkwa		Abura Dunkwa	0	-2074746	5.867	-1.45		0	0	0			0	0
33	U57	U	57	Kuhyia	1929	1	1915	0				0	Wesleyan Methodist Church	Wesleyan Methodist Church	Methodist									Abura Dunkwa	0	-2074746	5.867	-1.45		0	0	0			0	0
33	U57	U	57	Kuhyia	1930	1	1915	0				0	Wesleyan Methodist Church	Wesleyan Methodist Church	Methodist									Abura Dunkwa	0	-2074746	5.867	-1.45		0	0	0			0	0
33	U57	U	57	Kuhyia	1931	1	1915	0				0	Wesleyan Methodist Church	Wesleyan Methodist Church	Methodist									Abura Dunkwa	0	-2074746	5.867	-1.45		0	0	0			0	0
33	U57	U	57	Kuhyia	1932	1	1915	0				0	Wesleyan Methodist Church	Wesleyan Methodist Church	Methodist						Abura & Assin	Abura Dunkwa	Domonasi	Abura Dunkwa	0	-2074746	5.867	-1.45		0	0	0			0	0
34	W57	W	57	Nyankumasi	1915	1	1915	0				0	Wesleyan Methodist Church	Wesleyan Methodist Church	Methodist									Abura Dunkwa	0	-2077262	5.817	-1.267		0	0	0			0	0
34	W57	W	57	Nyankumasi	1916	1	1915	0				0	Wesleyan Methodist Church	Wesleyan Methodist Church	Methodist						Abura Dunkwa	Abura Dunkwa		Abura Dunkwa	0	-2077262	5.817	-1.267		0	0	0			0	0
34	W57	W	57	Nyankumasi	1917	1	1915	0				0	Wesleyan Methodist Church	Wesleyan Methodist Church	Methodist									Abura Dunkwa	0	-2077262	5.817	-1.267		0	0	0			0	0
34	W57	W	57	Nyankumasi	1918	1	1915	0				0	Wesleyan Methodist Church	Wesleyan Methodist Church	Methodist									Abura Dunkwa	0	-2077262	5.817	-1.267		0	0	0			0	0
34	W57	W	57	Nyankumasi	1919	1	1915	0				0	Wesleyan Methodist Church	Wesleyan Methodist Church	Methodist									Abura Dunkwa	0	-2077262	5.817	-1.267		0	0	0			0	0
34	W57	W	57	Nyankumasi	1920	1	1915	0				0	Wesleyan Methodist Church	Wesleyan Methodist Church	Methodist									Abura Dunkwa	0	-2077262	5.817	-1.267		0	0	0			0	0
34	W57	W	57	Nyankumasi	1921	1	1915	0				0	Wesleyan Methodist Church	Wesleyan Methodist Church	Methodist									Abura Dunkwa	0	-2077262	5.817	-1.267		0	0	0			0	0
34	W57	W	57	Nyankumasi	1922	1	1915	0				0	Wesleyan Methodist Church	Wesleyan Methodist Church	Methodist									Abura Dunkwa	0	-2077262	5.817	-1.267		0	0	0			0	0
34	W57	W	57	Nyankumasi	1923	1	1915	0				0	Wesleyan Methodist Church	Wesleyan Methodist Church	Methodist						Abura Dunkwa	Abura Dunkwa		Abura Dunkwa	0	-2077262	5.817	-1.267		0	0	0			0	0
34	W57	W	57	Nyankumasi	1924	1	1915	0				0	Wesleyan Methodist Church	Wesleyan Methodist Church	Methodist									Abura Dunkwa	0	-2077262	5.817	-1.267		0	0	0			0	0
34	W57	W	57	Nyankumasi	1925	1	1915	0				0	Wesleyan Methodist Church	Wesleyan Methodist Church	Methodist									Abura Dunkwa	0	-2077262	5.817	-1.267		0	0	0			0	0
34	W57	W	57	Nyankumasi	1926	1	1915	0				0	Wesleyan Methodist Church	Wesleyan Methodist Church	Methodist									Abura Dunkwa	0	-2077262	5.817	-1.267		0	0	0			0	0
34	W57	W	57	Nyankumasi	1927	1	1915	0				0	Wesleyan Methodist Church	Wesleyan Methodist Church	Methodist									Abura Dunkwa	0	-2077262	5.817	-1.267		0	0	0			0	0
34	W57	W	57	Nyankumasi	1928	0	1915	0				0	Wesleyan Methodist Church	Wesleyan Methodist Church	Methodist									Abura Dunkwa	0	-2077262	5.817	-1.267		0	0	0			0	0
34	W57	W	57	Nyankumasi	1929	0	1915	0				0	Wesleyan Methodist Church	Wesleyan Methodist Church	Methodist									Abura Dunkwa	0	-2077262	5.817	-1.267		0	0	0			0	0
34	W57	W	57	Nyankumasi	1930	0	1915	0				0	Wesleyan Methodist Church	Wesleyan Methodist Church	Methodist									Abura Dunkwa	0	-2077262	5.817	-1.267		0	0	0			0	0
34	W57	W	57	Nyankumasi	1931	0	1915	0				0	Wesleyan Methodist Church	Wesleyan Methodist Church	Methodist									Abura Dunkwa	0	-2077262	5.817	-1.267		0	0	0			0	0
34	W57	W	57	Nyankumasi	1932	0	1915	0				0	Wesleyan Methodist Church	Wesleyan Methodist Church	Methodist									Abura Dunkwa	0	-2077262	5.817	-1.267		0	0	0			0	0
35	U55	V	55	Atobiasi	1915	1	1915	0				0	Wesleyan Methodist Church	Wesleyan Methodist Church	Methodist									Abura Dunkwa	0	-2070224	6	-1.383		0	0	0			0	0
35	U55	V	55	Atobiasi	1916	1	1915	0				0	Wesleyan Methodist Church	Wesleyan Methodist Church	Methodist						Abura	Abura Dunkwa		Abura Dunkwa	0	-2070224	6	-1.383		0	0	0			0	0
35	U55	V	55	Atobiasi	1917	1	1915	0				0	Wesleyan Methodist Church	Wesleyan Methodist Church	Methodist									Abura Dunkwa	0	-2070224	6	-1.383		0	0	0			0	0
35	U55	V	55	Atobiasi	1918	1	1915	0				0	Wesleyan Methodist Church	Wesleyan Methodist Church	Methodist									Abura Dunkwa	0	-2070224	6	-1.383		0	0	0			0	0
35	U55	V	55	Atobiasi	1919	1	1915	0				0	Wesleyan Methodist Church	Wesleyan Methodist Church	Methodist									Abura Dunkwa	0	-2070224	6	-1.383		0	0	0			0	0
35	U55	V	55	Atobiasi	1920	1	1915	0				0	Wesleyan Methodist Church	Wesleyan Methodist Church	Methodist									Abura Dunkwa	0	-2070224	6	-1.383		0	0	0			0	0
35	U55	V	55	Atobiasi	1921	1	1915	0				0	Wesleyan Methodist Church	Wesleyan Methodist Church	Methodist									Abura Dunkwa	0	-2070224	6	-1.383		0	0	0			0	0
35	U55	V	55	Atobiasi	1922	1	1915	0				0	Wesleyan Methodist Church	Wesleyan Methodist Church	Methodist									Abura Dunkwa	0	-2070224	6	-1.383		0	0	0			0	0
35	U55	V	55	Atobiasi	1923	1	1915	0				0	Wesleyan Methodist Church	Wesleyan Methodist Church	Methodist						Abura Dunkwa	Abura Dunkwa		Abura Dunkwa	0	-2070224	6	-1.383		0	0	0			0	0
35	U55	V	55	Atobiasi	1924	1	1915	0				0	Wesleyan Methodist Church	Wesleyan Methodist Church	Methodist									Abura Dunkwa	0	-2070224	6	-1.383		0	0	0			0	0
35	U55	V	55	Atobiasi	1925	1	1915	0				0	Wesleyan Methodist Church	Wesleyan Methodist Church	Methodist									Abura Dunkwa	0	-2070224	6	-1.383		0	0	0			0	0
35	U55	V	55	Atobiasi	1926	1	1915	0				0	Wesleyan Methodist Church	Wesleyan Methodist Church	Methodist									Abura Dunkwa	0	-2070224	6	-1.383		0	0	0			0	0
35	U55	V	55	Atobiasi	1927	1	1915	0				0	Wesleyan Methodist Church	Wesleyan Methodist Church	Methodist									Abura Dunkwa	0	-2070224	6	-1.383		0	0	0			0	0
35	U55	V	55	Atobiasi	1928	1	1915	0				0	Wesleyan Methodist Church	Wesleyan Methodist Church	Methodist						Abura & Assin	Abura Dunkwa		Abura Dunkwa	0	-2070224	6	-1.383		0	0	0			0	0
35	U55	V	55	Atobiasi	1929	1	1915	0				0	Wesleyan Methodist Church	Wesleyan Methodist Church	Methodist									Abura Dunkwa	0	-2070224	6	-1.383		0	0	0			0	0
35	U55	V	55	Atobiasi	1930	1	1915	0				0	Wesleyan Methodist Church	Wesleyan Methodist Church	Methodist									Abura Dunkwa	0	-2070224	6	-1.383		0	0	0			0	0
35	U55	V	55	Atobiasi	1931	1	1915	0				0	Wesleyan Methodist Church	Wesleyan Methodist Church	Methodist									Abura Dunkwa	0	-2070224	6	-1.383		0	0	0			0	0
35	U55	V	55	Atobiasi	1932	1	1915	0				0	Wesleyan Methodist Church	Wesleyan Methodist Church	Methodist						Abura & Assin	Abura Dunkwa		Abura Dunkwa	0	-2070224	6	-1.383		0	0	0			0	0
36	AA62	AA	62	Mansu	1915	1	1915	0				0	Wesleyan Methodist Church	Wesleyan Methodist Church	Methodist									Abura Dunkwa	0	-2075885	5.333	-0.833		0	0	0			0	0
36	AA62	AA	62	Mansu	1916	1	1915	0				0	Wesleyan Methodist Church	Wesleyan Methodist Church	Methodist						Abura	Abura Dunkwa		Abura Dunkwa	0	-2075885	5.333	-0.833		0	0	0			0	0
36	AA62	AA	62	Mansu	1917	1	1915	0				0	Wesleyan Methodist Church	Wesleyan Methodist Church	Methodist									Abura Dunkwa	0	-2075885	5.333	-0.833		0	0	0			0	0
36	AA62	AA	62	Mansu	1918	1	1915	0				0	Wesleyan Methodist Church	Wesleyan Methodist Church	Methodist									Abura Dunkwa	0	-2075885	5.333	-0.833		0	0	0			0	0
36	AA62	AA	62	Mansu	1919	1	1915	0				0	Wesleyan Methodist Church	Wesleyan Methodist Church	Methodist									Abura Dunkwa	0	-2075885	5.333	-0.833		0	0	0			0	0
36	AA62	AA	62	Mansu	1920	1	1915	0				0	Wesleyan Methodist Church	Wesleyan Methodist Church	Methodist									Abura Dunkwa	0	-2075885	5.333	-0.833		0	0	0			0	0
36	AA62	AA	62	Mansu	1921	1	1915	0				0	Wesleyan Methodist Church	Wesleyan Methodist Church	Methodist									Abura Dunkwa	0	-2075885	5.333	-0.833		0	0	0			0	0
36	AA62	AA	62	Mansu	1922	1	1915	0				0	Wesleyan Methodist Church	Wesleyan Methodist Church	Methodist									Abura Dunkwa	0	-2075885	5.333	-0.833		0	0	0			0	0
36	AA62	AA	62	Mansu	1923	1	1915	0				0	Wesleyan Methodist Church	Wesleyan Methodist Church	Methodist						Abura Dunkwa	Abura Dunkwa		Abura Dunkwa	0	-2075885	5.333	-0.833		0	0	0			0	0
36	AA62	AA	62	Mansu	1924	1	1915	0				0	Wesleyan Methodist Church	Wesleyan Methodist Church	Methodist									Abura Dunkwa	0	-2075885	5.333	-0.833		0	0	0			0	0
36	AA62	AA	62	Mansu	1925	1	1915	0				0	Wesleyan Methodist Church	Wesleyan Methodist Church	Methodist									Abura Dunkwa	0	-2075885	5.333	-0.833		0	0	0			0	0
36	AA62	AA	62	Mansu	1926	1	1915	0				0	Wesleyan Methodist Church	Wesleyan Methodist Church	Methodist									Abura Dunkwa	0	-2075885	5.333	-0.833		0	0	0			0	0
36	AA62	AA	62	Mansu	1927	1	1915	0				0	Wesleyan Methodist Church	Wesleyan Methodist Church	Methodist									Abura Dunkwa	0	-2075885	5.333	-0.833		0	0	0			0	0
36	AA62	AA	62	Mansu	1928	1	1915	0				0	Wesleyan Methodist Church	Wesleyan Methodist Church	Methodist						Abura & Assin	Abura Dunkwa		Abura Dunkwa	0	-2075885	5.333	-0.833		0	0	0			0	0
36	AA62	AA	62	Mansu	1929	1	1915	0				0	Wesleyan Methodist Church	Wesleyan Methodist Church	Methodist									Abura Dunkwa	0	-2075885	5.333	-0.833		0	0	0			0	0
36	AA62	AA	62	Mansu	1930	1	1915	0				0	Wesleyan Methodist Church	Wesleyan Methodist Church	Methodist									Abura Dunkwa	0	-2075885	5.333	-0.833		0	0	0			0	0
36	AA62	AA	62	Mansu	1931	1	1915	0				0	Wesleyan Methodist Church	Wesleyan Methodist Church	Methodist									Abura Dunkwa	0	-2075885	5.333	-0.833		0	0	0			0	0
36	AA62	AA	62	Mansu	1932	1	1915	0				0	Wesleyan Methodist Church	Wesleyan Methodist Church	Methodist						Abura & Assin	Abura Dunkwa		Abura Dunkwa	0	-2075885	5.333	-0.833		0	0	0			0	0
37	AA62	AA	62	Ngrisi, Ngresi	1925	1	1925	0				0	Wesleyan Methodist Church	Wesleyan Methodist Church	Methodist									Abura Dunkwa, Abura and Assin	0	-2076657	5.35	-0.85		0	0	0			0	0
37	AA62	AA	62	Ngrisi, Ngresi	1926	1	1925	0				0	Wesleyan Methodist Church	Wesleyan Methodist Church	Methodist									Abura Dunkwa, Abura and Assin	0	-2076657	5.35	-0.85		0	0	0			0	0
37	AA62	AA	62	Ngrisi, Ngresi	1927	1	1925	0				0	Wesleyan Methodist Church	Wesleyan Methodist Church	Methodist									Abura Dunkwa, Abura and Assin	0	-2076657	5.35	-0.85		0	0	0			0	0
37	AA62	AA	62	Ngrisi, Ngresi	1928	1	1925	0				0	Wesleyan Methodist Church	Wesleyan Methodist Church	Methodist						Abura & Assin	Abura Dunkwa		Abura Dunkwa, Abura and Assin	0	-2076657	5.35	-0.85		0	0	0			0	0
37	AA62	AA	62	Ngrisi, Ngresi	1929	1	1925	0				0	Wesleyan Methodist Church	Wesleyan Methodist Church	Methodist									Abura Dunkwa, Abura and Assin	0	-2076657	5.35	-0.85		0	0	0			0	0
37	AA62	AA	62	Ngrisi, Ngresi	1930	1	1925	0				0	Wesleyan Methodist Church	Wesleyan Methodist Church	Methodist									Abura Dunkwa, Abura and Assin	0	-2076657	5.35	-0.85		0	0	0			0	0
37	AA62	AA	62	Ngrisi, Ngresi	1931	1	1925	0				0	Wesleyan Methodist Church	Wesleyan Methodist Church	Methodist									Abura Dunkwa, Abura and Assin	0	-2076657	5.35	-0.85		0	0	0			0	0
37	AA62	AA	62	Ngrisi, Ngresi	1932	1	1925	0				0	Wesleyan Methodist Church	Wesleyan Methodist Church	Methodist						Abura & Assin	Abura Dunkwa		Abura Dunkwa, Abura and Assin	0	-2076657	5.35	-0.85		0	0	0			0	0
38	U65	U	65	Komendah / Commenda	1840	1	1840	0				0	Wesleyan Methodist Church	Wesleyan Methodist Church	Methodist									Elmina	0	-2074665	5.05	-1.483		0	0	0			0	0
38	U65	U	65	Komendah / Commenda	1841	1	1840	0				0	Wesleyan Methodist Church	Wesleyan Methodist Church	Methodist									Elmina	0	-2074665	5.05	-1.483		0	0	0			0	0
38	U65	U	65	Komendah / Commenda	1842	1	1840	0				0	Wesleyan Methodist Church	Wesleyan Methodist Church	Methodist									Elmina	0	-2074665	5.05	-1.483		0	0	0			0	0
38	U65	U	65	Komendah / Commenda	1843	1	1840	0				0	Wesleyan Methodist Church	Wesleyan Methodist Church	Methodist									Elmina	0	-2074665	5.05	-1.483		0	0	0			0	0
38	U65	U	65	Komendah / Commenda	1844	1	1840	0				0	Wesleyan Methodist Church	Wesleyan Methodist Church	Methodist									Elmina	0	-2074665	5.05	-1.483		0	0	0			0	0
38	U65	U	65	Komendah / Commenda	1845	1	1840	0				0	Wesleyan Methodist Church	Wesleyan Methodist Church	Methodist									Elmina	0	-2074665	5.05	-1.483		0	0	0			0	0
38	U65	U	65	Komendah / Commenda	1846	1	1840	0	18			1	Wesleyan Methodist Church	Wesleyan Methodist Church	Methodist	T. B. Freeman, William Allen 3d, John Hagan	122	320	353		Cape Coast	Cape Coast	Cape Coast	Elmina	0	-2074665	5.05	-1.483		0	0	0			0	0
38	U65	U	65	Komendah / Commenda	1847	1	1840	0				1	Wesleyan Methodist Church	Wesleyan Methodist Church	Methodist	T. B. Freeman, William Allen 3d, William de Graft	122	320	274		Cape Coast	Cape Coast	Cape Coast	Elmina	0	-2074665	5.05	-1.483	Wesleyan Minutes	0	0	0			0	0
38	U65	U	65	Komendah / Commenda	1848	1	1840	0				1	Wesleyan Methodist Church	Wesleyan Methodist Church	Methodist	T. B. Freeman, William Allen 3d, John Hagan	122	320	353		Cape Coast	Cape Coast	Cape Coast	Elmina	0	-2074665	5.05	-1.483	Wesleyan Minutes	0	0	0			0	0
38	U65	U	65	Komendah / Commenda	1849	1	1840	0				1	Wesleyan Methodist Church	Wesleyan Methodist Church	Methodist									Elmina	0	-2074665	5.05	-1.483	Wesleyan Minutes	0	0	0			0	0
38	U65	U	65	Komendah / Commenda	1850	1	1840	0				1	Wesleyan Methodist Church	Wesleyan Methodist Church	Methodist									Elmina	0	-2074665	5.05	-1.483	Wesleyan Minutes	0	0	0			0	0
38	U65	U	65	Komendah / Commenda	1851	1	1840	0				1	Wesleyan Methodist Church	Wesleyan Methodist Church	Methodist									Elmina	0	-2074665	5.05	-1.483	Wesleyan Minutes	0	0	0			0	0
38	U65	U	65	Komendah / Commenda	1852	1	1840	0				1	Wesleyan Methodist Church	Wesleyan Methodist Church	Methodist									Elmina	0	-2074665	5.05	-1.483		0	0	0			0	0
38	U65	U	65	Komendah / Commenda	1853	1	1840	0				1	Wesleyan Methodist Church	Wesleyan Methodist Church	Methodist									Elmina	0	-2074665	5.05	-1.483		0	0	0			0	0
38	U65	U	65	Komendah / Commenda	1854	1	1840	0				1	Wesleyan Methodist Church	Wesleyan Methodist Church	Methodist									Elmina	0	-2074665	5.05	-1.483		0	0	0			0	0
38	U65	U	65	Komendah / Commenda	1855	1	1840	0				1	Wesleyan Methodist Church	Wesleyan Methodist Church	Methodist									Elmina	0	-2074665	5.05	-1.483		0	0	0			0	0
38	U65	U	65	Komendah / Commenda	1856	1	1840	0				1	Wesleyan Methodist Church	Wesleyan Methodist Church	Methodist									Elmina	0	-2074665	5.05	-1.483		0	0	0			0	0
38	U65	U	65	Komendah / Commenda	1857	1	1840	0				1	Wesleyan Methodist Church	Wesleyan Methodist Church	Methodist									Elmina	0	-2074665	5.05	-1.483		0	0	0			0	0
38	U65	U	65	Komendah / Commenda	1858	1	1840	0				1	Wesleyan Methodist Church	Wesleyan Methodist Church	Methodist									Elmina	0	-2074665	5.05	-1.483		0	0	0			0	0
38	U65	U	65	Komendah / Commenda	1859	1	1840	0				1	Wesleyan Methodist Church	Wesleyan Methodist Church	Methodist									Elmina	0	-2074665	5.05	-1.483		0	0	0			0	0
38	U65	U	65	Komendah / Commenda	1860	1	1840	0				1	Wesleyan Methodist Church	Wesleyan Methodist Church	Methodist									Elmina	0	-2074665	5.05	-1.483		0	0	0			0	0
38	U65	U	65	Komendah / Commenda	1861	0	1840	0				0	Wesleyan Methodist Church	Wesleyan Methodist Church	Methodist									Elmina	0	-2074665	5.05	-1.483		0	0	0			0	0
38	U65	U	65	Komendah / Commenda	1862	0	1840	0				0	Wesleyan Methodist Church	Wesleyan Methodist Church	Methodist									Elmina	0	-2074665	5.05	-1.483		0	0	0			0	0
38	U65	U	65	Komendah / Commenda	1863	0	1840	0				0	Wesleyan Methodist Church	Wesleyan Methodist Church	Methodist									Elmina	0	-2074665	5.05	-1.483		0	0	0			0	0
38	U65	U	65	Komendah / Commenda	1864	0	1840	0				0	Wesleyan Methodist Church	Wesleyan Methodist Church	Methodist									Elmina	0	-2074665	5.05	-1.483		0	0	0			0	0
38	U65	U	65	Komendah / Commenda	1865	0	1840	0				0	Wesleyan Methodist Church	Wesleyan Methodist Church	Methodist									Elmina	0	-2074665	5.05	-1.483		0	0	0			0	0
38	U65	U	65	Komendah / Commenda	1866	0	1840	0				0	Wesleyan Methodist Church	Wesleyan Methodist Church	Methodist									Elmina	0	-2074665	5.05	-1.483		0	0	0			0	0
38	U65	U	65	Komendah / Commenda	1867	0	1840	0				0	Wesleyan Methodist Church	Wesleyan Methodist Church	Methodist									Elmina	0	-2074665	5.05	-1.483		0	0	0			0	0
38	U65	U	65	Komendah / Commenda	1868	0	1840	0				0	Wesleyan Methodist Church	Wesleyan Methodist Church	Methodist									Elmina	0	-2074665	5.05	-1.483		0	0	0			0	0
38	U65	U	65	Komendah / Commenda	1869	0	1840	0				0	Wesleyan Methodist Church	Wesleyan Methodist Church	Methodist									Elmina	0	-2074665	5.05	-1.483		0	0	0			0	0
38	U65	U	65	Komendah / Commenda	1870	0	1840	0				0	Wesleyan Methodist Church	Wesleyan Methodist Church	Methodist									Elmina	0	-2074665	5.05	-1.483		0	0	0			0	0
38	U65	U	65	Komendah / Commenda	1871	0	1840	0				0	Wesleyan Methodist Church	Wesleyan Methodist Church	Methodist									Elmina	0	-2074665	5.05	-1.483		0	0	0			0	0
38	U65	U	65	Komendah / Commenda	1872	0	1840	0				0	Wesleyan Methodist Church	Wesleyan Methodist Church	Methodist									Elmina	0	-2074665	5.05	-1.483		0	0	0			0	0
38	U65	U	65	Komendah / Commenda	1873	1	1840	0				0	Wesleyan Methodist Church	Wesleyan Methodist Church	Methodist									Elmina	0	-2074665	5.05	-1.483		0	0	0			0	0
38	U65	U	65	Komendah / Commenda	1874	1	1840	0				0	Wesleyan Methodist Church	Wesleyan Methodist Church	Methodist									Elmina	0	-2074665	5.05	-1.483		0	0	0			0	0
38	U65	U	65	Komendah / Commenda	1875	1	1840	0		90	100	0	Wesleyan Methodist Church	Wesleyan Methodist Church	Methodist						Elmina	Elmina		Elmina	0	-2074665	5.05	-1.483		0	0	0			0	0
38	U65	U	65	Komendah / Commenda	1876	1	1840	0		11	30	0	Wesleyan Methodist Church	Wesleyan Methodist Church	Methodist	T. Laing	152				Elmina	Elmina		Elmina	0	-2074665	5.05	-1.483		0	0	0			0	0
38	U65	U	65	Komendah / Commenda	1877	1	1840	0			30	0	Wesleyan Methodist Church	Wesleyan Methodist Church	Methodist	T. Laing	152				Elmina	Elmina		Elmina	0	-2074665	5.05	-1.483		0	0	0			0	0
38	U65	U	65	Komendah / Commenda	1878	1	1840	0			30	0	Wesleyan Methodist Church	Wesleyan Methodist Church	Methodist	Parker	104				Elmina	Elmina		Elmina	0	-2074665	5.05	-1.483		0	0	0			0	0
38	U65	U	65	Komendah / Commenda	1879	1	1840	0			50	0	Wesleyan Methodist Church	Wesleyan Methodist Church	Methodist	Parker	104				Elmina	Elmina		Elmina	0	-2074665	5.05	-1.483		0	0	0			0	0
38	U65	U	65	Komendah / Commenda	1880	1	1840	0				0	Wesleyan Methodist Church	Wesleyan Methodist Church	Methodist	John Plange	121				Elmina	Elmina		Elmina	0	-2074665	5.05	-1.483	Wesleyan Minutes	0	0	0			0	0
38	U65	U	65	Komendah / Commenda	1881	1	1840	0				0	Wesleyan Methodist Church	Wesleyan Methodist Church	Methodist	John Plange	121				Elmina	Elmina		Elmina	0	-2074665	5.05	-1.483	Wesleyan Minutes	0	0	0			0	0
38	U65	U	65	Komendah / Commenda	1882	1	1840	0				0	Wesleyan Methodist Church	Wesleyan Methodist Church	Methodist	an Agent					Elmina	Elmina		Elmina	0	-2074665	5.05	-1.483	Wesleyan Minutes	0	0	0			0	0
38	U65	U	65	Komendah / Commenda	1883	1	1840	0				0	Wesleyan Methodist Church	Wesleyan Methodist Church	Methodist						Elmina	Elmina	Elmina	Elmina	0	-2074665	5.05	-1.483		0	0	0			0	0
38	U65	U	65	Komendah / Commenda	1884	1	1840	0				0	Wesleyan Methodist Church	Wesleyan Methodist Church	Methodist	Agents					Elmina	Elmina	Elmina	Elmina	0	-2074665	5.05	-1.483	Wesleyan Minutes	0	0	0			0	0
38	U65	U	65	Komendah / Commenda	1885	1	1840	0			100	0	Wesleyan Methodist Church	Wesleyan Methodist Church	Methodist	E.P. Dontoh	113				Elmina	Elmina	Elmina	Elmina	0	-2074665	5.05	-1.483		0	0	0			0	0
38	U65	U	65	Komendah / Commenda	1886	1	1840	0			100	0	Wesleyan Methodist Church	Wesleyan Methodist Church	Methodist	Isaac Hayford	2150				Elmina	Elmina	Elmina	Elmina	0	-2074665	5.05	-1.483		0	0	0			0	0
38	U65	U	65	Komendah / Commenda	1887	1	1840	0			100	0	Wesleyan Methodist Church	Wesleyan Methodist Church	Methodist	Isaac Hayford	2150				Elmina	Elmina		Elmina	0	-2074665	5.05	-1.483		0	0	0			0	0
38	U65	U	65	Komendah / Commenda	1888	1	1840	0			100	0	Wesleyan Methodist Church	Wesleyan Methodist Church	Methodist	Loo	153				Elmina	Elmina		Elmina	0	-2074665	5.05	-1.483		0	0	0			0	0
38	U65	U	65	Komendah / Commenda	1889	1	1840	0		100	100	0	Wesleyan Methodist Church	Wesleyan Methodist Church	Methodist	Loo	153				Elmina	Elmina		Elmina	0	-2074665	5.05	-1.483		0	0	0			0	0
38	U65	U	65	Komendah / Commenda	1890	1	1840	0		80		0	Wesleyan Methodist Church	Wesleyan Methodist Church	Methodist	Anaman	106				Elmina	Elmina		Elmina	0	-2074665	5.05	-1.483		0	0	0			0	0
38	U65	U	65	Komendah / Commenda	1891	1	1840	0		100		0	Wesleyan Methodist Church	Wesleyan Methodist Church	Methodist						Elmina	Elmina		Elmina	0	-2074665	5.05	-1.483		0	0	0			0	0
38	U65	U	65	Komendah / Commenda	1892	1	1840	0		100		0	Wesleyan Methodist Church	Wesleyan Methodist Church	Methodist						Elmina	Elmina		Elmina	0	-2074665	5.05	-1.483		0	0	0			0	0
38	U65	U	65	Komendah / Commenda	1893	1	1840	0		150		0	Wesleyan Methodist Church	Wesleyan Methodist Church	Methodist						Elmina	Elmina		Elmina	0	-2074665	5.05	-1.483		0	0	0			0	0
38	U65	U	65	Komendah / Commenda	1894	1	1840	0		80	150	0	Wesleyan Methodist Church	Wesleyan Methodist Church	Methodist						Elmina	Elmina		Elmina	0	-2074665	5.05	-1.483		0	0	0			0	0
38	U65	U	65	Komendah / Commenda	1895	1	1840	0		66	200	0	Wesleyan Methodist Church	Wesleyan Methodist Church	Methodist						Elmina	Elmina		Elmina	0	-2074665	5.05	-1.483		0	0	0			0	0
38	U65	U	65	Komendah / Commenda	1896	1	1840	0		100	180	1	Wesleyan Methodist Church	Wesleyan Methodist Church	Methodist						Elmina	Elmina		Elmina	0	-2074665	5.05	-1.483		0	0	0			0	0
38	U65	U	65	Komendah / Commenda	1897	1	1840	0		110	180	1	Wesleyan Methodist Church	Wesleyan Methodist Church	Methodist						Elmina	Elmina		Elmina	0	-2074665	5.05	-1.483		0	0	0			0	0
38	U65	U	65	Komendah / Commenda	1898	1	1840	0		110	180	1	Wesleyan Methodist Church	Wesleyan Methodist Church	Methodist						Elmina	Elmina		Elmina	0	-2074665	5.05	-1.483		0	0	0			0	0
38	U65	U	65	Komendah / Commenda	1899	1	1840	0		100	180	1	Wesleyan Methodist Church	Wesleyan Methodist Church	Methodist						Elmina	Elmina		Elmina	0	-2074665	5.05	-1.483		0	0	0			0	0
38	U65	U	65	Komendah / Commenda	1900	1	1840	0				1	Wesleyan Methodist Church	Wesleyan Methodist Church	Methodist									Elmina	0	-2074665	5.05	-1.483		0	0	0			0	0
38	U65	U	65	Komendah / Commenda	1901	1	1840	0				1	Wesleyan Methodist Church	Wesleyan Methodist Church	Methodist									Elmina	0	-2074665	5.05	-1.483		0	0	0			0	0
38	U65	U	65	Komendah / Commenda	1902	1	1840	0				1	Wesleyan Methodist Church	Wesleyan Methodist Church	Methodist									Elmina	0	-2074665	5.05	-1.483		0	0	0			0	0
38	U65	U	65	Komendah / Commenda	1903	1	1840	0				0	Wesleyan Methodist Church	Wesleyan Methodist Church	Methodist									Elmina	0	-2074665	5.05	-1.483		0	0	0			0	0
38	U65	U	65	Komendah / Commenda	1904	1	1840	0				0	Wesleyan Methodist Church	Wesleyan Methodist Church	Methodist									Elmina	0	-2074665	5.05	-1.483		0	0	0			0	0
38	U65	U	65	Komendah / Commenda	1905	1	1840	0				0	Wesleyan Methodist Church	Wesleyan Methodist Church	Methodist						Elmina	Elmina		Elmina	0	-2074665	5.05	-1.483		0	0	0			0	0
38	U65	U	65	Komendah / Commenda	1906	1	1840	0				0	Wesleyan Methodist Church	Wesleyan Methodist Church	Methodist									Elmina	0	-2074665	5.05	-1.483		0	0	0			0	0
38	U65	U	65	Komendah / Commenda	1907	1	1840	0				0	Wesleyan Methodist Church	Wesleyan Methodist Church	Methodist									Elmina	0	-2074665	5.05	-1.483		0	0	0			0	0
38	U65	U	65	Komendah / Commenda	1908	1	1840	0				0	Wesleyan Methodist Church	Wesleyan Methodist Church	Methodist									Elmina	0	-2074665	5.05	-1.483		0	0	0			0	0
38	U65	U	65	Komendah / Commenda	1909	1	1840	0				0	Wesleyan Methodist Church	Wesleyan Methodist Church	Methodist									Elmina	0	-2074665	5.05	-1.483		0	0	0			0	0
38	U65	U	65	Komendah / Commenda	1910	1	1840	0				0	Wesleyan Methodist Church	Wesleyan Methodist Church	Methodist						Elmina	Elmina		Elmina	0	-2074665	5.05	-1.483		0	0	0			0	0
38	U65	U	65	Komendah / Commenda	1911	1	1840	0				0	Wesleyan Methodist Church	Wesleyan Methodist Church	Methodist									Elmina	0	-2074665	5.05	-1.483		0	0	0			0	0
38	U65	U	65	Komendah / Commenda	1912	1	1840	0				0	Wesleyan Methodist Church	Wesleyan Methodist Church	Methodist									Elmina	0	-2074665	5.05	-1.483		0	0	0			0	0
38	U65	U	65	Komendah / Commenda	1913	1	1840	0				0	Wesleyan Methodist Church	Wesleyan Methodist Church	Methodist									Elmina	0	-2074665	5.05	-1.483		0	0	0			0	0
38	U65	U	65	Komendah / Commenda	1914	1	1840	0				0	Wesleyan Methodist Church	Wesleyan Methodist Church	Methodist									Elmina	0	-2074665	5.05	-1.483		0	0	0			0	0
38	U65	U	65	Komendah / Commenda	1915	1	1840	0				0	Wesleyan Methodist Church	Wesleyan Methodist Church	Methodist									Elmina	0	-2074665	5.05	-1.483		0	0	0			0	0
38	U65	U	65	Komendah / Commenda	1916	1	1840	0				0	Wesleyan Methodist Church	Wesleyan Methodist Church	Methodist						Elmina	Elmina		Elmina	0	-2074665	5.05	-1.483		0	0	0			0	0
38	U65	U	65	Komendah / Commenda	1917	1	1840	0				0	Wesleyan Methodist Church	Wesleyan Methodist Church	Methodist									Elmina	0	-2074665	5.05	-1.483		0	0	0			0	0
38	U65	U	65	Komendah / Commenda	1918	1	1840	0				0	Wesleyan Methodist Church	Wesleyan Methodist Church	Methodist									Elmina	0	-2074665	5.05	-1.483		0	0	0			0	0
38	U65	U	65	Komendah / Commenda	1919	1	1840	0				0	Wesleyan Methodist Church	Wesleyan Methodist Church	Methodist									Elmina	0	-2074665	5.05	-1.483		0	0	0			0	0
38	U65	U	65	Komendah / Commenda	1920	1	1840	0				0	Wesleyan Methodist Church	Wesleyan Methodist Church	Methodist									Elmina	0	-2074665	5.05	-1.483		0	0	0			0	0
38	U65	U	65	Komendah / Commenda	1921	1	1840	0				0	Wesleyan Methodist Church	Wesleyan Methodist Church	Methodist									Elmina	0	-2074665	5.05	-1.483		0	0	0			0	0
38	U65	U	65	Komendah / Commenda	1922	1	1840	0				0	Wesleyan Methodist Church	Wesleyan Methodist Church	Methodist									Elmina	0	-2074665	5.05	-1.483		0	0	0			0	0
38	U65	U	65	Komendah / Commenda	1923	1	1840	0				0	Wesleyan Methodist Church	Wesleyan Methodist Church	Methodist						Elmina	Elmina		Elmina	0	-2074665	5.05	-1.483		0	0	0			0	0
38	U65	U	65	Komendah / Commenda	1924	1	1840	0				0	Wesleyan Methodist Church	Wesleyan Methodist Church	Methodist									Elmina	0	-2074665	5.05	-1.483		0	0	0			0	0
38	U65	U	65	Komendah / Commenda	1925	1	1840	0				0	Wesleyan Methodist Church	Wesleyan Methodist Church	Methodist									Elmina	0	-2074665	5.05	-1.483		0	0	0			0	0
38	U65	U	65	Komendah / Commenda	1926	1	1840	0				0	Wesleyan Methodist Church	Wesleyan Methodist Church	Methodist									Elmina	0	-2074665	5.05	-1.483		0	0	0			0	0
38	U65	U	65	Komendah / Commenda	1927	1	1840	0				0	Wesleyan Methodist Church	Wesleyan Methodist Church	Methodist									Elmina	0	-2074665	5.05	-1.483		0	0	0			0	0
38	U65	U	65	Komendah / Commenda	1928	1	1840	0				0	Wesleyan Methodist Church	Wesleyan Methodist Church	Methodist						Elmina	Elmina		Elmina	0	-2074665	5.05	-1.483		0	0	0			0	0
38	U65	U	65	Komendah / Commenda	1929	1	1840	0				0	Wesleyan Methodist Church	Wesleyan Methodist Church	Methodist									Elmina	0	-2074665	5.05	-1.483		0	0	0			0	0
38	U65	U	65	Komendah / Commenda	1930	1	1840	0				0	Wesleyan Methodist Church	Wesleyan Methodist Church	Methodist									Elmina	0	-2074665	5.05	-1.483		0	0	0			0	0
38	U65	U	65	Komendah / Commenda	1931	1	1840	0				0	Wesleyan Methodist Church	Wesleyan Methodist Church	Methodist									Elmina	0	-2074665	5.05	-1.483		0	0	0			0	0
38	U65	U	65	Komendah / Commenda	1932	1	1840	0				0	Wesleyan Methodist Church	Wesleyan Methodist Church	Methodist						Elmina	Elmina		Elmina	0	-2074665	5.05	-1.483		0	0	0			0	0
39	T65	T	65	Dominasi	1888	1	1888	0			1000	0	Wesleyan Methodist Church	Wesleyan Methodist Church	Methodist	Loo	153				Elmina	Elmina		Elmina	0	-2072482	5.067	-1.55		0	0	0			0	0
39	T65	T	65	Dominasi	1889	1	1888	0		1000	1000	0	Wesleyan Methodist Church	Wesleyan Methodist Church	Methodist	Loo	153				Elmina	Elmina		Elmina	0	-2072482	5.067	-1.55		0	0	0			0	0
39	T65	T	65	Dominasi	1890	1	1888	0		40		0	Wesleyan Methodist Church	Wesleyan Methodist Church	Methodist	Anaman	106				Elmina	Elmina		Elmina	0	-2072482	5.067	-1.55		0	0	0			0	0
39	T65	T	65	Dominasi	1891	1	1888	0		30		0	Wesleyan Methodist Church	Wesleyan Methodist Church	Methodist						Elmina	Elmina		Elmina	0	-2072482	5.067	-1.55		0	0	0			0	0
39	T65	T	65	Dominasi	1892	1	1888	0		50		0	Wesleyan Methodist Church	Wesleyan Methodist Church	Methodist						Elmina	Elmina		Elmina	0	-2072482	5.067	-1.55		0	0	0			0	0
39	T65	T	65	Dominasi	1893	1	1888	0		50		0	Wesleyan Methodist Church	Wesleyan Methodist Church	Methodist						Elmina	Elmina		Elmina	0	-2072482	5.067	-1.55		0	0	0			0	0
39	T65	T	65	Dominasi	1894	1	1888	0		15	30	0	Wesleyan Methodist Church	Wesleyan Methodist Church	Methodist						Elmina	Elmina		Elmina	0	-2072482	5.067	-1.55		0	0	0			0	0
39	T65	T	65	Dominasi	1895	1	1888	0		30	50	0	Wesleyan Methodist Church	Wesleyan Methodist Church	Methodist						Elmina	Elmina		Elmina	0	-2072482	5.067	-1.55		0	0	0			0	0
39	T65	T	65	Dominasi	1896	1	1888	0		30	50	0	Wesleyan Methodist Church	Wesleyan Methodist Church	Methodist						Elmina	Elmina		Elmina	0	-2072482	5.067	-1.55		0	0	0			0	0
39	T65	T	65	Dominasi	1897	1	1888	0		32	50	0	Wesleyan Methodist Church	Wesleyan Methodist Church	Methodist						Elmina	Elmina		Elmina	0	-2072482	5.067	-1.55		0	0	0			0	0
39	T65	T	65	Dominasi	1898	1	1888	0		32	50	0	Wesleyan Methodist Church	Wesleyan Methodist Church	Methodist						Elmina	Elmina		Elmina	0	-2072482	5.067	-1.55		0	0	0			0	0
39	T65	T	65	Dominasi	1899	1	1888	0		30	50	0	Wesleyan Methodist Church	Wesleyan Methodist Church	Methodist						Elmina	Elmina		Elmina	0	-2072482	5.067	-1.55		0	0	0			0	0
39	T65	T	65	Dominasi	1900	1	1888	0				0	Wesleyan Methodist Church	Wesleyan Methodist Church	Methodist									Elmina	0	-2072482	5.067	-1.55		0	0	0			0	0
39	T65	T	65	Dominasi	1901	1	1888	0				0	Wesleyan Methodist Church	Wesleyan Methodist Church	Methodist									Elmina	0	-2072482	5.067	-1.55		0	0	0			0	0
39	T65	T	65	Dominasi	1902	1	1888	0				0	Wesleyan Methodist Church	Wesleyan Methodist Church	Methodist									Elmina	0	-2072482	5.067	-1.55		0	0	0			0	0
39	T65	T	65	Dominasi	1903	1	1888	0				0	Wesleyan Methodist Church	Wesleyan Methodist Church	Methodist									Elmina	0	-2072482	5.067	-1.55		0	0	0			0	0
39	T65	T	65	Dominasi	1904	1	1888	0				0	Wesleyan Methodist Church	Wesleyan Methodist Church	Methodist									Elmina	0	-2072482	5.067	-1.55		0	0	0			0	0
39	T65	T	65	Dominasi	1905	1	1888	0				0	Wesleyan Methodist Church	Wesleyan Methodist Church	Methodist						Elmina	Elmina		Elmina	0	-2072482	5.067	-1.55		0	0	0			0	0
39	T65	T	65	Dominasi	1906	1	1888	0				0	Wesleyan Methodist Church	Wesleyan Methodist Church	Methodist									Elmina	0	-2072482	5.067	-1.55		0	0	0			0	0
39	T65	T	65	Dominasi	1907	1	1888	0				0	Wesleyan Methodist Church	Wesleyan Methodist Church	Methodist									Elmina	0	-2072482	5.067	-1.55		0	0	0			0	0
39	T65	T	65	Dominasi	1908	1	1888	0				0	Wesleyan Methodist Church	Wesleyan Methodist Church	Methodist									Elmina	0	-2072482	5.067	-1.55		0	0	0			0	0
39	T65	T	65	Dominasi	1909	1	1888	0				0	Wesleyan Methodist Church	Wesleyan Methodist Church	Methodist									Elmina	0	-2072482	5.067	-1.55		0	0	0			0	0
39	T65	T	65	Dominasi	1910	1	1888	0				0	Wesleyan Methodist Church	Wesleyan Methodist Church	Methodist						Elmina	Elmina		Elmina	0	-2072482	5.067	-1.55		0	0	0			0	0
39	T65	T	65	Dominasi	1911	1	1888	0				0	Wesleyan Methodist Church	Wesleyan Methodist Church	Methodist									Elmina	0	-2072482	5.067	-1.55		0	0	0			0	0
39	T65	T	65	Dominasi	1912	1	1888	0				0	Wesleyan Methodist Church	Wesleyan Methodist Church	Methodist									Elmina	0	-2072482	5.067	-1.55		0	0	0			0	0
39	T65	T	65	Dominasi	1913	1	1888	0				0	Wesleyan Methodist Church	Wesleyan Methodist Church	Methodist									Elmina	0	-2072482	5.067	-1.55		0	0	0			0	0
39	T65	T	65	Dominasi	1914	1	1888	0				0	Wesleyan Methodist Church	Wesleyan Methodist Church	Methodist									Elmina	0	-2072482	5.067	-1.55		0	0	0			0	0
39	T65	T	65	Dominasi	1915	1	1888	0				0	Wesleyan Methodist Church	Wesleyan Methodist Church	Methodist									Elmina	0	-2072482	5.067	-1.55		0	0	0			0	0
39	T65	T	65	Dominasi	1916	1	1888	0				0	Wesleyan Methodist Church	Wesleyan Methodist Church	Methodist						Elmina	Elmina		Elmina	0	-2072482	5.067	-1.55		0	0	0			0	0
39	T65	T	65	Dominasi	1917	1	1888	0				0	Wesleyan Methodist Church	Wesleyan Methodist Church	Methodist									Elmina	0	-2072482	5.067	-1.55		0	0	0			0	0
39	T65	T	65	Dominasi	1918	1	1888	0				0	Wesleyan Methodist Church	Wesleyan Methodist Church	Methodist									Elmina	0	-2072482	5.067	-1.55		0	0	0			0	0
39	T65	T	65	Dominasi	1919	1	1888	0				0	Wesleyan Methodist Church	Wesleyan Methodist Church	Methodist									Elmina	0	-2072482	5.067	-1.55		0	0	0			0	0
39	T65	T	65	Dominasi	1920	1	1888	0				0	Wesleyan Methodist Church	Wesleyan Methodist Church	Methodist									Elmina	0	-2072482	5.067	-1.55		0	0	0			0	0
39	T65	T	65	Dominasi	1921	1	1888	0				0	Wesleyan Methodist Church	Wesleyan Methodist Church	Methodist									Elmina	0	-2072482	5.067	-1.55		0	0	0			0	0
39	T65	T	65	Dominasi	1922	1	1888	0				0	Wesleyan Methodist Church	Wesleyan Methodist Church	Methodist									Elmina	0	-2072482	5.067	-1.55		0	0	0			0	0
39	T65	T	65	Dominasi	1923	1	1888	0				0	Wesleyan Methodist Church	Wesleyan Methodist Church	Methodist						Elmina	Elmina		Elmina	0	-2072482	5.067	-1.55		0	0	0			0	0
39	T65	T	65	Dominasi	1924	1	1888	0				0	Wesleyan Methodist Church	Wesleyan Methodist Church	Methodist									Elmina	0	-2072482	5.067	-1.55		0	0	0			0	0
39	T65	T	65	Dominasi	1925	1	1888	0				0	Wesleyan Methodist Church	Wesleyan Methodist Church	Methodist									Elmina	0	-2072482	5.067	-1.55		0	0	0			0	0
39	T65	T	65	Dominasi	1926	1	1888	0				0	Wesleyan Methodist Church	Wesleyan Methodist Church	Methodist									Elmina	0	-2072482	5.067	-1.55		0	0	0			0	0
39	T65	T	65	Dominasi	1927	1	1888	0				0	Wesleyan Methodist Church	Wesleyan Methodist Church	Methodist									Elmina	0	-2072482	5.067	-1.55		0	0	0			0	0
39	T65	T	65	Dominasi	1928	1	1888	0				0	Wesleyan Methodist Church	Wesleyan Methodist Church	Methodist						Elmina	Elmina		Elmina	0	-2072482	5.067	-1.55		0	0	0			0	0
39	T65	T	65	Dominasi	1929	1	1888	0				0	Wesleyan Methodist Church	Wesleyan Methodist Church	Methodist									Elmina	0	-2072482	5.067	-1.55		0	0	0			0	0
39	T65	T	65	Dominasi	1930	1	1888	0				0	Wesleyan Methodist Church	Wesleyan Methodist Church	Methodist									Elmina	0	-2072482	5.067	-1.55		0	0	0			0	0
39	T65	T	65	Dominasi	1931	1	1888	0				0	Wesleyan Methodist Church	Wesleyan Methodist Church	Methodist									Elmina	0	-2072482	5.067	-1.55		0	0	0			0	0
39	T65	T	65	Dominasi	1932	1	1888	0				0	Wesleyan Methodist Church	Wesleyan Methodist Church	Methodist						Elmina	Elmina	Cape Coast	Elmina	0	-2072482	5.067	-1.55		0	0	0			0	0
40	U64	U	63	Ankasi and Mampong	1857	1	1857	0	200			0	Wesleyan Methodist Church	Wesleyan Methodist Church	Methodist	William Duaku	151	122	117	2156	Cape Coast	Cape Coast	Cape Coast	Elmina	0	-2069473	5.2	-1.417		0	0	0			0	0
40	U64	U	63	Ankasi and Mampong	1858	1	1857	0				0	Wesleyan Methodist Church	Wesleyan Methodist Church	Methodist									Elmina	0	-2069473	5.2	-1.417		0	0	0			0	0
40	U64	U	63	Ankasi and Mampong	1859	1	1857	0	200			0	Wesleyan Methodist Church	Wesleyan Methodist Church	Methodist						Cape Coast	Cape Coast		Elmina	0	-2069473	5.2	-1.417		0	0	0			0	0
40	U64	U	63	Ankasi and Mampong	1860	1	1857	0	150			0	Wesleyan Methodist Church	Wesleyan Methodist Church	Methodist						Cape Coast	Cape Coast		Elmina	0	-2069473	5.2	-1.417		0	0	0			0	0
40	U64	U	63	Ankasi and Mampong	1861	1	1857	0		150	150	0	Wesleyan Methodist Church	Wesleyan Methodist Church	Methodist	L.W. Luaku	151	130	288	2153	Cape Coast	Cape Coast	Cape Coast	Elmina	0	-2069473	5.2	-1.417		0	0	0			0	0
40	U64	U	63	Ankasi and Mampong	1862	1	1857	0				0	Wesleyan Methodist Church	Wesleyan Methodist Church	Methodist									Elmina	0	-2069473	5.2	-1.417	Wesleyan Minutes	0	0	0			0	0
40	U64	U	63	Ankasi and Mampong	1863	1	1857	0				0	Wesleyan Methodist Church	Wesleyan Methodist Church	Methodist									Elmina	0	-2069473	5.2	-1.417	Wesleyan Minutes	0	0	0			0	0
40	U64	U	63	Ankasi and Mampong	1864	1	1857	0				0	Wesleyan Methodist Church	Wesleyan Methodist Church	Methodist									Elmina	0	-2069473	5.2	-1.417	Wesleyan Minutes	0	0	0			0	0
40	U64	U	63	Ankasi and Mampong	1865	1	1857	0				0	Wesleyan Methodist Church	Wesleyan Methodist Church	Methodist									Elmina	0	-2069473	5.2	-1.417	Wesleyan Minutes	0	0	0			0	0
40	U64	U	63	Ankasi and Mampong	1866	1	1857	0				0	Wesleyan Methodist Church	Wesleyan Methodist Church	Methodist									Elmina	0	-2069473	5.2	-1.417	Wesleyan Minutes	0	0	0			0	0
40	U64	U	63	Ankasi and Mampong	1867	1	1857	0	23	70	100	0	Wesleyan Methodist Church	Wesleyan Methodist Church	Methodist						Cape Coast	Cape Coast		Elmina	0	-2069473	5.2	-1.417		0	0	0			0	0
40	U64	U	63	Ankasi and Mampong	1868	1	1857	0	18	70	100	0	Wesleyan Methodist Church	Wesleyan Methodist Church	Methodist						Cape Coast	Cape Coast		Elmina	0	-2069473	5.2	-1.417		0	0	0			0	0
40	U64	U	63	Ankasi and Mampong	1869	1	1857	0	23	70	100	0	Wesleyan Methodist Church	Wesleyan Methodist Church	Methodist						Cape Coast	Cape Coast		Elmina	0	-2069473	5.2	-1.417		0	0	0			0	0
40	U64	U	63	Ankasi and Mampong	1870	1	1857	0	21	70	100	0	Wesleyan Methodist Church	Wesleyan Methodist Church	Methodist						Cape Coast	Cape Coast		Elmina	0	-2069473	5.2	-1.417		0	0	0			0	0
40	U64	U	63	Ankasi and Mampong	1871	1	1857	0	28	70	100	0	Wesleyan Methodist Church	Wesleyan Methodist Church	Methodist	M. Grimmer, J. Milum, T. Laing, J. A. Salomon	284	2144	152	2145	Cape Coast	Cape Coast		Elmina	0	-2069473	5.2	-1.417		0	0	0			0	0
40	U64	U	63	Ankasi and Mampong	1872	1	1857	0		70	100	0	Wesleyan Methodist Church	Wesleyan Methodist Church	Methodist						Cape Coast	Cape Coast		Elmina	0	-2069473	5.2	-1.417		0	0	0			0	0
40	U64	U	63	Ankasi and Mampong	1873	0	1857	0				0	Wesleyan Methodist Church	Wesleyan Methodist Church	Methodist									Elmina	0	-2069473	5.2	-1.417		0	0	0			0	0
40	U64	U	63	Ankasi and Mampong	1874	0	1857	0				0	Wesleyan Methodist Church	Wesleyan Methodist Church	Methodist									Elmina	0	-2069473	5.2	-1.417		0	0	0			0	0
40	U64	U	63	Ankasi and Mampong	1875	1	1857	0		60	80	0	Wesleyan Methodist Church	Wesleyan Methodist Church	Methodist						Elmina	Elmina		Elmina	0	-2069473	5.2	-1.417		0	0	0			0	0
40	U64	U	63	Ankasi and Mampong	1876	1	1857	0		36	50	0	Wesleyan Methodist Church	Wesleyan Methodist Church	Methodist	T. Laing	152				Elmina	Elmina		Elmina	0	-2069473	5.2	-1.417		0	0	0			0	0
40	U64	U	63	Ankasi and Mampong	1877	1	1857	0			50	0	Wesleyan Methodist Church	Wesleyan Methodist Church	Methodist	T. Laing	152				Elmina	Elmina		Elmina	0	-2069473	5.2	-1.417		0	0	0			0	0
40	U64	U	63	Ankasi and Mampong	1878	1	1857	0			200	0	Wesleyan Methodist Church	Wesleyan Methodist Church	Methodist	Parker	104				Elmina	Elmina		Elmina	0	-2069473	5.2	-1.417		0	0	0			0	0
40	U64	U	63	Ankasi and Mampong	1879	1	1857	0			200	0	Wesleyan Methodist Church	Wesleyan Methodist Church	Methodist	Parker	104				Elmina	Elmina		Elmina	0	-2069473	5.2	-1.417		0	0	0			0	0
40	U64	U	63	Ankasi and Mampong	1880	1	1857	0				0	Wesleyan Methodist Church	Wesleyan Methodist Church	Methodist						Elmina	Elmina		Elmina	0	-2069473	5.2	-1.417		0	0	0			0	0
40	U64	U	63	Ankasi and Mampong	1881	1	1857	0				0	Wesleyan Methodist Church	Wesleyan Methodist Church	Methodist						Elmina	Elmina		Elmina	0	-2069473	5.2	-1.417		0	0	0			0	0
40	U64	U	63	Ankasi and Mampong	1882	1	1857	0				0	Wesleyan Methodist Church	Wesleyan Methodist Church	Methodist						Elmina	Elmina		Elmina	0	-2069473	5.2	-1.417		0	0	0			0	0
40	U64	U	63	Ankasi and Mampong	1883	1	1857	0				0	Wesleyan Methodist Church	Wesleyan Methodist Church	Methodist						Elmina	Elmina	Elmina	Elmina	0	-2069473	5.2	-1.417		0	0	0			0	0
40	U64	U	63	Ankasi and Mampong	1884	1	1857	0				0	Wesleyan Methodist Church	Wesleyan Methodist Church	Methodist	Agents					Elmina	Elmina	Elmina	Elmina	0	-2069473	5.2	-1.417	Wesleyan Minutes	0	0	0			0	0
40	U64	U	63	Ankasi and Mampong	1885	1	1857	0				0	Wesleyan Methodist Church	Wesleyan Methodist Church	Methodist	Agents					Elmina	Elmina	Elmina	Elmina	0	-2069473	5.2	-1.417	Wesleyan Minutes	0	0	0			0	0
40	U64	U	63	Ankasi and Mampong	1886	1	1857	0				0	Wesleyan Methodist Church	Wesleyan Methodist Church	Methodist						Elmina	Elmina		Elmina	0	-2069473	5.2	-1.417		0	0	0			0	0
40	U64	U	63	Ankasi and Mampong	1887	1	1857	0				0	Wesleyan Methodist Church	Wesleyan Methodist Church	Methodist						Elmina	Elmina		Elmina	0	-2069473	5.2	-1.417		0	0	0			0	0
40	U64	U	63	Ankasi and Mampong	1888	1	1857	0			60	0	Wesleyan Methodist Church	Wesleyan Methodist Church	Methodist	Loo	153				Elmina	Elmina		Elmina	0	-2069473	5.2	-1.417		0	0	0			0	0
40	U64	U	63	Ankasi and Mampong	1889	1	1857	0		60	60	0	Wesleyan Methodist Church	Wesleyan Methodist Church	Methodist	Loo	153				Elmina	Elmina		Elmina	0	-2069473	5.2	-1.417		0	0	0			0	0
40	U64	U	63	Ankasi and Mampong	1890	1	1857	0		50		0	Wesleyan Methodist Church	Wesleyan Methodist Church	Methodist	Anaman	106				Elmina	Elmina		Elmina	0	-2069473	5.2	-1.417		0	0	0			0	0
40	U64	U	63	Ankasi and Mampong	1891	1	1857	0		25		0	Wesleyan Methodist Church	Wesleyan Methodist Church	Methodist						Elmina	Elmina		Elmina	0	-2069473	5.2	-1.417		0	0	0			0	0
40	U64	U	63	Ankasi and Mampong	1892	1	1857	0		30		0	Wesleyan Methodist Church	Wesleyan Methodist Church	Methodist						Elmina	Elmina		Elmina	0	-2069473	5.2	-1.417		0	0	0			0	0
40	U64	U	63	Ankasi and Mampong	1893	1	1857	0		30		0	Wesleyan Methodist Church	Wesleyan Methodist Church	Methodist						Elmina	Elmina		Elmina	0	-2069473	5.2	-1.417		0	0	0			0	0
40	U64	U	63	Ankasi and Mampong	1894	1	1857	0		50	80	0	Wesleyan Methodist Church	Wesleyan Methodist Church	Methodist						Elmina	Elmina		Elmina	0	-2069473	5.2	-1.417		0	0	0			0	0
40	U64	U	63	Ankasi and Mampong	1895	1	1857	0		28	80	0	Wesleyan Methodist Church	Wesleyan Methodist Church	Methodist						Elmina	Elmina		Elmina	0	-2069473	5.2	-1.417		0	0	0			0	0
40	U64	U	63	Ankasi and Mampong	1896	0	1857	0				0	Wesleyan Methodist Church	Wesleyan Methodist Church	Methodist									Elmina	0	-2069473	5.2	-1.417		0	0	0			0	0
40	U64	U	63	Ankasi and Mampong	1897	0	1857	0				0	Wesleyan Methodist Church	Wesleyan Methodist Church	Methodist									Elmina	0	-2069473	5.2	-1.417		0	0	0			0	0
40	U64	U	63	Ankasi and Mampong	1898	0	1857	0				0	Wesleyan Methodist Church	Wesleyan Methodist Church	Methodist									Elmina	0	-2069473	5.2	-1.417		0	0	0			0	0
40	U64	U	63	Ankasi and Mampong	1899	1	1857	0		25	50	0	Wesleyan Methodist Church	Wesleyan Methodist Church	Methodist						Elmina	Elmina		Elmina	0	-2069473	5.2	-1.417		0	0	0			0	0
40	U64	U	63	Ankasi and Mampong	1900	0	1857	0				0	Wesleyan Methodist Church	Wesleyan Methodist Church	Methodist									Elmina	0	-2069473	5.2	-1.417		0	0	0			0	0
40	U64	U	63	Ankasi and Mampong	1901	0	1857	0				0	Wesleyan Methodist Church	Wesleyan Methodist Church	Methodist									Elmina	0	-2069473	5.2	-1.417		0	0	0			0	0
40	U64	U	63	Ankasi and Mampong	1902	0	1857	0				0	Wesleyan Methodist Church	Wesleyan Methodist Church	Methodist									Elmina	0	-2069473	5.2	-1.417		0	0	0			0	0
40	U64	U	63	Ankasi and Mampong	1903	0	1857	0				0	Wesleyan Methodist Church	Wesleyan Methodist Church	Methodist									Elmina	0	-2069473	5.2	-1.417		0	0	0			0	0
40	U64	U	63	Ankasi and Mampong	1904	0	1857	0				0	Wesleyan Methodist Church	Wesleyan Methodist Church	Methodist									Elmina	0	-2069473	5.2	-1.417		0	0	0			0	0
40	U64	U	63	Ankasi and Mampong	1905	1	1857	0				0	Wesleyan Methodist Church	Wesleyan Methodist Church	Methodist									Elmina	0	-2069473	5.2	-1.417		0	0	0			0	0
40	U64	U	63	Ankasi and Mampong	1906	1	1857	0				0	Wesleyan Methodist Church	Wesleyan Methodist Church	Methodist									Elmina	0	-2069473	5.2	-1.417		0	0	0			0	0
40	U64	U	63	Ankasi and Mampong	1907	1	1857	0				0	Wesleyan Methodist Church	Wesleyan Methodist Church	Methodist									Elmina	0	-2069473	5.2	-1.417		0	0	0			0	0
40	U64	U	63	Ankasi and Mampong	1908	1	1857	0				0	Wesleyan Methodist Church	Wesleyan Methodist Church	Methodist									Elmina	0	-2069473	5.2	-1.417		0	0	0			0	0
40	U64	U	63	Ankasi and Mampong	1909	1	1857	0				0	Wesleyan Methodist Church	Wesleyan Methodist Church	Methodist									Elmina	0	-2069473	5.2	-1.417		0	0	0			0	0
40	U64	U	63	Ankasi and Mampong	1910	1	1857	0				0	Wesleyan Methodist Church	Wesleyan Methodist Church	Methodist						Elmina	Elmina		Elmina	0	-2069473	5.2	-1.417		0	0	0			0	0
40	U64	U	63	Ankasi and Mampong	1911	1	1857	0				0	Wesleyan Methodist Church	Wesleyan Methodist Church	Methodist									Elmina	0	-2069473	5.2	-1.417		0	0	0			0	0
40	U64	U	63	Ankasi and Mampong	1912	1	1857	0				0	Wesleyan Methodist Church	Wesleyan Methodist Church	Methodist									Elmina	0	-2069473	5.2	-1.417		0	0	0			0	0
40	U64	U	63	Ankasi and Mampong	1913	1	1857	0				0	Wesleyan Methodist Church	Wesleyan Methodist Church	Methodist									Elmina	0	-2069473	5.2	-1.417		0	0	0			0	0
40	U64	U	63	Ankasi and Mampong	1914	1	1857	0				0	Wesleyan Methodist Church	Wesleyan Methodist Church	Methodist									Elmina	0	-2069473	5.2	-1.417		0	0	0			0	0
40	U64	U	63	Ankasi and Mampong	1915	1	1857	0				0	Wesleyan Methodist Church	Wesleyan Methodist Church	Methodist									Elmina	0	-2069473	5.2	-1.417		0	0	0			0	0
40	U64	U	63	Ankasi and Mampong	1916	1	1857	0				0	Wesleyan Methodist Church	Wesleyan Methodist Church	Methodist						Elmina	Elmina		Elmina	0	-2069473	5.2	-1.417		0	0	0			0	0
40	U64	U	63	Ankasi and Mampong	1917	1	1857	0				0	Wesleyan Methodist Church	Wesleyan Methodist Church	Methodist									Elmina	0	-2069473	5.2	-1.417		0	0	0			0	0
40	U64	U	63	Ankasi and Mampong	1918	1	1857	0				0	Wesleyan Methodist Church	Wesleyan Methodist Church	Methodist									Elmina	0	-2069473	5.2	-1.417		0	0	0			0	0
40	U64	U	63	Ankasi and Mampong	1919	1	1857	0				0	Wesleyan Methodist Church	Wesleyan Methodist Church	Methodist									Elmina	0	-2069473	5.2	-1.417		0	0	0			0	0
40	U64	U	63	Ankasi and Mampong	1920	1	1857	0				0	Wesleyan Methodist Church	Wesleyan Methodist Church	Methodist									Elmina	0	-2069473	5.2	-1.417		0	0	0			0	0
40	U64	U	63	Ankasi and Mampong	1921	1	1857	0				0	Wesleyan Methodist Church	Wesleyan Methodist Church	Methodist									Elmina	0	-2069473	5.2	-1.417		0	0	0			0	0
40	U64	U	63	Ankasi and Mampong	1922	1	1857	0				0	Wesleyan Methodist Church	Wesleyan Methodist Church	Methodist									Elmina	0	-2069473	5.2	-1.417		0	0	0			0	0
40	U64	U	63	Ankasi and Mampong	1923	1	1857	0				0	Wesleyan Methodist Church	Wesleyan Methodist Church	Methodist						Elmina	Elmina		Elmina	0	-2069473	5.2	-1.417		0	0	0			0	0
40	U64	U	63	Ankasi and Mampong	1924	1	1857	0				0	Wesleyan Methodist Church	Wesleyan Methodist Church	Methodist									Elmina	0	-2069473	5.2	-1.417		0	0	0			0	0
40	U64	U	63	Ankasi and Mampong	1925	1	1857	0				0	Wesleyan Methodist Church	Wesleyan Methodist Church	Methodist									Elmina	0	-2069473	5.2	-1.417		0	0	0			0	0
40	U64	U	63	Ankasi and Mampong	1926	1	1857	0				0	Wesleyan Methodist Church	Wesleyan Methodist Church	Methodist									Elmina	0	-2069473	5.2	-1.417		0	0	0			0	0
40	U64	U	63	Ankasi and Mampong	1927	1	1857	0				0	Wesleyan Methodist Church	Wesleyan Methodist Church	Methodist									Elmina	0	-2069473	5.2	-1.417		0	0	0			0	0
40	U64	U	63	Ankasi and Mampong	1928	1	1857	0				0	Wesleyan Methodist Church	Wesleyan Methodist Church	Methodist						Elmina	Elmina		Elmina	0	-2069473	5.2	-1.417		0	0	0			0	0
40	U64	U	63	Ankasi and Mampong	1929	1	1857	0				0	Wesleyan Methodist Church	Wesleyan Methodist Church	Methodist									Elmina	0	-2069473	5.2	-1.417		0	0	0			0	0
40	U64	U	63	Ankasi and Mampong	1930	1	1857	0				0	Wesleyan Methodist Church	Wesleyan Methodist Church	Methodist									Elmina	0	-2069473	5.2	-1.417		0	0	0			0	0
40	U64	U	63	Ankasi and Mampong	1931	1	1857	0				0	Wesleyan Methodist Church	Wesleyan Methodist Church	Methodist									Elmina	0	-2069473	5.2	-1.417		0	0	0			0	0
40	U64	U	63	Ankasi and Mampong	1932	1	1857	0				0	Wesleyan Methodist Church	Wesleyan Methodist Church	Methodist						Elmina	Elmina		Elmina	0	-2069473	5.2	-1.417		0	0	0			0	0
41	U64	U	64	Agona	1915	1	1915	0				0	Wesleyan Methodist Church	Wesleyan Methodist Church	Methodist									Elmina	0	-2067845	5.183	-1.433		0	0	0			0	0
41	U64	U	64	Agona	1916	1	1915	0				0	Wesleyan Methodist Church	Wesleyan Methodist Church	Methodist						Elmina	Elmina		Elmina	0	-2067845	5.183	-1.433		0	0	0			0	0
41	U64	U	64	Agona	1917	1	1915	0				0	Wesleyan Methodist Church	Wesleyan Methodist Church	Methodist									Elmina	0	-2067845	5.183	-1.433		0	0	0			0	0
41	U64	U	64	Agona	1918	1	1915	0				0	Wesleyan Methodist Church	Wesleyan Methodist Church	Methodist									Elmina	0	-2067845	5.183	-1.433		0	0	0			0	0
41	U64	U	64	Agona	1919	1	1915	0				0	Wesleyan Methodist Church	Wesleyan Methodist Church	Methodist									Elmina	0	-2067845	5.183	-1.433		0	0	0			0	0
41	U64	U	64	Agona	1920	1	1915	0				0	Wesleyan Methodist Church	Wesleyan Methodist Church	Methodist									Elmina	0	-2067845	5.183	-1.433		0	0	0			0	0
41	U64	U	64	Agona	1921	1	1915	0				0	Wesleyan Methodist Church	Wesleyan Methodist Church	Methodist									Elmina	0	-2067845	5.183	-1.433		0	0	0			0	0
41	U64	U	64	Agona	1922	1	1915	0				0	Wesleyan Methodist Church	Wesleyan Methodist Church	Methodist									Elmina	0	-2067845	5.183	-1.433		0	0	0			0	0
41	U64	U	64	Agona	1923	1	1915	0				0	Wesleyan Methodist Church	Wesleyan Methodist Church	Methodist						Elmina	Elmina		Elmina	0	-2067845	5.183	-1.433		0	0	0			0	0
41	U64	U	64	Agona	1924	1	1915	0				0	Wesleyan Methodist Church	Wesleyan Methodist Church	Methodist									Elmina	0	-2067845	5.183	-1.433		0	0	0			0	0
41	U64	U	64	Agona	1925	1	1915	0				0	Wesleyan Methodist Church	Wesleyan Methodist Church	Methodist									Elmina	0	-2067845	5.183	-1.433		0	0	0			0	0
41	U64	U	64	Agona	1926	1	1915	0				0	Wesleyan Methodist Church	Wesleyan Methodist Church	Methodist									Elmina	0	-2067845	5.183	-1.433		0	0	0			0	0
41	U64	U	64	Agona	1927	1	1915	0				0	Wesleyan Methodist Church	Wesleyan Methodist Church	Methodist									Elmina	0	-2067845	5.183	-1.433		0	0	0			0	0
41	U64	U	64	Agona	1928	1	1915	0				0	Wesleyan Methodist Church	Wesleyan Methodist Church	Methodist						Elmina	Elmina		Elmina	0	-2067845	5.183	-1.433		0	0	0			0	0
41	U64	U	64	Agona	1929	1	1915	0				0	Wesleyan Methodist Church	Wesleyan Methodist Church	Methodist									Elmina	0	-2067845	5.183	-1.433		0	0	0			0	0
41	U64	U	64	Agona	1930	1	1915	0				0	Wesleyan Methodist Church	Wesleyan Methodist Church	Methodist									Elmina	0	-2067845	5.183	-1.433		0	0	0			0	0
41	U64	U	64	Agona	1931	1	1915	0				0	Wesleyan Methodist Church	Wesleyan Methodist Church	Methodist									Elmina	0	-2067845	5.183	-1.433		0	0	0			0	0
41	U64	U	64	Agona	1932	1	1915	0				0	Wesleyan Methodist Church	Wesleyan Methodist Church	Methodist						Elmina	Elmina		Elmina	0	-2067845	5.183	-1.433		0	0	0			0	0
42	U65	U	65	Brenu Akyinum	1890	1	1890	0		30		0	Wesleyan Methodist Church	Wesleyan Methodist Church	Methodist	Anaman	106				Elmina	Elmina		Elmina	0	-2071456	5.067	-1.417		0	0	0			0	0
42	U65	U	65	Brenu Akyinum	1891	1	1890	0		20		0	Wesleyan Methodist Church	Wesleyan Methodist Church	Methodist						Elmina	Elmina		Elmina	0	-2071456	5.067	-1.417		0	0	0			0	0
42	U65	U	65	Brenu Akyinum	1892	1	1890	0		60		0	Wesleyan Methodist Church	Wesleyan Methodist Church	Methodist						Elmina	Elmina		Elmina	0	-2071456	5.067	-1.417		0	0	0			0	0
42	U65	U	65	Brenu Akyinum	1893	1	1890	0		60		0	Wesleyan Methodist Church	Wesleyan Methodist Church	Methodist						Elmina	Elmina		Elmina	0	-2071456	5.067	-1.417		0	0	0			0	0
42	U65	U	65	Brenu Akyinum	1894	1	1890	0		30	50	0	Wesleyan Methodist Church	Wesleyan Methodist Church	Methodist						Elmina	Elmina		Elmina	0	-2071456	5.067	-1.417		0	0	0			0	0
42	U65	U	65	Brenu Akyinum	1895	1	1890	0		25	60	1	Wesleyan Methodist Church	Wesleyan Methodist Church	Methodist						Elmina	Elmina		Elmina	0	-2071456	5.067	-1.417		0	0	0			0	0
42	U65	U	65	Brenu Akyinum	1896	1	1890	0		56	100	1	Wesleyan Methodist Church	Wesleyan Methodist Church	Methodist						Elmina	Elmina		Elmina	0	-2071456	5.067	-1.417		0	0	0			0	0
42	U65	U	65	Brenu Akyinum	1897	1	1890	0		60	100	1	Wesleyan Methodist Church	Wesleyan Methodist Church	Methodist						Elmina	Elmina		Elmina	0	-2071456	5.067	-1.417		0	0	0			0	0
42	U65	U	65	Brenu Akyinum	1898	1	1890	0		60	100	1	Wesleyan Methodist Church	Wesleyan Methodist Church	Methodist						Elmina	Elmina		Elmina	0	-2071456	5.067	-1.417		0	0	0			0	0
42	U65	U	65	Brenu Akyinum	1899	1	1890	0		60	100	1	Wesleyan Methodist Church	Wesleyan Methodist Church	Methodist						Elmina	Elmina		Elmina	0	-2071456	5.067	-1.417		0	0	0			0	0
42	U65	U	65	Brenu Akyinum	1900	1	1890	0				1	Wesleyan Methodist Church	Wesleyan Methodist Church	Methodist									Elmina	0	-2071456	5.067	-1.417		0	0	0			0	0
42	U65	U	65	Brenu Akyinum	1901	1	1890	0				0	Wesleyan Methodist Church	Wesleyan Methodist Church	Methodist									Elmina	0	-2071456	5.067	-1.417		0	0	0			0	0
42	U65	U	65	Brenu Akyinum	1902	1	1890	0				0	Wesleyan Methodist Church	Wesleyan Methodist Church	Methodist									Elmina	0	-2071456	5.067	-1.417		0	0	0			0	0
42	U65	U	65	Brenu Akyinum	1903	1	1890	0				0	Wesleyan Methodist Church	Wesleyan Methodist Church	Methodist									Elmina	0	-2071456	5.067	-1.417		0	0	0			0	0
42	U65	U	65	Brenu Akyinum	1904	1	1890	0				0	Wesleyan Methodist Church	Wesleyan Methodist Church	Methodist									Elmina	0	-2071456	5.067	-1.417		0	0	0			0	0
42	U65	U	65	Brenu Akyinum	1905	1	1890	0				0	Wesleyan Methodist Church	Wesleyan Methodist Church	Methodist						Elmina	Elmina		Elmina	0	-2071456	5.067	-1.417		0	0	0			0	0
42	U65	U	65	Brenu Akyinum	1906	1	1890	0				0	Wesleyan Methodist Church	Wesleyan Methodist Church	Methodist									Elmina	0	-2071456	5.067	-1.417		0	0	0			0	0
42	U65	U	65	Brenu Akyinum	1907	1	1890	0				0	Wesleyan Methodist Church	Wesleyan Methodist Church	Methodist									Elmina	0	-2071456	5.067	-1.417		0	0	0			0	0
42	U65	U	65	Brenu Akyinum	1908	1	1890	0				0	Wesleyan Methodist Church	Wesleyan Methodist Church	Methodist									Elmina	0	-2071456	5.067	-1.417		0	0	0			0	0
42	U65	U	65	Brenu Akyinum	1909	1	1890	0				0	Wesleyan Methodist Church	Wesleyan Methodist Church	Methodist									Elmina	0	-2071456	5.067	-1.417		0	0	0			0	0
42	U65	U	65	Brenu Akyinum	1910	1	1890	0				0	Wesleyan Methodist Church	Wesleyan Methodist Church	Methodist						Elmina	Elmina		Elmina	0	-2071456	5.067	-1.417		0	0	0			0	0
42	U65	U	65	Brenu Akyinum	1911	1	1890	0				0	Wesleyan Methodist Church	Wesleyan Methodist Church	Methodist									Elmina	0	-2071456	5.067	-1.417		0	0	0			0	0
42	U65	U	65	Brenu Akyinum	1912	1	1890	0				0	Wesleyan Methodist Church	Wesleyan Methodist Church	Methodist									Elmina	0	-2071456	5.067	-1.417		0	0	0			0	0
42	U65	U	65	Brenu Akyinum	1913	1	1890	0				0	Wesleyan Methodist Church	Wesleyan Methodist Church	Methodist									Elmina	0	-2071456	5.067	-1.417		0	0	0			0	0
42	U65	U	65	Brenu Akyinum	1914	1	1890	0				0	Wesleyan Methodist Church	Wesleyan Methodist Church	Methodist									Elmina	0	-2071456	5.067	-1.417		0	0	0			0	0
42	U65	U	65	Brenu Akyinum	1915	1	1890	0				0	Wesleyan Methodist Church	Wesleyan Methodist Church	Methodist									Elmina	0	-2071456	5.067	-1.417		0	0	0			0	0
42	U65	U	65	Brenu Akyinum	1916	1	1890	0				0	Wesleyan Methodist Church	Wesleyan Methodist Church	Methodist						Elmina	Elmina		Elmina	0	-2071456	5.067	-1.417		0	0	0			0	0
42	U65	U	65	Brenu Akyinum	1917	1	1890	0				0	Wesleyan Methodist Church	Wesleyan Methodist Church	Methodist									Elmina	0	-2071456	5.067	-1.417		0	0	0			0	0
42	U65	U	65	Brenu Akyinum	1918	1	1890	0				0	Wesleyan Methodist Church	Wesleyan Methodist Church	Methodist									Elmina	0	-2071456	5.067	-1.417		0	0	0			0	0
42	U65	U	65	Brenu Akyinum	1919	1	1890	0				0	Wesleyan Methodist Church	Wesleyan Methodist Church	Methodist									Elmina	0	-2071456	5.067	-1.417		0	0	0			0	0
42	U65	U	65	Brenu Akyinum	1920	1	1890	0				0	Wesleyan Methodist Church	Wesleyan Methodist Church	Methodist									Elmina	0	-2071456	5.067	-1.417		0	0	0			0	0
42	U65	U	65	Brenu Akyinum	1921	1	1890	0				0	Wesleyan Methodist Church	Wesleyan Methodist Church	Methodist									Elmina	0	-2071456	5.067	-1.417		0	0	0			0	0
42	U65	U	65	Brenu Akyinum	1922	1	1890	0				0	Wesleyan Methodist Church	Wesleyan Methodist Church	Methodist									Elmina	0	-2071456	5.067	-1.417		0	0	0			0	0
42	U65	U	65	Brenu Akyinum	1923	1	1890	0				0	Wesleyan Methodist Church	Wesleyan Methodist Church	Methodist						Elmina	Elmina		Elmina	0	-2071456	5.067	-1.417		0	0	0			0	0
42	U65	U	65	Brenu Akyinum	1924	1	1890	0				0	Wesleyan Methodist Church	Wesleyan Methodist Church	Methodist									Elmina	0	-2071456	5.067	-1.417		0	0	0			0	0
42	U65	U	65	Brenu Akyinum	1925	1	1890	0				0	Wesleyan Methodist Church	Wesleyan Methodist Church	Methodist									Elmina	0	-2071456	5.067	-1.417		0	0	0			0	0
42	U65	U	65	Brenu Akyinum	1926	1	1890	0				0	Wesleyan Methodist Church	Wesleyan Methodist Church	Methodist									Elmina	0	-2071456	5.067	-1.417		0	0	0			0	0
42	U65	U	65	Brenu Akyinum	1927	1	1890	0				0	Wesleyan Methodist Church	Wesleyan Methodist Church	Methodist									Elmina	0	-2071456	5.067	-1.417		0	0	0			0	0
42	U65	U	65	Brenu Akyinum	1928	1	1890	0				0	Wesleyan Methodist Church	Wesleyan Methodist Church	Methodist						Elmina	Elmina		Elmina	0	-2071456	5.067	-1.417		0	0	0			0	0
42	U65	U	65	Brenu Akyinum	1929	1	1890	0				0	Wesleyan Methodist Church	Wesleyan Methodist Church	Methodist									Elmina	0	-2071456	5.067	-1.417		0	0	0			0	0
42	U65	U	65	Brenu Akyinum	1930	1	1890	0				0	Wesleyan Methodist Church	Wesleyan Methodist Church	Methodist									Elmina	0	-2071456	5.067	-1.417		0	0	0			0	0
42	U65	U	65	Brenu Akyinum	1931	1	1890	0				0	Wesleyan Methodist Church	Wesleyan Methodist Church	Methodist									Elmina	0	-2071456	5.067	-1.417		0	0	0			0	0
42	U65	U	65	Brenu Akyinum	1932	1	1890	0				0	Wesleyan Methodist Church	Wesleyan Methodist Church	Methodist						Elmina	Elmina		Elmina	0	-2071456	5.067	-1.417		0	0	0			0	0
43	U65	U	65	Ampanie, Ampenyi	1908	1	1908	0				0	Wesleyan Methodist Church	Wesleyan Methodist Church	Methodist									Elmina	0	-2069334	5.067	-1.433		0	0	0			0	0
43	U65	U	65	Ampanie, Ampenyi	1909	1	1908	0				0	Wesleyan Methodist Church	Wesleyan Methodist Church	Methodist									Elmina	0	-2069334	5.067	-1.433		0	0	0			0	0
43	U65	U	65	Ampanie, Ampenyi	1910	1	1908	0				0	Wesleyan Methodist Church	Wesleyan Methodist Church	Methodist						Elmina	Elmina		Elmina	0	-2069334	5.067	-1.433		0	0	0			0	0
43	U65	U	65	Ampanie, Ampenyi	1911	1	1908	0				0	Wesleyan Methodist Church	Wesleyan Methodist Church	Methodist									Elmina	0	-2069334	5.067	-1.433		0	0	0			0	0
43	U65	U	65	Ampanie, Ampenyi	1912	1	1908	0				0	Wesleyan Methodist Church	Wesleyan Methodist Church	Methodist									Elmina	0	-2069334	5.067	-1.433		0	0	0			0	0
43	U65	U	65	Ampanie, Ampenyi	1913	1	1908	0				0	Wesleyan Methodist Church	Wesleyan Methodist Church	Methodist									Elmina	0	-2069334	5.067	-1.433		0	0	0			0	0
43	U65	U	65	Ampanie, Ampenyi	1914	1	1908	0				0	Wesleyan Methodist Church	Wesleyan Methodist Church	Methodist									Elmina	0	-2069334	5.067	-1.433		0	0	0			0	0
43	U65	U	65	Ampanie, Ampenyi	1915	1	1908	0				0	Wesleyan Methodist Church	Wesleyan Methodist Church	Methodist									Elmina	0	-2069334	5.067	-1.433		0	0	0			0	0
43	U65	U	65	Ampanie, Ampenyi	1916	1	1908	0				0	Wesleyan Methodist Church	Wesleyan Methodist Church	Methodist						Elmina	Elmina		Elmina	0	-2069334	5.067	-1.433		0	0	0			0	0
43	U65	U	65	Ampanie, Ampenyi	1917	1	1908	0				0	Wesleyan Methodist Church	Wesleyan Methodist Church	Methodist									Elmina	0	-2069334	5.067	-1.433		0	0	0			0	0
43	U65	U	65	Ampanie, Ampenyi	1918	1	1908	0				0	Wesleyan Methodist Church	Wesleyan Methodist Church	Methodist									Elmina	0	-2069334	5.067	-1.433		0	0	0			0	0
43	U65	U	65	Ampanie, Ampenyi	1919	1	1908	0				0	Wesleyan Methodist Church	Wesleyan Methodist Church	Methodist									Elmina	0	-2069334	5.067	-1.433		0	0	0			0	0
43	U65	U	65	Ampanie, Ampenyi	1920	1	1908	0				0	Wesleyan Methodist Church	Wesleyan Methodist Church	Methodist									Elmina	0	-2069334	5.067	-1.433		0	0	0			0	0
43	U65	U	65	Ampanie, Ampenyi	1921	1	1908	0				0	Wesleyan Methodist Church	Wesleyan Methodist Church	Methodist									Elmina	0	-2069334	5.067	-1.433		0	0	0			0	0
43	U65	U	65	Ampanie, Ampenyi	1922	1	1908	0				0	Wesleyan Methodist Church	Wesleyan Methodist Church	Methodist									Elmina	0	-2069334	5.067	-1.433		0	0	0			0	0
43	U65	U	65	Ampanie, Ampenyi	1923	1	1908	0				0	Wesleyan Methodist Church	Wesleyan Methodist Church	Methodist						Elmina	Elmina		Elmina	0	-2069334	5.067	-1.433		0	0	0			0	0
43	U65	U	65	Ampanie, Ampenyi	1924	1	1908	0				0	Wesleyan Methodist Church	Wesleyan Methodist Church	Methodist									Elmina	0	-2069334	5.067	-1.433		0	0	0			0	0
43	U65	U	65	Ampanie, Ampenyi	1925	1	1908	0				0	Wesleyan Methodist Church	Wesleyan Methodist Church	Methodist									Elmina	0	-2069334	5.067	-1.433		0	0	0			0	0
43	U65	U	65	Ampanie, Ampenyi	1926	1	1908	0				0	Wesleyan Methodist Church	Wesleyan Methodist Church	Methodist									Elmina	0	-2069334	5.067	-1.433		0	0	0			0	0
43	U65	U	65	Ampanie, Ampenyi	1927	1	1908	0				0	Wesleyan Methodist Church	Wesleyan Methodist Church	Methodist									Elmina	0	-2069334	5.067	-1.433		0	0	0			0	0
43	U65	U	65	Ampanie, Ampenyi	1928	1	1908	0				0	Wesleyan Methodist Church	Wesleyan Methodist Church	Methodist						Elmina	Elmina		Elmina	0	-2069334	5.067	-1.433		0	0	0			0	0
43	U65	U	65	Ampanie, Ampenyi	1929	1	1908	0				0	Wesleyan Methodist Church	Wesleyan Methodist Church	Methodist									Elmina	0	-2069334	5.067	-1.433		0	0	0			0	0
43	U65	U	65	Ampanie, Ampenyi	1930	1	1908	0				0	Wesleyan Methodist Church	Wesleyan Methodist Church	Methodist									Elmina	0	-2069334	5.067	-1.433		0	0	0			0	0
43	U65	U	65	Ampanie, Ampenyi	1931	1	1908	0				0	Wesleyan Methodist Church	Wesleyan Methodist Church	Methodist									Elmina	0	-2069334	5.067	-1.433		0	0	0			0	0
43	U65	U	65	Ampanie, Ampenyi	1932	1	1908	0				0	Wesleyan Methodist Church	Wesleyan Methodist Church	Methodist						Elmina	Elmina		Elmina	0	-2069334	5.067	-1.433		0	0	0			0	0
44	U64	U	64	Eguafu	1907	1	1907	0				0	Wesleyan Methodist Church	Wesleyan Methodist Church	Methodist									Elmina	0	-2072793	5.15	-1.417		0	0	0			0	0
44	U64	U	64	Eguafu	1908	1	1907	0				0	Wesleyan Methodist Church	Wesleyan Methodist Church	Methodist									Elmina	0	-2072793	5.15	-1.417		0	0	0			0	0
44	U64	U	64	Eguafu	1909	1	1907	0				0	Wesleyan Methodist Church	Wesleyan Methodist Church	Methodist									Elmina	0	-2072793	5.15	-1.417		0	0	0			0	0
44	U64	U	64	Eguafu	1910	1	1907	0				0	Wesleyan Methodist Church	Wesleyan Methodist Church	Methodist						Elmina	Elmina		Elmina	0	-2072793	5.15	-1.417		0	0	0			0	0
44	U64	U	64	Eguafu	1911	1	1907	0				0	Wesleyan Methodist Church	Wesleyan Methodist Church	Methodist									Elmina	0	-2072793	5.15	-1.417		0	0	0			0	0
44	U64	U	64	Eguafu	1912	1	1907	0				0	Wesleyan Methodist Church	Wesleyan Methodist Church	Methodist									Elmina	0	-2072793	5.15	-1.417		0	0	0			0	0
44	U64	U	64	Eguafu	1913	1	1907	0				0	Wesleyan Methodist Church	Wesleyan Methodist Church	Methodist									Elmina	0	-2072793	5.15	-1.417		0	0	0			0	0
44	U64	U	64	Eguafu	1914	1	1907	0				0	Wesleyan Methodist Church	Wesleyan Methodist Church	Methodist									Elmina	0	-2072793	5.15	-1.417		0	0	0			0	0
44	U64	U	64	Eguafu	1915	1	1907	0				0	Wesleyan Methodist Church	Wesleyan Methodist Church	Methodist									Elmina	0	-2072793	5.15	-1.417		0	0	0			0	0
44	U64	U	64	Eguafu	1916	1	1907	0				0	Wesleyan Methodist Church	Wesleyan Methodist Church	Methodist						Elmina	Elmina		Elmina	0	-2072793	5.15	-1.417		0	0	0			0	0
44	U64	U	64	Eguafu	1917	1	1907	0				0	Wesleyan Methodist Church	Wesleyan Methodist Church	Methodist									Elmina	0	-2072793	5.15	-1.417		0	0	0			0	0
44	U64	U	64	Eguafu	1918	1	1907	0				0	Wesleyan Methodist Church	Wesleyan Methodist Church	Methodist									Elmina	0	-2072793	5.15	-1.417		0	0	0			0	0
44	U64	U	64	Eguafu	1919	1	1907	0				0	Wesleyan Methodist Church	Wesleyan Methodist Church	Methodist									Elmina	0	-2072793	5.15	-1.417		0	0	0			0	0
44	U64	U	64	Eguafu	1920	1	1907	0				0	Wesleyan Methodist Church	Wesleyan Methodist Church	Methodist									Elmina	0	-2072793	5.15	-1.417		0	0	0			0	0
44	U64	U	64	Eguafu	1921	1	1907	0				0	Wesleyan Methodist Church	Wesleyan Methodist Church	Methodist									Elmina	0	-2072793	5.15	-1.417		0	0	0			0	0
44	U64	U	64	Eguafu	1922	1	1907	0				0	Wesleyan Methodist Church	Wesleyan Methodist Church	Methodist									Elmina	0	-2072793	5.15	-1.417		0	0	0			0	0
44	U64	U	64	Eguafu	1923	1	1907	0				0	Wesleyan Methodist Church	Wesleyan Methodist Church	Methodist						Elmina	Elmina		Elmina	0	-2072793	5.15	-1.417		0	0	0			0	0
44	U64	U	64	Eguafu	1924	1	1907	0				0	Wesleyan Methodist Church	Wesleyan Methodist Church	Methodist									Elmina	0	-2072793	5.15	-1.417		0	0	0			0	0
44	U64	U	64	Eguafu	1925	1	1907	0				0	Wesleyan Methodist Church	Wesleyan Methodist Church	Methodist									Elmina	0	-2072793	5.15	-1.417		0	0	0			0	0
44	U64	U	64	Eguafu	1926	1	1907	0				0	Wesleyan Methodist Church	Wesleyan Methodist Church	Methodist									Elmina	0	-2072793	5.15	-1.417		0	0	0			0	0
44	U64	U	64	Eguafu	1927	1	1907	0				0	Wesleyan Methodist Church	Wesleyan Methodist Church	Methodist									Elmina	0	-2072793	5.15	-1.417		0	0	0			0	0
44	U64	U	64	Eguafu	1928	1	1907	0				0	Wesleyan Methodist Church	Wesleyan Methodist Church	Methodist						Elmina	Elmina		Elmina	0	-2072793	5.15	-1.417		0	0	0			0	0
44	U64	U	64	Eguafu	1929	1	1907	0				0	Wesleyan Methodist Church	Wesleyan Methodist Church	Methodist									Elmina	0	-2072793	5.15	-1.417		0	0	0			0	0
44	U64	U	64	Eguafu	1930	1	1907	0				0	Wesleyan Methodist Church	Wesleyan Methodist Church	Methodist									Elmina	0	-2072793	5.15	-1.417		0	0	0			0	0
44	U64	U	64	Eguafu	1931	1	1907	0				0	Wesleyan Methodist Church	Wesleyan Methodist Church	Methodist									Elmina	0	-2072793	5.15	-1.417		0	0	0			0	0
44	U64	U	64	Eguafu	1932	1	1907	0				0	Wesleyan Methodist Church	Wesleyan Methodist Church	Methodist						Elmina	Elmina		Elmina	0	-2072793	5.15	-1.417		0	0	0			0	0
45	U63	U	63	Ekutuasi	1916	1	1916	0				0	Wesleyan Methodist Church	Wesleyan Methodist Church	Methodist						Elmina	Elmina		Elmina	0	-2069074	5.267	-1.483		0	0	0			0	0
45	U63	U	63	Ekutuasi	1917	1	1916	0				0	Wesleyan Methodist Church	Wesleyan Methodist Church	Methodist									Elmina	0	-2069074	5.267	-1.483		0	0	0			0	0
45	U63	U	63	Ekutuasi	1918	1	1916	0				0	Wesleyan Methodist Church	Wesleyan Methodist Church	Methodist									Elmina	0	-2069074	5.267	-1.483		0	0	0			0	0
45	U63	U	63	Ekutuasi	1919	1	1916	0				0	Wesleyan Methodist Church	Wesleyan Methodist Church	Methodist									Elmina	0	-2069074	5.267	-1.483		0	0	0			0	0
45	U63	U	63	Ekutuasi	1920	1	1916	0				0	Wesleyan Methodist Church	Wesleyan Methodist Church	Methodist									Elmina	0	-2069074	5.267	-1.483		0	0	0			0	0
45	U63	U	63	Ekutuasi	1921	1	1916	0				0	Wesleyan Methodist Church	Wesleyan Methodist Church	Methodist									Elmina	0	-2069074	5.267	-1.483		0	0	0			0	0
45	U63	U	63	Ekutuasi	1922	1	1916	0				0	Wesleyan Methodist Church	Wesleyan Methodist Church	Methodist									Elmina	0	-2069074	5.267	-1.483		0	0	0			0	0
45	U63	U	63	Ekutuasi	1923	1	1916	0				0	Wesleyan Methodist Church	Wesleyan Methodist Church	Methodist						Elmina	Elmina		Elmina	0	-2069074	5.267	-1.483		0	0	0			0	0
45	U63	U	63	Ekutuasi	1924	1	1916	0				0	Wesleyan Methodist Church	Wesleyan Methodist Church	Methodist									Elmina	0	-2069074	5.267	-1.483		0	0	0			0	0
45	U63	U	63	Ekutuasi	1925	1	1916	0				0	Wesleyan Methodist Church	Wesleyan Methodist Church	Methodist									Elmina	0	-2069074	5.267	-1.483		0	0	0			0	0
45	U63	U	63	Ekutuasi	1926	1	1916	0				0	Wesleyan Methodist Church	Wesleyan Methodist Church	Methodist									Elmina	0	-2069074	5.267	-1.483		0	0	0			0	0
45	U63	U	63	Ekutuasi	1927	1	1916	0				0	Wesleyan Methodist Church	Wesleyan Methodist Church	Methodist									Elmina	0	-2069074	5.267	-1.483		0	0	0			0	0
45	U63	U	63	Ekutuasi	1928	1	1916	0				0	Wesleyan Methodist Church	Wesleyan Methodist Church	Methodist						Elmina	Elmina		Elmina	0	-2069074	5.267	-1.483		0	0	0			0	0
45	U63	U	63	Ekutuasi	1929	1	1916	0				0	Wesleyan Methodist Church	Wesleyan Methodist Church	Methodist									Elmina	0	-2069074	5.267	-1.483		0	0	0			0	0
45	U63	U	63	Ekutuasi	1930	1	1916	0				0	Wesleyan Methodist Church	Wesleyan Methodist Church	Methodist									Elmina	0	-2069074	5.267	-1.483		0	0	0			0	0
45	U63	U	63	Ekutuasi	1931	1	1916	0				0	Wesleyan Methodist Church	Wesleyan Methodist Church	Methodist									Elmina	0	-2069074	5.267	-1.483		0	0	0			0	0
45	U63	U	63	Ekutuasi	1932	1	1916	0				0	Wesleyan Methodist Church	Wesleyan Methodist Church	Methodist						Elmina	Elmina		Elmina	0	-2069074	5.267	-1.483		0	0	0			0	0
46	T62	T	62	Attobiasi, Atobiasi	1923	1	1923	0				0	Wesleyan Methodist Church	Wesleyan Methodist Church	Methodist						Elmina	Elmina		Elmina	0	-2070222	5.35	-1.55		0	0	0			0	0
46	T62	T	62	Attobiasi, Atobiasi	1924	1	1923	0				0	Wesleyan Methodist Church	Wesleyan Methodist Church	Methodist									Elmina	0	-2070222	5.35	-1.55		0	0	0			0	0
46	T62	T	62	Attobiasi, Atobiasi	1925	1	1923	0				0	Wesleyan Methodist Church	Wesleyan Methodist Church	Methodist									Elmina	0	-2070222	5.35	-1.55		0	0	0			0	0
46	T62	T	62	Attobiasi, Atobiasi	1926	1	1923	0				0	Wesleyan Methodist Church	Wesleyan Methodist Church	Methodist									Elmina	0	-2070222	5.35	-1.55		0	0	0			0	0
46	T62	T	62	Attobiasi, Atobiasi	1927	1	1923	0				0	Wesleyan Methodist Church	Wesleyan Methodist Church	Methodist									Elmina	0	-2070222	5.35	-1.55		0	0	0			0	0
46	T62	T	62	Attobiasi, Atobiasi	1928	1	1923	0				0	Wesleyan Methodist Church	Wesleyan Methodist Church	Methodist						Elmina	Elmina		Elmina	0	-2070222	5.35	-1.55		0	0	0			0	0
46	T62	T	62	Attobiasi, Atobiasi	1929	1	1923	0				0	Wesleyan Methodist Church	Wesleyan Methodist Church	Methodist									Elmina	0	-2070222	5.35	-1.55		0	0	0			0	0
46	T62	T	62	Attobiasi, Atobiasi	1930	1	1923	0				0	Wesleyan Methodist Church	Wesleyan Methodist Church	Methodist									Elmina	0	-2070222	5.35	-1.55		0	0	0			0	0
46	T62	T	62	Attobiasi, Atobiasi	1931	1	1923	0				0	Wesleyan Methodist Church	Wesleyan Methodist Church	Methodist									Elmina	0	-2070222	5.35	-1.55		0	0	0			0	0
46	T62	T	62	Attobiasi, Atobiasi	1932	1	1923	0				0	Wesleyan Methodist Church	Wesleyan Methodist Church	Methodist						Elmina	Elmina		Elmina	0	-2070222	5.35	-1.55		0	0	0			0	0
47	U64	U	64	Bisiadsi, Bisadsi	1876	1	1876	0		17	30	0	Wesleyan Methodist Church	Wesleyan Methodist Church	Methodist	T.B. Freeman	122							Elmina	0	-2070934	5.117	-1.5		0	0	0			0	0
47	U64	U	64	Bisiadsi, Bisadsi	1877	1	1876	0			30	0	Wesleyan Methodist Church	Wesleyan Methodist Church	Methodist	T.B. Freeman	122				Anamabu	Anamabu		Elmina	0	-2070934	5.117	-1.5		0	0	0			0	0
47	U64	U	64	Bisiadsi, Bisadsi	1878	0	1876	0				0	Wesleyan Methodist Church	Wesleyan Methodist Church	Methodist						Anamabu	Anamabu		Elmina	0	-2070934	5.117	-1.5		0	0	0			0	0
47	U64	U	64	Bisiadsi, Bisadsi	1879	0	1876	0				0	Wesleyan Methodist Church	Wesleyan Methodist Church	Methodist									Elmina	0	-2070934	5.117	-1.5		0	0	0			0	0
47	U64	U	64	Bisiadsi, Bisadsi	1880	0	1876	0				0	Wesleyan Methodist Church	Wesleyan Methodist Church	Methodist									Elmina	0	-2070934	5.117	-1.5		0	0	0			0	0
47	U64	U	64	Bisiadsi, Bisadsi	1881	0	1876	0				0	Wesleyan Methodist Church	Wesleyan Methodist Church	Methodist									Elmina	0	-2070934	5.117	-1.5		0	0	0			0	0
47	U64	U	64	Bisiadsi, Bisadsi	1882	0	1876	0				0	Wesleyan Methodist Church	Wesleyan Methodist Church	Methodist									Elmina	0	-2070934	5.117	-1.5		0	0	0			0	0
47	U64	U	64	Bisiadsi, Bisadsi	1883	0	1876	0				0	Wesleyan Methodist Church	Wesleyan Methodist Church	Methodist									Elmina	0	-2070934	5.117	-1.5		0	0	0			0	0
47	U64	U	64	Bisiadsi, Bisadsi	1884	0	1876	0				0	Wesleyan Methodist Church	Wesleyan Methodist Church	Methodist									Elmina	0	-2070934	5.117	-1.5		0	0	0			0	0
47	U64	U	64	Bisiadsi, Bisadsi	1885	0	1876	0				0	Wesleyan Methodist Church	Wesleyan Methodist Church	Methodist									Elmina	0	-2070934	5.117	-1.5		0	0	0			0	0
47	U64	U	64	Bisiadsi, Bisadsi	1886	0	1876	0				0	Wesleyan Methodist Church	Wesleyan Methodist Church	Methodist									Elmina	0	-2070934	5.117	-1.5		0	0	0			0	0
47	U64	U	64	Bisiadsi, Bisadsi	1887	0	1876	0				0	Wesleyan Methodist Church	Wesleyan Methodist Church	Methodist									Elmina	0	-2070934	5.117	-1.5		0	0	0			0	0
47	U64	U	64	Bisiadsi, Bisadsi	1888	0	1876	0				0	Wesleyan Methodist Church	Wesleyan Methodist Church	Methodist									Elmina	0	-2070934	5.117	-1.5		0	0	0			0	0
47	U64	U	64	Bisiadsi, Bisadsi	1889	0	1876	0				0	Wesleyan Methodist Church	Wesleyan Methodist Church	Methodist									Elmina	0	-2070934	5.117	-1.5		0	0	0			0	0
47	U64	U	64	Bisiadsi, Bisadsi	1890	0	1876	0				0	Wesleyan Methodist Church	Wesleyan Methodist Church	Methodist									Elmina	0	-2070934	5.117	-1.5		0	0	0			0	0
47	U64	U	64	Bisiadsi, Bisadsi	1891	0	1876	0				0	Wesleyan Methodist Church	Wesleyan Methodist Church	Methodist									Elmina	0	-2070934	5.117	-1.5		0	0	0			0	0
47	U64	U	64	Bisiadsi, Bisadsi	1892	0	1876	0				0	Wesleyan Methodist Church	Wesleyan Methodist Church	Methodist									Elmina	0	-2070934	5.117	-1.5		0	0	0			0	0
47	U64	U	64	Bisiadsi, Bisadsi	1893	1	1876	0				0	Wesleyan Methodist Church	Wesleyan Methodist Church	Methodist									Elmina	0	-2070934	5.117	-1.5		0	0	0			0	0
47	U64	U	64	Bisiadsi, Bisadsi	1894	0	1876	0				0	Wesleyan Methodist Church	Wesleyan Methodist Church	Methodist									Elmina	0	-2070934	5.117	-1.5		0	0	0			0	0
47	U64	U	64	Bisiadsi, Bisadsi	1895	0	1876	0				0	Wesleyan Methodist Church	Wesleyan Methodist Church	Methodist									Elmina	0	-2070934	5.117	-1.5		0	0	0			0	0
47	U64	U	64	Bisiadsi, Bisadsi	1896	0	1876	0				0	Wesleyan Methodist Church	Wesleyan Methodist Church	Methodist									Elmina	0	-2070934	5.117	-1.5		0	0	0			0	0
47	U64	U	64	Bisiadsi, Bisadsi	1897	0	1876	0				0	Wesleyan Methodist Church	Wesleyan Methodist Church	Methodist									Elmina	0	-2070934	5.117	-1.5		0	0	0			0	0
47	U64	U	64	Bisiadsi, Bisadsi	1898	0	1876	0				0	Wesleyan Methodist Church	Wesleyan Methodist Church	Methodist									Elmina	0	-2070934	5.117	-1.5		0	0	0			0	0
47	U64	U	64	Bisiadsi, Bisadsi	1899	0	1876	0				0	Wesleyan Methodist Church	Wesleyan Methodist Church	Methodist									Elmina	0	-2070934	5.117	-1.5		0	0	0			0	0
47	U64	U	64	Bisiadsi, Bisadsi	1900	1	1876	0				0	Wesleyan Methodist Church	Wesleyan Methodist Church	Methodist									Elmina	0	-2070934	5.117	-1.5		0	0	0			0	0
47	U64	U	64	Bisiadsi, Bisadsi	1901	0	1876	0				0	Wesleyan Methodist Church	Wesleyan Methodist Church	Methodist									Elmina	0	-2070934	5.117	-1.5		0	0	0			0	0
47	U64	U	64	Bisiadsi, Bisadsi	1902	0	1876	0				0	Wesleyan Methodist Church	Wesleyan Methodist Church	Methodist									Elmina	0	-2070934	5.117	-1.5		0	0	0			0	0
47	U64	U	64	Bisiadsi, Bisadsi	1903	1	1876	0				0	Wesleyan Methodist Church	Wesleyan Methodist Church	Methodist									Elmina	0	-2070934	5.117	-1.5		0	0	0			0	0
47	U64	U	64	Bisiadsi, Bisadsi	1904	1	1876	0				0	Wesleyan Methodist Church	Wesleyan Methodist Church	Methodist									Elmina	0	-2070934	5.117	-1.5		0	0	0			0	0
47	U64	U	64	Bisiadsi, Bisadsi	1905	1	1876	0				0	Wesleyan Methodist Church	Wesleyan Methodist Church	Methodist									Elmina	0	-2070934	5.117	-1.5		0	0	0			0	0
47	U64	U	64	Bisiadsi, Bisadsi	1906	0	1876	0				0	Wesleyan Methodist Church	Wesleyan Methodist Church	Methodist									Elmina	0	-2070934	5.117	-1.5		0	0	0			0	0
47	U64	U	64	Bisiadsi, Bisadsi	1907	0	1876	0				0	Wesleyan Methodist Church	Wesleyan Methodist Church	Methodist									Elmina	0	-2070934	5.117	-1.5		0	0	0			0	0
47	U64	U	64	Bisiadsi, Bisadsi	1908	0	1876	0				0	Wesleyan Methodist Church	Wesleyan Methodist Church	Methodist									Elmina	0	-2070934	5.117	-1.5		0	0	0			0	0
47	U64	U	64	Bisiadsi, Bisadsi	1909	0	1876	0				0	Wesleyan Methodist Church	Wesleyan Methodist Church	Methodist									Elmina	0	-2070934	5.117	-1.5		0	0	0			0	0
47	U64	U	64	Bisiadsi, Bisadsi	1910	0	1876	0				0	Wesleyan Methodist Church	Wesleyan Methodist Church	Methodist									Elmina	0	-2070934	5.117	-1.5		0	0	0			0	0
47	U64	U	64	Bisiadsi, Bisadsi	1911	0	1876	0				0	Wesleyan Methodist Church	Wesleyan Methodist Church	Methodist									Elmina	0	-2070934	5.117	-1.5		0	0	0			0	0
47	U64	U	64	Bisiadsi, Bisadsi	1912	0	1876	0				0	Wesleyan Methodist Church	Wesleyan Methodist Church	Methodist									Elmina	0	-2070934	5.117	-1.5		0	0	0			0	0
47	U64	U	64	Bisiadsi, Bisadsi	1913	0	1876	0				0	Wesleyan Methodist Church	Wesleyan Methodist Church	Methodist									Elmina	0	-2070934	5.117	-1.5		0	0	0			0	0
47	U64	U	64	Bisiadsi, Bisadsi	1914	0	1876	0				0	Wesleyan Methodist Church	Wesleyan Methodist Church	Methodist									Elmina	0	-2070934	5.117	-1.5		0	0	0			0	0
47	U64	U	64	Bisiadsi, Bisadsi	1915	0	1876	0				0	Wesleyan Methodist Church	Wesleyan Methodist Church	Methodist									Elmina	0	-2070934	5.117	-1.5		0	0	0			0	0
47	U64	U	64	Bisiadsi, Bisadsi	1916	0	1876	0				0	Wesleyan Methodist Church	Wesleyan Methodist Church	Methodist									Elmina	0	-2070934	5.117	-1.5		0	0	0			0	0
47	U64	U	64	Bisiadsi, Bisadsi	1917	0	1876	0				0	Wesleyan Methodist Church	Wesleyan Methodist Church	Methodist									Elmina	0	-2070934	5.117	-1.5		0	0	0			0	0
47	U64	U	64	Bisiadsi, Bisadsi	1918	0	1876	0				0	Wesleyan Methodist Church	Wesleyan Methodist Church	Methodist									Elmina	0	-2070934	5.117	-1.5		0	0	0			0	0
47	U64	U	64	Bisiadsi, Bisadsi	1919	0	1876	0				0	Wesleyan Methodist Church	Wesleyan Methodist Church	Methodist									Elmina	0	-2070934	5.117	-1.5		0	0	0			0	0
47	U64	U	64	Bisiadsi, Bisadsi	1920	0	1876	0				0	Wesleyan Methodist Church	Wesleyan Methodist Church	Methodist									Elmina	0	-2070934	5.117	-1.5		0	0	0			0	0
47	U64	U	64	Bisiadsi, Bisadsi	1921	0	1876	0				0	Wesleyan Methodist Church	Wesleyan Methodist Church	Methodist									Elmina	0	-2070934	5.117	-1.5		0	0	0			0	0
47	U64	U	64	Bisiadsi, Bisadsi	1922	0	1876	0				0	Wesleyan Methodist Church	Wesleyan Methodist Church	Methodist									Elmina	0	-2070934	5.117	-1.5		0	0	0			0	0
47	U64	U	64	Bisiadsi, Bisadsi	1923	1	1876	0				0	Wesleyan Methodist Church	Wesleyan Methodist Church	Methodist						Elmina	Elmina		Elmina	0	-2070934	5.117	-1.5		0	0	0			0	0
47	U64	U	64	Bisiadsi, Bisadsi	1924	1	1876	0				0	Wesleyan Methodist Church	Wesleyan Methodist Church	Methodist									Elmina	0	-2070934	5.117	-1.5		0	0	0			0	0
47	U64	U	64	Bisiadsi, Bisadsi	1925	1	1876	0				0	Wesleyan Methodist Church	Wesleyan Methodist Church	Methodist									Elmina	0	-2070934	5.117	-1.5		0	0	0			0	0
47	U64	U	64	Bisiadsi, Bisadsi	1926	1	1876	0				0	Wesleyan Methodist Church	Wesleyan Methodist Church	Methodist									Elmina	0	-2070934	5.117	-1.5		0	0	0			0	0
47	U64	U	64	Bisiadsi, Bisadsi	1927	1	1876	0				0	Wesleyan Methodist Church	Wesleyan Methodist Church	Methodist									Elmina	0	-2070934	5.117	-1.5		0	0	0			0	0
47	U64	U	64	Bisiadsi, Bisadsi	1928	1	1876	0				0	Wesleyan Methodist Church	Wesleyan Methodist Church	Methodist						Elmina	Elmina		Elmina	0	-2070934	5.117	-1.5		0	0	0			0	0
47	U64	U	64	Bisiadsi, Bisadsi	1929	1	1876	0				0	Wesleyan Methodist Church	Wesleyan Methodist Church	Methodist									Elmina	0	-2070934	5.117	-1.5		0	0	0			0	0
47	U64	U	64	Bisiadsi, Bisadsi	1930	1	1876	0				0	Wesleyan Methodist Church	Wesleyan Methodist Church	Methodist									Elmina	0	-2070934	5.117	-1.5		0	0	0			0	0
47	U64	U	64	Bisiadsi, Bisadsi	1931	1	1876	0				0	Wesleyan Methodist Church	Wesleyan Methodist Church	Methodist									Elmina	0	-2070934	5.117	-1.5		0	0	0			0	0
47	U64	U	64	Bisiadsi, Bisadsi	1932	1	1876	0				0	Wesleyan Methodist Church	Wesleyan Methodist Church	Methodist						Elmina	Elmina		Elmina	0	-2070934	5.117	-1.5		0	0	0			0	0
48	T64	T	64	Sekyire Himan	1915	1	1915	0				0	Wesleyan Methodist Church	Wesleyan Methodist Church	Methodist									Elmina	0	-2073631	5.183	-1.567		0	0	0			0	0
48	T64	T	64	Sekyire Himan	1916	1	1915	0				0	Wesleyan Methodist Church	Wesleyan Methodist Church	Methodist						Elmina	Elmina		Elmina	0	-2073631	5.183	-1.567		0	0	0			0	0
48	T64	T	64	Sekyire Himan	1917	1	1915	0				0	Wesleyan Methodist Church	Wesleyan Methodist Church	Methodist									Elmina	0	-2073631	5.183	-1.567		0	0	0			0	0
48	T64	T	64	Sekyire Himan	1918	1	1915	0				0	Wesleyan Methodist Church	Wesleyan Methodist Church	Methodist									Elmina	0	-2073631	5.183	-1.567		0	0	0			0	0
48	T64	T	64	Sekyire Himan	1919	1	1915	0				0	Wesleyan Methodist Church	Wesleyan Methodist Church	Methodist									Elmina	0	-2073631	5.183	-1.567		0	0	0			0	0
48	T64	T	64	Sekyire Himan	1920	1	1915	0				0	Wesleyan Methodist Church	Wesleyan Methodist Church	Methodist									Elmina	0	-2073631	5.183	-1.567		0	0	0			0	0
48	T64	T	64	Sekyire Himan	1921	1	1915	0				0	Wesleyan Methodist Church	Wesleyan Methodist Church	Methodist									Elmina	0	-2073631	5.183	-1.567		0	0	0			0	0
48	T64	T	64	Sekyire Himan	1922	1	1915	0				0	Wesleyan Methodist Church	Wesleyan Methodist Church	Methodist									Elmina	0	-2073631	5.183	-1.567		0	0	0			0	0
48	T64	T	64	Sekyire Himan	1923	1	1915	0				0	Wesleyan Methodist Church	Wesleyan Methodist Church	Methodist						Elmina	Elmina		Elmina	0	-2073631	5.183	-1.567		0	0	0			0	0
48	T64	T	64	Sekyire Himan	1924	1	1915	0				0	Wesleyan Methodist Church	Wesleyan Methodist Church	Methodist									Elmina	0	-2073631	5.183	-1.567		0	0	0			0	0
48	T64	T	64	Sekyire Himan	1925	1	1915	0				0	Wesleyan Methodist Church	Wesleyan Methodist Church	Methodist									Elmina	0	-2073631	5.183	-1.567		0	0	0			0	0
48	T64	T	64	Sekyire Himan	1926	1	1915	0				0	Wesleyan Methodist Church	Wesleyan Methodist Church	Methodist									Elmina	0	-2073631	5.183	-1.567		0	0	0			0	0
48	T64	T	64	Sekyire Himan	1927	1	1915	0				0	Wesleyan Methodist Church	Wesleyan Methodist Church	Methodist									Elmina	0	-2073631	5.183	-1.567		0	0	0			0	0
48	T64	T	64	Sekyire Himan	1928	1	1915	0				0	Wesleyan Methodist Church	Wesleyan Methodist Church	Methodist						Elmina	Elmina		Elmina	0	-2073631	5.183	-1.567		0	0	0			0	0
48	T64	T	64	Sekyire Himan	1929	1	1915	0				0	Wesleyan Methodist Church	Wesleyan Methodist Church	Methodist									Elmina	0	-2073631	5.183	-1.567		0	0	0			0	0
48	T64	T	64	Sekyire Himan	1930	1	1915	0				0	Wesleyan Methodist Church	Wesleyan Methodist Church	Methodist									Elmina	0	-2073631	5.183	-1.567		0	0	0			0	0
48	T64	T	64	Sekyire Himan	1931	1	1915	0				0	Wesleyan Methodist Church	Wesleyan Methodist Church	Methodist									Elmina	0	-2073631	5.183	-1.567		0	0	0			0	0
48	T64	T	64	Sekyire Himan	1932	1	1915	0				0	Wesleyan Methodist Church	Wesleyan Methodist Church	Methodist						Elmina	Elmina		Elmina	0	-2073631	5.183	-1.567		0	0	0			0	0
49	U65	U	65	Kwissi Krome, Kissi Krom	1923	1	1923	0				0	Wesleyan Methodist Church	Wesleyan Methodist Church	Methodist						Elmina	Elmina		Elmina	0	-2074436	5.083	-1.5		0	0	0			0	0
49	U65	U	65	Kwissi Krome, Kissi Krom	1924	1	1923	0				0	Wesleyan Methodist Church	Wesleyan Methodist Church	Methodist									Elmina	0	-2074436	5.083	-1.5		0	0	0			0	0
49	U65	U	65	Kwissi Krome, Kissi Krom	1925	1	1923	0				0	Wesleyan Methodist Church	Wesleyan Methodist Church	Methodist									Elmina	0	-2074436	5.083	-1.5		0	0	0			0	0
49	U65	U	65	Kwissi Krome, Kissi Krom	1926	1	1923	0				0	Wesleyan Methodist Church	Wesleyan Methodist Church	Methodist									Elmina	0	-2074436	5.083	-1.5		0	0	0			0	0
49	U65	U	65	Kwissi Krome, Kissi Krom	1927	1	1923	0				0	Wesleyan Methodist Church	Wesleyan Methodist Church	Methodist									Elmina	0	-2074436	5.083	-1.5		0	0	0			0	0
49	U65	U	65	Kwissi Krome, Kissi Krom	1928	1	1923	0				0	Wesleyan Methodist Church	Wesleyan Methodist Church	Methodist						Elmina	Elmina		Elmina	0	-2074436	5.083	-1.5		0	0	0			0	0
49	U65	U	65	Kwissi Krome, Kissi Krom	1929	1	1923	0				0	Wesleyan Methodist Church	Wesleyan Methodist Church	Methodist									Elmina	0	-2074436	5.083	-1.5		0	0	0			0	0
49	U65	U	65	Kwissi Krome, Kissi Krom	1930	1	1923	0				0	Wesleyan Methodist Church	Wesleyan Methodist Church	Methodist									Elmina	0	-2074436	5.083	-1.5		0	0	0			0	0
49	U65	U	65	Kwissi Krome, Kissi Krom	1931	1	1923	0				0	Wesleyan Methodist Church	Wesleyan Methodist Church	Methodist									Elmina	0	-2074436	5.083	-1.5		0	0	0			0	0
49	U65	U	65	Kwissi Krome, Kissi Krom	1932	1	1923	0				0	Wesleyan Methodist Church	Wesleyan Methodist Church	Methodist						Elmina	Elmina		Elmina	0	-2074436	5.083	-1.5		0	0	0			0	0
50	U64	U	64	Benyadsi	1916	1	1916	0				0	Wesleyan Methodist Church	Wesleyan Methodist Church	Methodist						Elmina	Elmina		Elmina	0	-2070881	5.117	-1.45		0	0	0			0	0
50	U64	U	64	Benyadsi	1917	1	1916	0				0	Wesleyan Methodist Church	Wesleyan Methodist Church	Methodist									Elmina	0	-2070881	5.117	-1.45		0	0	0			0	0
50	U64	U	64	Benyadsi	1918	1	1916	0				0	Wesleyan Methodist Church	Wesleyan Methodist Church	Methodist									Elmina	0	-2070881	5.117	-1.45		0	0	0			0	0
50	U64	U	64	Benyadsi	1919	1	1916	0				0	Wesleyan Methodist Church	Wesleyan Methodist Church	Methodist									Elmina	0	-2070881	5.117	-1.45		0	0	0			0	0
50	U64	U	64	Benyadsi	1920	0	1916	0				0	Wesleyan Methodist Church	Wesleyan Methodist Church	Methodist									Elmina	0	-2070881	5.117	-1.45		0	0	0			0	0
50	U64	U	64	Benyadsi	1921	0	1916	0				0	Wesleyan Methodist Church	Wesleyan Methodist Church	Methodist									Elmina	0	-2070881	5.117	-1.45		0	0	0			0	0
50	U64	U	64	Benyadsi	1922	0	1916	0				0	Wesleyan Methodist Church	Wesleyan Methodist Church	Methodist									Elmina	0	-2070881	5.117	-1.45		0	0	0			0	0
50	U64	U	64	Benyadsi	1923	1	1916	0				0	Wesleyan Methodist Church	Wesleyan Methodist Church	Methodist						Elmina	Elmina		Elmina	0	-2070881	5.117	-1.45		0	0	0			0	0
50	U64	U	64	Benyadsi	1924	1	1916	0				0	Wesleyan Methodist Church	Wesleyan Methodist Church	Methodist									Elmina	0	-2070881	5.117	-1.45		0	0	0			0	0
50	U64	U	64	Benyadsi	1925	1	1916	0				0	Wesleyan Methodist Church	Wesleyan Methodist Church	Methodist									Elmina	0	-2070881	5.117	-1.45		0	0	0			0	0
50	U64	U	64	Benyadsi	1926	1	1916	0				0	Wesleyan Methodist Church	Wesleyan Methodist Church	Methodist									Elmina	0	-2070881	5.117	-1.45		0	0	0			0	0
50	U64	U	64	Benyadsi	1927	1	1916	0				0	Wesleyan Methodist Church	Wesleyan Methodist Church	Methodist									Elmina	0	-2070881	5.117	-1.45		0	0	0			0	0
50	U64	U	64	Benyadsi	1928	1	1916	0				0	Wesleyan Methodist Church	Wesleyan Methodist Church	Methodist						Elmina	Elmina		Elmina	0	-2070881	5.117	-1.45		0	0	0			0	0
50	U64	U	64	Benyadsi	1929	1	1916	0				0	Wesleyan Methodist Church	Wesleyan Methodist Church	Methodist									Elmina	0	-2070881	5.117	-1.45		0	0	0			0	0
50	U64	U	64	Benyadsi	1930	1	1916	0				0	Wesleyan Methodist Church	Wesleyan Methodist Church	Methodist									Elmina	0	-2070881	5.117	-1.45		0	0	0			0	0
50	U64	U	64	Benyadsi	1931	1	1916	0				0	Wesleyan Methodist Church	Wesleyan Methodist Church	Methodist									Elmina	0	-2070881	5.117	-1.45		0	0	0			0	0
50	U64	U	64	Benyadsi	1932	1	1916	0				0	Wesleyan Methodist Church	Wesleyan Methodist Church	Methodist						Elmina	Elmina		Elmina	0	-2070881	5.117	-1.45		0	0	0			0	0
51	U64	U	64	Dompoasi	1923	1	1923	0				0	Wesleyan Methodist Church	Wesleyan Methodist Church	Methodist						Elmina	Elmina		Elmina	0	Index	5.11	-1.45		0	0	0			0	0
51	U64	U	64	Dompoasi	1924	1	1923	0				0	Wesleyan Methodist Church	Wesleyan Methodist Church	Methodist									Elmina	0	Index	5.11	-1.45		0	0	0			0	0
51	U64	U	64	Dompoasi	1925	1	1923	0				0	Wesleyan Methodist Church	Wesleyan Methodist Church	Methodist									Elmina	0	Index	5.11	-1.45		0	0	0			0	0
51	U64	U	64	Dompoasi	1926	1	1923	0				0	Wesleyan Methodist Church	Wesleyan Methodist Church	Methodist									Elmina	0	Index	5.11	-1.45		0	0	0			0	0
51	U64	U	64	Dompoasi	1927	1	1923	0				0	Wesleyan Methodist Church	Wesleyan Methodist Church	Methodist									Elmina	0	Index	5.11	-1.45		0	0	0			0	0
51	U64	U	64	Dompoasi	1928	1	1923	0				0	Wesleyan Methodist Church	Wesleyan Methodist Church	Methodist						Elmina	Elmina		Elmina	0	Index	5.11	-1.45		0	0	0			0	0
51	U64	U	64	Dompoasi	1929	1	1923	0				0	Wesleyan Methodist Church	Wesleyan Methodist Church	Methodist									Elmina	0	Index	5.11	-1.45		0	0	0			0	0
51	U64	U	64	Dompoasi	1930	1	1923	0				0	Wesleyan Methodist Church	Wesleyan Methodist Church	Methodist									Elmina	0	Index	5.11	-1.45		0	0	0			0	0
51	U64	U	64	Dompoasi	1931	1	1923	0				0	Wesleyan Methodist Church	Wesleyan Methodist Church	Methodist									Elmina	0	Index	5.11	-1.45		0	0	0			0	0
51	U64	U	64	Dompoasi	1932	1	1923	0				0	Wesleyan Methodist Church	Wesleyan Methodist Church	Methodist						Elmina	Elmina		Elmina	0	Index	5.11	-1.45		0	0	0			0	0
[truncated: 40,425 more rows]
