# Supplementary material for: Georeferenced data of Christian mission stations, Ghana (1752–1932)
Source: Data Brief. 2021 Oct 2;38:107445. doi: 10.1016/j.dib.2021.107445 (PMC8503588; doi:10.1016/j.dib.2021.107445)
Supplement: Supplementary file 1 [file mmc1.zip › Data in Brief/Data/do files/clean_school_location_data.do]

**************************************************************************************************
** This do file brings the school location data in shape to be merge with the church location data
* Input files: school locations.xls (raw entered from Blue Books)
* Output files: school_locations.dta (cross-section of schools by mission stations with years as columns)

** Assumptions made
// 1. Schools for TOGO are missing
// 2. Assisted schools in 1902 that were neither assisted in 1901 or 1903 were set to non-assisted

** Important
// 1. No data for 1862-66, 1873-74, 1916-22, 1928-29 (genuine missing values)
// 2. War of 1873/74: if the church continued the mission school continued as well
**************************************************************************************************


* cd "C:\D_Drive\Work_in_Progress\Missions in Africa\Analysis"

import excel "Raw\school locations.xlsx", sheet("Sheet1") firstrow case(lower) clear

**
drop schoolname place full_name_nd character ufi
rename lat lat_sch
rename lon lon_sch

** Standardise mission names
replace mission="Wesleyan Methodist Church" if mission=="Wesleyan"
replace mission="Ewe Mission (Bremen Mission)" if mission=="Bremen Mission"
replace mission="Anglican Church" if mission=="Anglican"


****
collapse (sum) school1* schoolgov* (mean) lat lon, by(id_mission mission)

* No data for 1862-66, 1873-74 (genuine missing values)
gen schoolgov1862=-9
gen schoolgov1863=-9
gen schoolgov1864=-9
gen schoolgov1865=-9
gen schoolgov1866=-9

gen schoolgov1873=-9
gen schoolgov1874=-9

rename schoolgov1923_24 schoolgov1923
rename schoolgov1924_25 schoolgov1924
rename schoolgov1925_26 schoolgov1925
rename schoolgov1926_27 schoolgov1926
rename schoolgov1927_28 schoolgov1927
rename schoolgov1928_29 schoolgov1928
rename schoolgov1929_30 schoolgov1929
rename schoolgov1930_31 schoolgov1930
rename schoolgov1931_32 schoolgov1931
rename schoolgov1932_33 schoolgov1932

drop if id_mission==.

save "Processed\school_locations.dta", replace

* Assisted versus Non-Assisted
* If not, we have almost zero assisted mission schools for 1846-1882, and hence no observations. In the first phase the Colonial Government was not selective which schools to fund but gave a lumpsum to the Mission Societies. Thats why all churches are government funded in the excel sheet from 1885-1893. 
