# Supplementary material for: Georeferenced data of Christian mission stations, Ghana (1752–1932)
Source: Data Brief. 2021 Oct 2;38:107445. doi: 10.1016/j.dib.2021.107445 (PMC8503588; doi:10.1016/j.dib.2021.107445)
Supplement: Supplementary file 1 [file mmc1.zip › Data in Brief/Data/do files/clean_togo_churches.do]

**************************************************************************************************
** This do file brings the Togo church location data in shape to be merge with the church location data
* Input files: Bremenchurch_locations.xls (raw entered from Blue Books and various German government sources)
* Output files: Bremenchurch_locations.dta (cross-section of churches by mission stations with years as columns)

** Important
// 1. Bremen Mission takes over all Basel Missions in Togo (Colonial degree). The exact year of turnover differs. There are 10 stations where it is known.

**************************************************************************************************

import excel "Raw\Togo_church_locations.xlsx", sheet("Sheet1") firstrow case(lower) clear

* drop id
drop if id_mission==.
replace id=150000+_n
tostring id, force replace

gen mainstation=(type=="Haupt")
drop type

* 15 Missions in German Togoland changed hands from Basel to Bremen Mission
sort id_mission prior

save "Processed\Togo_church_locations", replace
