# Supplementary material for: Georeferenced data of Christian mission stations, Ghana (1752–1932)
Source: Data Brief. 2021 Oct 2;38:107445. doi: 10.1016/j.dib.2021.107445 (PMC8503588; doi:10.1016/j.dib.2021.107445)
Supplement: Supplementary file 1 [file mmc1.zip › Data in Brief/Data/do files/code_mainstation.do]

********************************************************************************
*
** A Recoding sections/circuities
** B Coding main stations
** C Stations from other sources (Beach, Bartholomew, Roome)
*
********************************************************************************


********************************************************************************
*** A Coding Sections/ Circuities

* Correctings spellings
* Anglican Church
replace section="Abontiakoon" if (section=="Abbontiakoon") & church =="Anglican Church"
* outstations not well-defined in the ecclesiastical returns. Here coded for 1875 by hand
replace section="Accra" if id_m==1302 & church =="Anglican Church" & year==1875
replace section="Cape Coast" if id_m==9999 & church =="Anglican Church" &  (year==1875 | year==1905)


* Basel Mission
replace section="Ada" if (section=="Addah" | section=="Big Ada") & church =="Basel Mission"
replace section="Odumase" if (section=="Odumase & Ada") & church =="Basel Mission"

replace section="Kukurantumi" if (section=="Akim") & church =="Basel Mission"
replace section="Nsaba" if (section=="Agona") & church =="Basel Mission" // Agona in 1891, but in 1892 it was named Nsaba (after the main station)
replace section="Begoro" if (section=="Ashanti Akim") & church =="Basel Mission" // Begoro was named Ashanti Akim (just in name) in 1916

* Scottish Mission
replace section="Obomeng" if (section=="Kwahu") & church =="Scottish Mission" // All Kwahu stations become part of Obomeng in 1932 (change in name of circuity)

* Bremen Mission
replace section="Keta" if section=="Kwitta" & church =="Bremen Mission"


** Wesleyan Mission
replace section="Kumasi" if section=="Ashanti" & church =="Wesleyan Methodist Church" // switch in names in 1923, 1928 & 33, but stations overlapping
replace section="Adjumaku" if section=="Adjumako" & church =="Wesleyan Methodist Church"
replace section="Akyim Swedur" if section=="Akim Swedur" & church =="Wesleyan Methodist Church"
replace section="Anamabu" if section=="Anamaboe" & church =="Wesleyan Methodist Church"
replace section="Appam" if section=="Apam" & church =="Wesleyan Methodist Church"
replace section="Dodowa" if section=="Dodowah" & church =="Wesleyan Methodist Church"
replace section="Sekondi" if section=="Keta" & church =="Wesleyan Methodist Church"
replace section="Larte" if section=="Late" & church =="Wesleyan Methodist Church"
replace section="Tarkwa" if section=="Wassaw, Tarkwa" & church =="Wesleyan Methodist Church"
replace section="Wenchi" if section=="Wench" & church =="Wesleyan Methodist Church"
replace section="Obuasi" if section=="Obuasi, Bibianiha" & church =="Wesleyan Methodist Church"


replace section="Anamabu" if section=="Abakrampa" & church =="Wesleyan Methodist Church"
replace section="Abura" if section=="Assin" & church =="Wesleyan Methodist Church" // Abura Dunkwa is the main station, "Assin is a district"
replace section="Abura" if section=="Abura & Assin" & church =="Wesleyan Methodist Church" // Abura Dunkwa is the main station, "Assin is a district"
replace section="Half Asinee" if section=="Apolonia" & church =="Wesleyan Methodist Church"
replace section="Agona" if section=="Odumtu" & church =="Wesleyan Methodist Church"
replace section="Kpong" if section=="Volta" & church =="Wesleyan Methodist Church"
replace section="Kpong" if section=="Volta, Kpong" & church =="Wesleyan Methodist Church"
replace section="" if section=="Nyamibekyire" & church =="Wesleyan Methodist Church" // Nyamibekyire without main station, but was later part of Agona and then Cape Coast, not to be treated as main station
replace section="Half Asinee" if section=="Half Assinie" & church =="Wesleyan Methodist Church"
replace section="Half Asinee" if section=="Half Assini" & church =="Wesleyan Methodist Church"

replace section="Kpong" if section=="Ada" & church =="Wesleyan Methodist Church" // Ada only occurs in 1905 and 1916. Ada itself is listed as Kpon in 1910s.

replace section="Abura Dunkwa" if section=="Abura" & church =="Wesleyan Methodist Church" // Abura Dunkwa is the main station, Abura is short form
replace section="Axim" if section=="Axim & Nzima" & church =="Wesleyan Methodist Church" //  Axim is the main station, Nzima is the district
replace section="Axim" if section=="Nzima" & church =="Wesleyan Methodist Church" //  Axim is the main station, Nzima is the district
replace section="Tarkwa" if section=="Tarkwa & Prestea" & church =="Wesleyan Methodist Church" //  Two cities, but the district only appears in 1916; in 1923 Prestea is part of Tarkwa; 

replace section="Abo" if section=="Abo, Anyako" & church =="Scottish Mission"
replace section="Kpando" if section=="Kpandu" & church =="Scottish Mission"
replace section="Larteh" if section=="Late" & church =="Scottish Mission"

* Roman Catholic
replace section="Half Assinie" if (section=="Half Assini") & religion3 =="Catholic"
replace section="Keta" if (section=="Kwitta") & religion3 =="Catholic"
replace section="Elubo" if (section=="Elubo District") & religion3 =="Catholic"
replace section="Asin, Kushia" if (section=="Asin") & religion3 =="Catholic"
replace section="Dsodze" if (section=="Dzodze") & religion3 =="Catholic"
replace section="Akim, Oda" if (section=="Akim") & religion3 =="Catholic"
replace section="Denkera" if (section=="Denkera, Jukwa") & religion3 =="Catholic"

* outstations not well-defined in the ecclesiastical returns. Here coded for 1905 by hand
replace section="Keta" if (id_m==1152 | id_m==1153 | id_m==1154) & religion3=="Catholic" & year==1905
replace section="Kpando" if (id_m==1200 | id_m==1177) & religion3=="Catholic" & year==1905

* National Church of christ Mission
replace section="Leklebi Duga" if section=="British Togoland" & church =="National Church of Christ Mission"
replace section="Cape Coast" if section=="Central, Cape Coast" & church =="National Church of Christ Mission"
replace section="Accra" if section=="Eastern, Accra" & church =="National Church of Christ Mission"
replace section="Abanase Peki" if section=="Volta, Abanase Peki" & church =="National Church of Christ Mission"
replace section="Sekondi" if section=="Western, Sekondi" & church =="National Church of Christ Mission"
*Zion
replace section="Akrosu" if section=="Akim Kotoku" & church =="Zion"
replace section="Bompata" if section=="Ashanti Akim" & church =="Zion"
replace section="Kumasi" if section=="Ashanti-Kumasi" & church =="Zion"
replace section="Daaman" if section=="Wassaw" & church =="Zion" // Wassaw is the district
replace section="Mampon" if section=="Twifu" & church =="Zion" // Twifu is the short form for Twifu Mampon; Mampon is the name of the town
replace section="Osenasi" if section=="Osenasi Abuakwa" & church =="Zion"
replace section="Tafo" if section=="Tafu-Abuakwa" & church =="Zion"
replace section="Keta" if section=="Threetown" & church =="Zion"
replace section="Cape Coast" if church=="Zion" & year<=1914 & exist==1 


* Baptist Church and Mission
********************************************************************************


********************************************************************************
*** B Coding main stations
replace mainstation=0

replace mainstation=1 if id_m==16 & year>=1841 & year<=1880 // Dominasi 
replace mainstation=1 if id_m==19 & year>=1878 & year<=1882 // Ekroful/ Akroful Confirmed in the Wesleyan Minutes
replace mainstation=1 if id_m==26 & year>=1879 & year<=1883 // Edubiasi 1880 confirmed; 1881-1883 not in the blue Books, only summary stats, Minutes suggest longer time than 2 years
replace mainstation=1 if id_m==90 & year>=1928 & year<=1932 // Edwumaku, Edwimaku 
replace mainstation=1 if id_m==114 & year>=1879 & year<=1883 // Narkwa 1880 confirmed; 1881-1883 not in the blue Books, only summary stats, Minutes suggest longer time than 2 years
replace mainstation=1 if id_m==118 & year>=1878 & year<=1878 // Adansi 
replace mainstation=1 if id_m==153 & year>=1906 & year<=1932 // Swedur Nyakrome (5 chapels) - centre of "Agona"
replace mainstation=1 if id_m==240 & year>=1928 & year<=1932 // Half Asinee Apolonia in 1923, renamed Nzima in 1928-1932
replace mainstation=1 if id_m==277 & year>=1928 & year<=1932 // Dunkwa Dunkwa On-Offin, formerly part of Obuasi
replace mainstation=1 if id_m==375 & year>=1929 & year<=1932 // Dodowa 
replace mainstation=1 if id_m==405 & year>=1915 & year<=1932 // Larte 
replace mainstation=1 if id_m==406 & year>=1928 & year<=1932 // Mampong 
replace mainstation=1 if id_m==509 & year>=1931 & year<=1932 // Suhum Scottish, Akwapim
replace mainstation=1 if id_m==516 & year>=1920 & year<=1932 // Late 
replace mainstation=1 if id_m==523 & year>=1920 & year<=1932 // Koforidua 
replace mainstation=1 if id_m==702 & year>=1920 & year<=1932 // Accra 
replace mainstation=1 if id_m==704 & year>=1898 & year<=1932 // Cape Coast 
replace mainstation=1 if id_m==746 & year>=1918 & year<=1932 // Cape Coast 
replace mainstation=1 if id_m==749 & year>=1924 & year<=1932 // Saltpond 
replace mainstation=1 if id_m==752 & year>=1924 & year<=1932 // Akyease 
replace mainstation=1 if id_m==758 & year>=1924 & year<=1932 // Sekondi 
replace mainstation=1 if id_m==760 & year>=1889 & year<=1932 // Cape Coast 
replace mainstation=1 if id_m==774 & year>=1923 & year<=1932 // Jukwa 
replace mainstation=1 if id_m==785 & year>=1923 & year<=1932 // Dunkwa 
replace mainstation=1 if id_m==797 & year>=1916 & year<=1932 // Fosu 
replace mainstation=1 if id_m==801 & year>=1916 & year<=1916 // Nsuta 
replace mainstation=1 if id_m==815 & year>=1880 & year<=1932 // Elmina 
replace mainstation=1 if id_m==824 & year>=1904 & year<=1932 // Sekondi 
replace mainstation=1 if id_m==825 & year>=1893 & year<=1922 // Shama 
replace mainstation=1 if id_m==830 & year>=1920 & year<=1932 // Poasi 
replace mainstation=1 if id_m==832 & year>=1894 & year<=1915 // Ajua 
replace mainstation=1 if id_m==845 & year>=1910 & year<=1932 // Tarkwa 
replace mainstation=1 if id_m==846 & year>=1910 & year<=1916 // Abosso 
replace mainstation=1 if id_m==853 & year>=1910 & year<=1923 // Prestea 
replace mainstation=1 if id_m==860 & year>=1914 & year<=1932 // Dunkwa 
replace mainstation=1 if id_m==866 & year>=1916 & year<=1916 // Mosuasu 
replace mainstation=1 if id_m==901 & year>=1920 & year<=1932 // Enchi 
replace mainstation=1 if id_m==918 & year>=1921 & year<=1932 // Half Assinie 
replace mainstation=1 if id_m==926 & year>=1920 & year<=1923 // Elubo 
replace mainstation=1 if id_m==934 & year>=1920 & year<=1923 // Bonyere 
replace mainstation=1 if id_m==943 & year>=1921 & year<=1923 // Beyin 
replace mainstation=1 if id_m==956 & year>=1920 & year<=1923 // Atwabo 
replace mainstation=1 if id_m==961 & year>=1920 & year<=1923 // Eyinasie 
replace mainstation=1 if id_m==970 & year>=1920 & year<=1923 // Ekwe 
replace mainstation=1 if id_m==970 & year>=1929 & year<=1932 // Ekwe 
replace mainstation=1 if id_m==973 & year>=1884 & year<=1887 // Axim 
replace mainstation=1 if id_m==973 & year>=1923 & year<=1932 // Axim 
replace mainstation=1 if id_m==979 & year>=1916 & year<=1923 // Esiamah 
replace mainstation=1 if id_m==984 & year>=1890 & year<=1932 // Saltpond 
replace mainstation=1 if id_m==1004 & year>=1925 & year<=1932 // Oda 
replace mainstation=1 if id_m==1005 & year>=1923 & year<=1924 // Akim Suedru 
replace mainstation=1 if id_m==1016 & year>=1923 & year<=1932 // Winneba Aguna Swedru?
replace mainstation=1 if id_m==1017 & year>=1894 & year<=1932 // Accra 
replace mainstation=1 if id_m==1018 & year>=1929 & year<=1932 // Nsawam 
replace mainstation=1 if id_m==1019 & year>=1929 & year<=1932 // Koforidua 
replace mainstation=1 if id_m==1021 & year>=1928 & year<=1932 // Akuse 
replace mainstation=1 if id_m==1022 & year>=1929 & year<=1932 // Ada 
replace mainstation=1 if id_m==1023 & year>=1908 & year<=1932 // Kumasi 
replace mainstation=1 if id_m==1106 & year>=1920 & year<=1932 // Obuasi 
replace mainstation=1 if id_m==1115 & year>=1932 & year<=1932 // Bekwai 
replace mainstation=1 if id_m==1130 & year>=1920 & year<=1932 // Juaso 
replace mainstation=1 if id_m==1135 & year>=1925 & year<=1932 // Atasi Nkwanta 
replace mainstation=1 if id_m==1137 & year>=1920 & year<=1932 // Keta 
replace mainstation=1 if id_m==1137 & year>=1894 & year<=1915 // Keta 
replace mainstation=1 if id_m==1145 & year>=1929 & year<=1932 // Abo 
replace mainstation=1 if id_m==1153 & year>=1908 & year<=1932 // Hedzrenawo Denu, Hedzranawo and Adafienu (Threetown), coordinates of Hedzranawo taken as main station]
replace mainstation=1 if id_m==1157 & year>=1929 & year<=1932 // Dsodze 
replace mainstation=1 if id_m==1166 & year>=1908 & year<=1916 // Ho 
replace mainstation=1 if id_m==1166 & year>=1923 & year<=1932 // Ho 
replace mainstation=1 if id_m==1177 & year>=1923 & year<=1932 // Kpando 
replace mainstation=1 if id_m==1177 & year>=1904 & year<=1916 // Kpando 
replace mainstation=1 if id_m==1192 & year>=1929 & year<=1932 // Liati 
replace mainstation=1 if id_m==1200 & year>=1923 & year<=1932 // Gbi Bla This is Hohoe
replace mainstation=1 if id_m==1200 & year>=1906 & year<=1916 // Gbi Bla This is Hohoe
replace mainstation=1 if id_m==1215 & year>=1847 & year<=1932 // Blengo 
replace mainstation=1 if id_m==1217 & year>=1928 & year<=1932 // Tsito, Awudome Tsito 
replace mainstation=1 if id_m==1227 & year>=1853 & year<=1932 // Keta 
replace mainstation=1 if id_m==1228 & year>=1877 & year<=1878 // Anyako 
replace mainstation=1 if id_m==1228 & year>=1927 & year<=1930 // Anyako to Abo in 1931
replace mainstation=1 if id_m==1240 & year>=1925 & year<=1932 // Kpandu 
replace mainstation=1 if id_m==1249 & year>=1859 & year<=1932 // Ho 
replace mainstation=1 if id_m==1250 & year>=1855 & year<=1882 // Waya 
replace mainstation=1 if id_m==1257 & year>=1890 & year<=1932 // Amedzope 
replace mainstation=1 if id_m==1265 & year>=1928 & year<=1932 // Leklebi Duga 
replace mainstation=1 if id_m==1275 & year>=1927 & year<=1932 // Akpafu Ewe
replace mainstation=1 if id_m==1279 & year>=1929 & year<=1932 // Worawora Ewe
replace mainstation=1 if id_m==1293 & year>=1925 & year<=1932 // Accra Duakwa in Agona 1911
replace mainstation=1 if id_m==1295 & year>=1925 & year<=1932 // Aburi Church not reported before 1925
replace mainstation=1 if id_m==1296 & year>=1925 & year<=1932 // Winneba Church not reported before 1925
replace mainstation=1 if id_m==1299 & year>=1925 & year<=1932 // Saltpond Church not reported before 1925
replace mainstation=1 if id_m==1300 & year>=1925 & year<=1932 // Sekondi Church not reported before 1925
replace mainstation=1 if id_m==1302 & year>=1880 & year<=1932 // Accra 
replace mainstation=1 if id_m==1303 & year>=1871 & year<=1932 // Cape Coast 
replace mainstation=1 if id_m==1304 & year>=1838 & year<=1932 // Cape Coast 
replace mainstation=1 if id_m==1305 & year>=1883 & year<=1932 // Abura Dunkwa Abura & Assin in 1932
replace mainstation=1 if id_m==1305 & year>=1877 & year<=1877 // Abura Dunkwa previously Cape Coast, but to Ekroful 1878-1882
replace mainstation=1 if id_m==1306 & year>=1867 & year<=1932 // Elmina 
replace mainstation=1 if id_m==1307 & year>=1896 & year<=1932 // Chama 
replace mainstation=1 if id_m==1308 & year>=1839 & year<=1932 // Anamaboe 
replace mainstation=1 if id_m==1309 & year>=1896 & year<=1932 // Abasa 
replace mainstation=1 if id_m==1311 & year>=1923 & year<=1932 // Esikuma 
replace mainstation=1 if id_m==1312 & year>=1894 & year<=1932 // Saltpond 
replace mainstation=1 if id_m==1313 & year>=1899 & year<=1932 // Arkra / Akrah 
replace mainstation=1 if id_m==1316 & year>=1875 & year<=1932 // Winneba 
replace mainstation=1 if id_m==1317 & year>=1896 & year<=1932 // Appam 
replace mainstation=1 if id_m==1318 & year>=1838 & year<=1932 // Accra 
replace mainstation=1 if id_m==1320 & year>=1879 & year<=1932 // Aburi Aburi & Mampong in 1932
replace mainstation=1 if id_m==1321 & year>=1915 & year<=1932 // Koforidua 
replace mainstation=1 if id_m==1322 & year>=1875 & year<=1932 // Dixcove 
replace mainstation=1 if id_m==1323 & exist==1 // Kumasi Ashanti in 1932
replace mainstation=1 if id_m==1324 & year>=1913 & year<=1932 // Obuasi 
replace mainstation=1 if id_m==1325 & year>=1920 & year<=1932 // Bekwai 
replace mainstation=1 if id_m==1326 & year>=1888 & year<=1889 // Dwabin 
replace mainstation=1 if id_m==1329 & year>=1879 & year<=1887 // Sekondi in 1888 to Elmina
replace mainstation=1 if id_m==1329 & year>=1900 & year<=1932 // Sekondi Gold Mines since 1900, Sekondi is centre
replace mainstation=1 if id_m==1329 & year>=1928 & year<=1932 // Sekondi Sekondi & Chama in 1914
replace mainstation=1 if id_m==1330 & year>=1884 & year<=1932 // Tarkwa Wassaw
replace mainstation=1 if id_m==1332 & year>=1897 & year<=1932 // Axim
replace mainstation=1 if id_m==1333 & exist==1 // Christiansborg
replace mainstation=1 if id_m==1334 & year>=1845 & year<=1932 // Accra formerly Christiansborg (taken as ONE location)
replace mainstation=1 if id_m==1336 & year>=1932 & year<=1932 // Labadie belonged to Teshi before
replace mainstation=1 if id_m==1337 & year>=1925 & year<=1931 // Teshie 
replace mainstation=1 if id_m==1338 & year>=1854 & year<=1932 // Abokobi 
replace mainstation=1 if id_m==1342 & year>=1920 & year<=1928 // Bawaleshie 
replace mainstation=1 if id_m==1343 & year>=1929 & year<=1932 // Dodowah 
replace mainstation=1 if id_m==1348 & year>=1920 & year<=1924 // Mayira 
replace mainstation=1 if id_m==1358 & year>=1867 & year<=1932 // Big Ada 
replace mainstation=1 if id_m==1365 & year>=1847 & year<=1932 // Aburi  if exist==1
replace mainstation=1 if id_m==1367 & year>=1932 & year<=1932 // Tutu 
replace mainstation=1 if id_m==1369 & year>=1920 & year<=1932 // Nsawam 
replace mainstation=1 if id_m==1372 & year>=1835 & year<=1932 // Akropong 
replace mainstation=1 if id_m==1379 & year>=1920 & year<=1932 // Mampong 
replace mainstation=1 if id_m==1380 & year>=1920 & year<=1932 // Adukrom 
replace mainstation=1 if id_m==1383 & year>=1864 & year<=1932 // Anum 
replace mainstation=1 if id_m==1386 & year>=1925 & year<=1930 // Akwamu Scottish, Trans-Volta
replace mainstation=1 if id_m==1388 & year>=1876 & year<=1932 // Begoro 
replace mainstation=1 if id_m==1389 & year>=1931 & year<=1932 // Kukurantumi 
replace mainstation=1 if id_m==1390 & year>=1860 & year<=1932 // Kibi 
replace mainstation=1 if id_m==1398 & year>=1920 & year<=1932 // Otumi 
replace mainstation=1 if id_m==1401 & year>=1920 & year<=1932 // Kwabeng Akyem district
replace mainstation=1 if id_m==1404 & year>=1859 & year<=1932 // Odumase 
replace mainstation=1 if id_m==1407 & year>=1876 & year<=1932 // Abetifi 
replace mainstation=1 if id_m==1414 & year>=1911 & year<=1932 // Bompata Ashanti-Akyem, Scottish
replace mainstation=1 if id_m==1415 & year>=1892 & year<=1932 // Nsaba 
replace mainstation=1 if id_m==1418 & year>=1922 & year<=1932 // Kwanyaku Agona Kotoku, Scottish
replace mainstation=1 if id_m==1434 & year>=1923 & year<=1930 // Asuboa previously part of Akokoaso
replace mainstation=1 if id_m==1439 & year>=1899 & year<=1916 // Atoko Bremen Mission until 1915!
replace mainstation=1 if id_m==1578 & year>=1920 & year<=1932 // Adawso 
replace mainstation=1 if id_m==1620 & year>=1929 & year<=1932 // Twifu 
replace mainstation=1 if id_m==1650 & year>=1929 & year<=1932 // Asuboi 
replace mainstation=1 if id_m==1700 & year>=1930 & year<=1932 // Mim 
replace mainstation=1 if id_m==1761 & year>=1929 & year<=1932 // Gyasikan 
replace mainstation=1 if id_m==1766 & year>=1929 & year<=1932 // Kete Kratchi 
replace mainstation=1 if id_m==1777 & year>=1929 & year<=1932 // Abo Ewe
replace mainstation=1 if id_m==1843 & year>=1926 & year<=1932 // Cape Coast Church not reported before 1926
replace mainstation=1 if id_m==1846 & year>=1926 & year<=1932 // Accra Church not reported before 1926
replace mainstation=1 if id_m==1850 & year>=1926 & year<=1932 // Abanase Peki Church not reported before 1926
replace mainstation=1 if id_m==1858 & year>=1926 & year<=1932 // Leklebi Duga Church not reported before 1926
replace mainstation=1 if id_m==1865 & year>=1928 & year<=1932 // Sekondi 
replace mainstation=1 if id_m==1871 & year>=1926 & year<=1932 // Koforidua Church not reported before 1925
replace mainstation=1 if id_m==1902 & year>=1925 & year<=1932 // Oda Church not reported before 1925
replace mainstation=1 if id_m==1931 & year>=1898 & year<=1932 // Cape Coast 
replace mainstation=1 if id_m==1939 & year>=1908 & year<=1932 // Winneba 
replace mainstation=1 if id_m==1944 & year>=1910 & year<=1932 // Akrosu 
replace mainstation=1 if id_m==1951 & year>=1916 & year<=1932 // Osenasi 
replace mainstation=1 if id_m==1960 & year>=1910 & year<=1932 // Mampon 
replace mainstation=1 if id_m==1966 & year>=1910 & year<=1932 // Daaman 
replace mainstation=1 if id_m==1974 & year>=1912 & year<=1932 // Kumasi 
replace mainstation=1 if id_m==1981 & year>=1929 & year<=1932 // Bompata Blue Books missing 1920-28
replace mainstation=1 if id_m==1994 & year>=1916 & year<=1932 // Tafo 
replace mainstation=1 if id_m==1997 & year>=1929 & year<=1932 // Koforidua Blue Books missing 1920-28
replace mainstation=1 if id_m==2000 & year>=1929 & year<=1932 // Sekondi Blue Books missing 1920-28
replace mainstation=1 if id_m==2003 & year>=1898 & year<=1932 // Keta 
replace mainstation=1 if id_m==3000 & year>=1911 & year<=1932 // Kumasi 
replace mainstation=1 if id_m==3001 & year>=1910 & year<=1932 // Essikado 
replace mainstation=1 if id_m==3003 & year>=1905 & year<=1932 // Sekondi 
replace mainstation=1 if id_m==3008 & year>=1910 & year<=1932 // Tarkwa 
replace mainstation=1 if id_m==3010 & year>=1910 & year<=1932 // Abosso 
replace mainstation=1 if id_m==3014 & year>=1916 & year<=1932 // Nsawam 
replace mainstation=1 if id_m==3020 & year>=1931 & year<=1932 // Obomeng Kwahu - Obomeng, Scottish
replace mainstation=1 if id_m==3038 & year>=1931 & year<=1932 // Oda 
replace mainstation=1 if id_m==3047 & year>=1897 & year<=1932 // Kumasi 
replace mainstation=1 if id_m==3048 & exist==119311932 // Obogu Ashanti-Akim, Scottish
replace mainstation=1 if id_m==3053 & year>=1931 & year<=1932 // Afiduasie, Afidwase 
replace mainstation=1 if id_m==3059 & year>=1922 & year<=1932 // Berekum 
replace mainstation=1 if id_m==3063 & year>=1925 & year<=1932 // Kokofu 
replace mainstation=1 if id_m==3067 & year>=1920 & year<=1932 // Mampong 
replace mainstation=1 if id_m==3069 & year>=1931 & year<=1932 // Nkwanta Ashanti, Scottish
replace mainstation=1 if id_m==3080 & year>=1920 & year<=1932 // Soaduru 
replace mainstation=1 if id_m==3107 & year>=1920 & year<=1932 // Asamankese 
replace mainstation=1 if id_m==3140 & year>=1925 & year<=1932 // Sra 
replace mainstation=1 if id_m==3141 & year>=1926 & year<=1930 // Tafo 
replace mainstation=1 if id_m==3195 & year>=1915 & year<=1916 // Saltpond 
replace mainstation=1 if id_m==3201 & year>=1930 & year<=1932 // Jirapa 
replace mainstation=1 if id_m==3202 & year>=1906 & year<=1932 // Navrongo 
replace mainstation=1 if id_m==3209 & year>=1930 & year<=1932 // Bolgatanga 
replace mainstation=1 if id_m==3210 & year>=1927 & year<=1932 // Wiaga 
replace mainstation=1 if id_m==3221 & year>=1916 & year<=1932 // Obuasi 
replace mainstation=1 if id_m==3302 & year>=1932 & year<=1932 // Kaleo 
replace mainstation=1 if id_m==3355 & year>=1931 & year<=1932 // Attabubu 
replace mainstation=1 if id_m==3911 & year>=1915 & year<=1932 // Nsawam 
replace mainstation=1 if id_m==4301 & year>=1896 & year<=1932 // Kpong main station of Kpong, renamed to Volta District in 1932
replace mainstation=1 if id_m==4331 & year>=1920 & year<=1932 // Wenchi 
replace mainstation=1 if id_m==8882 & year>=1932 & year<=1932 // Elmina 
replace mainstation=1 if id_m==8883 & year>=1920 & year<=1932 // Tarkwa 
replace mainstation=1 if id_m==8884 & year>=1920 & year<=1932 // Axim 
replace mainstation=1 if id_m==8885 & year>=1931 & year<=1932 // Dixcove 
replace mainstation=1 if id_m==99001 & year>=1906 & year<=1932 // Akyim Swedur

* Anglican church
replace mainstation=1 if id_m==9999 & exist==1 // Elmina


replace mainstation=0 if exist==0 // adjust main stations to coding of existence of stations
************************************************************************************************


************************************************************************************
by church, sort : tabulate section

gen mainstation_name=(section==place)

** Wesleyan
replace mainstation_name=1 if place=="Sekondi" & section=="Sekondi & Chama" & church =="Wesleyan Methodist Church" // Sekondi & Chama in 1916, but they exist as individual districts before and after
replace mainstation_name=1 if place=="Chama" & section=="Sekondi & Chama" & church =="Wesleyan Methodist Church" // Sekondi & Chama in 1916, but they exist as individual districts before and after
replace mainstation_name=1 if place=="Aburi" & section=="Aburi & Mampong" & church =="Wesleyan Methodist Church"
replace mainstation_name=1 if place=="Mampong" & section=="Aburi & Mampong" & church =="Wesleyan Methodist Church"
replace mainstation_name=1 if place=="Accra" & section=="Christiansborg" & church =="Wesleyan Methodist Church" // Christiansborg is in Accra
replace mainstation_name=1 if place=="Swedur" & section=="Agona" & church =="Wesleyan Methodist Church"  // main station of Agona is Agona Swedur
replace mainstation_name=1 if place=="Ampia Edwumaku, Ampia Edwiaku" & section=="Adjumaku" & church =="Wesleyan Methodist Church"  // main station of Agona is Agona Swedur
replace mainstation_name=1 if place=="Bibiani" & section=="Obuasi, Bibianiha" & church =="Wesleyan Methodist Church"
replace mainstation_name=1 if place=="Anamaboe" & section=="Anamabu" & church =="Wesleyan Methodist Church"
replace mainstation_name=1 if place=="Arkra / Akrah" & section=="Arkra" & church =="Wesleyan Methodist Church" // Different spelling  of place
replace mainstation_name=1 if place=="Ekroful/ Akroful" & section=="Ekroful" & church =="Wesleyan Methodist Church" // Different spelling  of place
replace mainstation_name=1 if place=="Sekondi" & section=="Gold Mines" & church =="Wesleyan Methodist Church" 

** Basel
replace mainstation_name=1 if place=="Big Ada" & section=="Ada" & church =="Basel Mission" 
replace mainstation_name=1 if (place=="Aburi" | place=="Akropong") & section=="Akuapim" & church =="Basel Mission" 

* Bremen
replace mainstation_name=1 if (place=="Blengo") & section=="Peki" & church =="Bremen Mission" // Peki Blengo

* Scottish Mission
replace mainstation_name=1 if (place=="Tsito, Awudome Tsito") & section=="Tsito" & church =="Scottish Mission"
replace mainstation_name=1 if (place=="Afiduasie, Afidwase") & section=="Afidwase" & church =="Scottish Mission"
replace mainstation_name=1 if (place=="Obegu & Banso") & section=="Obegu" & church =="Scottish Mission"
replace mainstation_name=1 if (place=="Mayira") & section=="Mayera" & church =="Scottish Mission"
replace mainstation_name=1 if (place=="Mampong") & section=="Asante Mampong" & church =="Scottish Mission"
replace mainstation_name=1 if (place=="Kpandu") & section=="Kpando" & church =="Scottish Mission"
replace mainstation_name=1 if (place=="Late") & section=="Larteh" & church =="Scottish Mission"
replace mainstation_name=1 if (place=="Obegu & Banso") & section=="Obegu" & church =="Scottish Mission"
replace mainstation_name=1 if (place=="Kwanyaku") & section=="Kwanyako" & church =="Scottish Mission"  // Different spelling
replace mainstation_name=1 if (place=="Soaduru") & section=="Akim Swedur" & church =="Scottish Mission"  // Different spelling
replace mainstation_name=1 if (place=="Big Ada") & section=="Ada" & church =="Scottish Mission"  // Different spelling
replace mainstation_name=1 if (place=="Blengo") & section=="Peki" & church =="Scottish Mission"  // Different spelling (Peki Blengo)
replace mainstation_name=1 if (place=="Teshie") & section=="Teshi" & church =="Scottish Mission"  // Different spelling

* Catholic
replace mainstation_name=1 if (place=="Prestea") & section=="Ankobra, Prestea" & religion3 =="Catholic"
replace mainstation_name=1 if (place=="Dunkwa") & section=="Ankobra, Dunkwa" & religion3 =="Catholic"
replace mainstation_name=1 if (place=="Kumasi") & section=="Ashanti, Kumasi" & religion3 =="Catholic"
replace mainstation_name=1 if (place=="Adina") & section=="Threetown, Adina" & religion3 =="Catholic"
replace mainstation_name=1 if (place=="Poasi") & section=="Ahanta, Poasi" & religion3 =="Catholic"
replace mainstation_name=1 if (place=="Kete Kratchi") & section=="Krachi" & religion3 =="Catholic"
replace mainstation_name=1 if (place=="Asuboi") & section=="Birim, Asuboi" & religion3 =="Catholic"
replace mainstation_name=1 if (place=="Gyasikan") & section=="Boem, Jasikan" & religion3 =="Catholic" // Different spelling
replace mainstation_name=1 if (place=="Oda") & section=="Akim, Oda" & religion3 =="Catholic"
replace mainstation_name=1 if (place=="Hedzrenawo") & section=="Threetown, Hedzrenawo" & religion3 =="Catholic"
replace mainstation_name=1 if (place=="Akuse") & section=="Volta, Akuse" & religion3 =="Catholic"
replace mainstation_name=1 if (place=="Hedzrenawo") & section=="Threetown" & religion3 =="Catholic"
replace mainstation_name=1 if (place=="Akim Suedru") & section=="Kokosu Akyim" & religion3 =="Catholic"
replace mainstation_name=1 if (place=="Eyinasie") & section=="Erinasie" & religion3 =="Catholic"
replace mainstation_name=1 if (place=="Shama") & section=="Chama" & religion3 =="Catholic" // Different spelling
replace mainstation_name=1 if (place=="Saltpond") & section=="Ekitam Beku" & religion3 =="Catholic" 
replace mainstation_name=1 if (place=="Kushia") & section=="Asin Kushia" & religion3 =="Catholic" // Different spelling
replace mainstation_name=1 if (place=="Oda") & section=="Akim, Oda" & religion3 =="Catholic" // Different spelling
replace mainstation_name=1 if (place=="Gbi Bla") & section=="Bla, Gbi" & religion3 =="Catholic" // Different spelling
replace mainstation_name=1 if (place=="Jukwa") & section=="Denkera" & religion3 =="Catholic" 
replace mainstation_name=1 if (place=="Atwabo") & section=="Atuaboe" & religion3 =="Catholic" // Different spelling
replace mainstation_name=1 if (place=="Atasi Nkwanta") & section=="Adansi" & religion3 =="Catholic" 
replace mainstation_name=1 if (place=="Dunkwa") & section=="Abura" & religion3 =="Catholic" // place is called Abura Dunkwa
replace mainstation_name=1 if (place=="Ajua") & (section=="Adjuah" | section=="Akropon") & religion3 =="Catholic" // Different spelling
replace mainstation_name=1 if (place=="Koforidua") & section=="Akwapim, Koforidua" & religion3 =="Catholic"
replace mainstation_name=1 if (place=="Kushia") & section=="Asin, Kushia" & religion3 =="Catholic"
replace mainstation_name=1 if (place=="Bonyere") & section=="Bonyere District, Twinen" & religion3 =="Catholic"
replace mainstation_name=1 if (place=="Accra") & section=="Accra & Eastern" & religion3 =="Catholic"
 
drop mainstation_name
***************************************************************************************************

gen church2=church
replace church2="Catholic" if religion3=="Catholic"
replace church2="Presbyterian" if church=="Basel Mission" | church=="Bremen Mission" | church=="Scottish Mission"


********************************************************************************
*** C. Stations from other sources
* 1. Beach
* 2. Bartholomew
* 3. Roome

*** 1 Beach mission stations
gen station_beach=0
replace station_beach=1 if id_m==702
replace station_beach=1 if id_m==1407
replace station_beach=1 if id_m==1365
replace station_beach=1 if id_m==1358
replace station_beach=1 if id_m==1350
replace station_beach=1 if id_m==1372
replace station_beach=1 if id_m==1383
replace station_beach=1 if id_m==1388
replace station_beach=1 if id_m==1333
replace station_beach=1 if id_m==3047
replace station_beach=1 if id_m==1415
replace station_beach=1 if id_m==1404
replace station_beach=1 if id_m==1309
replace station_beach=1 if id_m==22
replace station_beach=1 if id_m==1318
replace station_beach=1 if id_m==1308
replace station_beach=1 if id_m==1317
replace station_beach=1 if id_m==1332
replace station_beach=1 if id_m==1304
replace station_beach=1 if id_m==1308 // should be 1307 == Chama
replace station_beach=1 if id_m==1322
replace station_beach=1 if id_m==1306
replace station_beach=1 if id_m==1323
replace station_beach=1 if id_m==1312
replace station_beach=1 if id_m==1316
replace station_beach=1 if id_m==1257
replace station_beach=1 if id_m==1249
replace station_beach=1 if id_m==1227

label var station_beach "Station is listed in Beach (1903) - Station in 1900"

*** 2. Bartholomew mission stations
gen station_barth=0

replace station_barth=1 if id_m==1407
replace station_barth=1 if id_m==1365
replace station_barth=1 if id_m==1350
replace station_barth=1 if id_m==1372
replace station_barth=1 if id_m==1388
replace station_barth=1 if id_m==1333
replace station_barth=1 if id_m==3047
replace station_barth=1 if id_m==1390
replace station_barth=1 if id_m==1415
replace station_barth=1 if id_m==1404
replace station_barth=1 if id_m==1320
replace station_barth=1 if id_m==1318
replace station_barth=1 if id_m==1304
replace station_barth=1 if id_m==1323
replace station_barth=1 if id_m==1329
replace station_barth=1 if id_m==1358
replace station_barth=1 if id_m==1275
replace station_barth=1 if id_m==1257
replace station_barth=1 if id_m==1383
replace station_barth=1 if id_m==1249
replace station_barth=1 if id_m==1227
replace station_barth=1 if id_m==1215
replace station_barth=1 if id_m==3003
replace station_barth=1 if id_m==3008
replace station_barth=1 if id_m==1931

label var station_barth "Station is listed in Bartholomew (1910) - Station in 1900"

*** 3. Roome
gen station_roome=0

replace station_roome=1 if id_m==60 // Cromantine
replace station_roome=1 if id_m==219 // Apollonia is not a mission station, but a circuity -  Western region; probably refers to Beyin because Fort Apollonia is a fort in Beyin, Ghana
replace station_roome=1 if id_m==1017 // Ft James = Accra
replace station_roome=1 if id_m==1177 // Kpandu
replace station_roome=1 if id_m==1215 // Pekvi
replace station_roome=1 if id_m==1227 // Quitta Keta
replace station_roome=1 if id_m==1249 // Ho
replace station_roome=1 if id_m==1257 // Amedjole=Amedzofe
replace station_roome=1 if id_m==1306 // Elmina
replace station_roome=1 if id_m==1307 // Chama
replace station_roome=1 if id_m==1308 // Inamaboe = Anamaboe/Anamabu
replace station_roome=1 if id_m==1316 // Winnebah
replace station_roome=1 if id_m==1317 // Apam
replace station_roome=1 if id_m==1322 // Discove = Dixcove
replace station_roome=1 if id_m==1329 // Sekondi
replace station_roome=1 if id_m==1332 // Axim
replace station_roome=1 if id_m==1338 // Bookobi=Abokobi
replace station_roome=1 if id_m==1365 // Aburi
replace station_roome=1 if id_m==1372 // Akropong
replace station_roome=1 if id_m==1390 // Kyebi
replace station_roome=1 if id_m==1407 // Abetifi
replace station_roome=1 if id_m==1323 // Kumassi  -- asuming it is the Wesleyan mission station (it could be also Basel or both)
replace station_roome=1 if id_m==1138 // Jallah Coffee = Jella Coffia We, Dzelukofe
* Abonu not included. There is no catholic church in Abonu (coordinates of Lake Bosomtwi), not today either. Misspelling?
* Albany not included. There is no such locality of this name in Ghana. Misspelling?
replace station_roome=1 if id_m==153 // Agona probably Agona Swedru, but then coordinates completely off 

label var station_roome "Station is listed in Roome (1924)"
