# Supplementary material for: Georeferenced data of Christian mission stations, Ghana (1752–1932)
Source: Data Brief. 2021 Oct 2;38:107445. doi: 10.1016/j.dib.2021.107445 (PMC8503588; doi:10.1016/j.dib.2021.107445)
Supplement: Supplementary file 1 [file mmc1.zip › Data in Brief/Data/do files/creategridpanel.do]

********************************************************************************
* This do file brings data from mission-year observations to grid-year observations.
* Input files: Church locations.xls (raw entered from Blue Books)
* Input files: School locations.xls (raw entered from Blue Books)
*
* Output files: church_grid.dta (panel of grid year observations)
********************************************************************************

* Number of churches distinguishing between denominations
gen cmeth=exist if religion3=="Methodist"
replace cmeth=0 if religion3!="Methodist" | exist==.
gen cpresb=exist if religion3=="Presbyterian"
replace cpresb=0 if religion3!="Presbyterian" | exist==.
gen ccath=exist if religion3=="Catholic"
replace ccath=0 if religion3!="Catholic" | exist==.
gen coth=exist if religion3=="Other"
replace coth=0 if religion3!="Other" | exist==.

* Number of main stations distinguishing between denominations
gen cmeth_main=(mainstation==1 & religion3=="Methodist")
gen cpresb_main=(mainstation==1 & religion3=="Presbyterian")
gen ccath_main=(mainstation==1 & religion3=="Catholic")
gen coth_main=(mainstation==1 & religion3=="Other")

* Number of schools distinguishing between denominations!
gen s1meth=school if religion3=="Methodist"
replace s1meth=0 if religion3!="Methodist"
gen s1presb=school if religion3=="Presbyterian"
replace s1presb=0 if religion3!="Presbyterian"
gen s1cath=school if religion3=="Catholic"
replace s1cath=0 if religion3!="Catholic"
gen s1oth=school if religion3=="Other"
replace s1oth=0 if religion3!="Other"

* Number of "assisted schools" distinguishing between denominations!
gen s2meth=schoolgov if religion3=="Methodist"
replace s2meth=0 if religion3!="Methodist"
gen s2presb=schoolgov if religion3=="Presbyterian"
replace s2presb=0 if religion3!="Presbyterian"
gen s2cath=schoolgov if religion3=="Catholic"
replace s2cath=0 if religion3!="Catholic"
gen s2oth=schoolgov if religion3=="Other"
replace s2oth=0 if religion3!="Other"


********************************************************************************
************************************* Exit *************************************
gen exit=0
sort id_m year
replace exit=1 if exist==0 & exist[_n-1]==1 & id_m==id_m[_n-1]
label var exit "Mission ceased to exist/being reported in that year"

gen exited=(exist==0)
label var exited "Mission station existed but is not recorded anymore"


** Number of exits
gen exitmeth=exit if religion3=="Methodist"
replace exitmeth=0 if religion3!="Methodist"
gen exitpresb=exit if religion3=="Presbyterian"
replace exitpresb=0 if religion3!="Presbyterian"
gen exitcath=exit if religion3=="Catholic"
replace exitcath=0 if religion3!="Catholic"
gen exitoth=exit if religion3=="Other"
replace exitoth=0 if religion3!="Other"


* Creating grid - year dataset
collapse (sum) cmeth cpresb ccath coth s1meth s1presb s1cath s1oth s2meth s2presb s2cath s2oth s3meth s3presb s3cath s3oth exitmeth exitpresb exitcath exitoth cmeth_main cpresb_main ccath_main coth_main station* togo eur_meth eur_presb afr_meth afr_presb priest_nonmissing (max) ever_eur46_90 european anyeuropean (mean) lon lat (min) yr_startup (count) priestid, by(gridcell year)


label var lon "Longitude of mission stations (mean)"
label var lon "Latitude of mission stations (mean)"

label var cmeth "Number of Methodist mission stations"
label var cpresb "Number of Presbyterian mission stations"
label var ccath "Number of Catholic mission stations"
label var coth "Number of mission stations of other denominations"

label var s1meth "Number of Methodist mission schools (ALL - recorded in Blue Books)"
label var s1presb "Number of Presbyterian mission schools (ALL - recorded in Blue Books)"
label var s1cath "Number of Catholic mission schools (ALL - recorded in Blue Books)"
label var s1oth "Number of mission schools from other denominations (ALL - recorded in Blue Books)"

label var s2meth "Number of Methodist mission schools (assisted)"
label var s2presb "Number of Presbyterian mission schools (assisted)"
label var s2cath "Number of Catholic mission schools (assisted)"
label var s2oth "Number of mission schools from other denominations (assisted)"

label var cmeth_main "Number of Methodist main stations (ignoring outposts)"
label var cpresb_main "Number of Presbyterian main stations (ignoring outposts)"
label var ccath_main "Number of Catholic main stations (ignoring outposts)"
label var coth_main "Number of Other main stations (ignoring outposts)"

label var station_beach "Number of stations in 1900 according to Beach (1903)" 
label var station_barth "Number of stations in 1911 according to Bartholomew (1911)" 
label var station_roome "Number of stations in 1924 according to Roome (1924)" 

label var yr_startup "Year of earliest mission in grid"

label var exitmeth "Number of exits Methodist Mission"
label var exitpresb "Number of exits Presbyterian Mission"
label var exitcath "Number of exits Catholic Mission"
label var exitoth "Number of exits Others Missions"

label var eur_meth "Number of named European Methodist missionaries"
label var eur_presb "Number of named European Presbyterian missionaries"
label var afr_meth "Number of named African Methodist missionaries"
label var afr_presb "Number of named African Presbyterian missionaries"

label var priest_nonmissing "Number of priest-stations reported in Blue Books"
label var european "At least one principal station of European in cell"
label var anyeuropean "At least one European reported at at least one station in cell"

* label var priest "Number of missionaries"
* label var priestdied "Number of missionaries died"


label var togo "Number of missions in territory of British Togoland (former German Togoland)"

************************************************************************
* Merge with complete set of grid identifiers (so to include grids that have no churches)
drop if gridcell=="."  // mission stations withouth geographic coordinates will be assigned a missing gridcell - drop this category
merge m:1 gridcell using "Raw\ghanagrids2091.dta"


************************************************************************
************** Creating variables specific for gridcell aggregate
************************************************************************

* Grids that had no mission by 1932 (mostly Northern Territories)
gen nochurchby1932=(_merge==2)
label var nochurchby1932 "Grid never had a church by 1932"
drop _merge

replace year=1932 if year==.
egen gridfe=group(gridcell)

* Include the grids that never had a church into the panel structure
tsset gridfe year
tsfill, full

* Recode the values for the newly generated observations
gsort gridfe -year
replace gridcell=gridcell[_n-1] if gridfe==gridfe[_n-1] & gridcell==""
replace gridcell=gridcell[_n+1] if gridfe==gridfe[_n+1] & gridcell==""
replace nochurchby1932=nochurchby1932[_n-1] if gridfe==gridfe[_n-1] & nochurchby1932==.
replace yr_startup=yr_startup[_n-1] if gridfe==gridfe[_n-1] & yr_startup==.

foreach var of varlist cmeth cpresb ccath coth s1meth s1presb s1cath s1oth s2meth s2presb s2cath s2oth s3meth s3presb s3cath s3oth exitmeth exitpresb exitcath exitoth cmeth_main cpresb_main ccath_main coth_main station* {
* foreach var of varlist cmeth cpresb ccath coth s1meth s1presb s1cath s1oth s2meth s2presb s2cath s2oth cmeth_main cpresb_main ccath_main coth_main station* {
* replace `var'=0 if `var'==. & nochurchby1932==1
* replace `var'=0 if `var'==. & nochurchby1932==0 & yr_startup>year
replace `var'=0 if `var'==. // 
}

*** Coding missing values
* No information (returns) for the years 1862-66, 1873-74
foreach var of varlist s1meth s1presb s1cath s1oth {
replace `var'=. if year<=1845 | (year>=1862 & year<=1866)  | (year>=1873 & year<=1874) 
replace `var'=. if `var'<0
}

************************************************************************
** All Schools
replace s1meth=. if (year>=1880 & year<=1892) | year>1905 // Blue Book only reports assisted mission schools; no data after 1905
replace s1presb=. if (year>=1888 & year<=1892) | year>1905 // Blue Book only reports assisted mission schools; no data after 1905
replace s1oth=. if year>1905
replace s1cath=. if year>1905

** Assisted schools
replace s2meth=. if year<1885
replace s2presb=. if year<1888
replace s2oth=. if year<1888

* no school return 1917-1919
foreach var of varlist s2meth s2presb s2cath s2oth {
replace `var'=. if (year>=1917 & year<=1919)
replace `var'=. if `var'<0
}


************************************************************************
* Dummy for togo
rename togo ctogo
replace ctogo=0 if ctogo==.
label var ctogo "Number of churches in (British) Togoland"

** Create Togo according to whether grid centroid is in Togoland
merge m:1 gridcell using "Raw\togoland_gridcells.dta", force
replace togo=0 if _merge==1
label var togo "Grid centroid in British Togoland"
drop _merge

order togo, after(ctogo)

************************************************************************
** Priest
replace eur_meth=. if (year<=1845 & year>=1827) | (year>=1873 & year<=1875) | (year==1858 | year==1859)
replace afr_meth=. if (year<=1845 & year>=1827) | (year>=1873 & year<=1875) | (year==1858 | year==1859)
replace eur_presb=. if (year<=1845 & year>=1827) | (year>=1873 & year<=1875) | (year==1858 | year==1859)
replace afr_presb=. if (year<=1845 & year>=1827) | (year>=1873 & year<=1875) | (year==1858 | year==1859)

************************************************************************
** European/ African priests with missing variables

* certain information about whether there was at least one European priest here at any point in 1846-1890
* Make ever_eur46_90 a timeinvariant variable
egen certain_ever_Euro46_90=max(anyeuropean), by(gridcell)
replace certain_ever_Euro46_90=. if certain_ever_Euro46_90==0
label var certain_ever_Euro46_90 "European stationed at least once 1846-90"

egen certain_ever_EuroAfr46_90=max(anyeuropean), by(gridcell)
label var certain_ever_EuroAfr46_90 "European stationed at least once 1846-90"

egen certain_ever_EuroAfr_main46_90=max(european), by(gridcell)
label var certain_ever_EuroAfr_main46_90 "Principal station of European at least once 1846-90"

drop ever_eur46_90

net from https://www.sealedenvelope.com/

* Create time-invariant dummy variables // Coding time variant because cells start to exist with the first station
foreach i of numlist 1852 1877 1889 {
gen certain_Europriest`i'=anyeuropean if year==`i'
replace certain_Europriest`i'=. if certain_Europriest`i'==0
gen certain_EuroAfrpriest`i'=anyeuropean if year==`i'
gen certain_EuroAfrpriest_main`i'=european if year==`i'
xfill certain_Europriest`i', i(gridfe)
xfill certain_EuroAfrpriest`i', i(gridfe)
xfill certain_EuroAfrpriest_main`i', i(gridfe)
}


label define identity 0 "(0) No European" 1 "At least one European (1)"

foreach i of numlist 1852 1877 1889 {
label var certain_Europriest`i' "At least one European stationed in cell in `i'"
label var certain_EuroAfrpriest`i' "Europeans/Africans stationed in cell in `i'"
label var certain_EuroAfrpriest_main`i' "Principal station of European/African in `i'"
label values  certain_Europriest`i' identity
label values  certain_EuroAfrpriest`i' identity
label values  certain_EuroAfrpriest_main`i' identity
}

replace station_beach=. if year!=1900
replace station_roome=. if year!=1924
replace station_barth=. if year!=1911
foreach var of varlist station_beach station_barth station_roome {
xfill `var', i(gridfe)
}
