# Supplementary material for: Georeferenced data of Christian mission stations, Ghana (1752–1932)
Source: Data Brief. 2021 Oct 2;38:107445. doi: 10.1016/j.dib.2021.107445 (PMC8503588; doi:10.1016/j.dib.2021.107445)
Supplement: Supplementary file 1 [file mmc1.zip › Data in Brief/Data/do files/master_dofile.do]

* This do file is the master do file that brings data from wide to long format (mission-year observation) to grid-year observations
* Input files: Church locations.xls (raw entered from Blue Books)
* Input files: School locations.xls (raw entered from Blue Books)

* Output files: church_grid.dta (panel of grid year observations) and church_locations_panel

clear

* General working directory: All sub-do files are working with this!
cd "C:\Users\AMoradi\Dropbox\Missions2\JEBO - Data in Brief\Data"

********************************************************************************
* This do file brings data into panel shape. It also adds grid identifiers. Note: Church-year observations
* Output: "Analysis\church_locations.dta"
do "do files\panel_reshape.do"

********************************************************************************


********************************************************************************
*** How to deal with -9: Informed guess using other sources such as Wesleyan Minutes and total number of mission stations

********************************************************************************


********************************************************************************
//// 1. Grid Panel Data
use "Processed\church_locations.dta", replace // outcome of panel.reshape.do
do "do files\recode-9.do"
do "do files\code_mainstation.do"
do "do files\recode-9schools.do"
do "do files\priest_treatduplicates" // there are duplicates in the priest file, because they are assigned to more than one station. If this is the case, assign to main station.


* Number of schools distinguishing between denominations - ONE standardised school series 
gen s3meth=school9 if religion3=="Methodist"
replace s3meth=0 if religion3!="Methodist"
gen s3presb=school9 if religion3=="Presbyterian"
replace s3presb=0 if religion3!="Presbyterian"
gen s3cath=school9 if religion3=="Catholic"
replace s3cath=0 if religion3!="Catholic"
gen s3oth=school9 if religion3=="Other"
replace s3oth=0 if religion3!="Other"


do "do files\creategridpanel.do"

label var s3meth "Number of Methodist mission schools (standardised)"
label var s3presb "Number of Presbyterian mission schools (standardised)"
label var s3cath "Number of Catholic mission schools (standardised)"
label var s3oth "Number of mission schools from other denominations (standardised)"

gen def0=.
label var def0 "Missing values replaced by informed guess"
foreach var of varlist cmeth cpresb ccath coth exitmeth exitpresb exitcath exitoth s3meth s3presb s3cath s3oth  {
rename `var' `var'0
}
order def0, after(year)

save "church_grid.dta", replace
********************************************************************************


********************************************************************************
* 2. Panel of church-year observations
use "Processed\church_locations.dta", replace
do "do files\recode-9.do"
do "do files\code_mainstation.do"
do "do files\recode-9schools.do"

gen aux=year if mainstation==1
egen main_startup=min(aux), by(id_mission)

gen main1870=(main_startup<=1870)
gen main1880=(main_startup<=1880)

* Beach
reg station_beach mainstation main1870 school9 if year==1900 & religion3!="Catholic", robust
* Bartholomew
reg station_bart mainstation main1870 school9 if year==1910 & religion3!="Catholic" & exist==1, robust
* Roome
reg station_roome mainstation main1870 school9 if year==1924 & religion3!="Other" & exist==1, robust


***** Housekeeping - label and order variables
label var id_mission "Unique mission identifier"
label var yr_startup "Year of mission's establishment"
label var togo "Mission located in British Togoland as of 1922"
label var church "Church as taken from Ecclesiastical returns"
label var church2 "Denomination (detailled, but standardised)"
label var lat "Latitude" 
label var lon "Longitude"
label var place "Name/Locality of mission"
label var church "Denomination as on Ecclesiastical returns"
label var mainstation "Main station"
label var ufi "Place identifier"
label var circuity "Circuity (later 'section') to which mission belongs"
label var circuity_minutes "Circuity according to Wesleyan Minutes"
label var section "Section (before 'circuity') to which mission belongs"
label var priest "Name of priest(s) stationed at mission (as on eccl returns)"
label var district "Admin district as of 2000"
label var members "Number of church members"
label var attendance "Church attendance"
label var seatcapacity "Seat capacity of church"
label var school "N any school"
label var schoolgov "N assisted schools"
label var school9 "N schools (standardised quality - assisted)"

drop full_name_nd diffspelling placename mission school schoolgov

rename place mission

order id_mission gridcell colname rowname mission year exist yr_startup mainstation members attendance seatcapacity school9 church church2 religion3 priest priestid1 priestid2 priestid3 priestid4 circuity section circuity_minutes district togo ufi lat lon


save "church_locations_panel.dta", replace

export excel using "church_locations_panel.xls", replace firstrow(variables)
