# Supplementary material for: Georeferenced data of Christian mission stations, Ghana (1752–1932)
Source: Data Brief. 2021 Oct 2;38:107445. doi: 10.1016/j.dib.2021.107445 (PMC8503588; doi:10.1016/j.dib.2021.107445)
Supplement: Supplementary file 1 [file mmc1.zip › Data in Brief/Data/do files/panel_reshape.do]

**************************************************************************************************
* This do file brings data into panel shape with church-year observations
* Input files: Church locations.xls (raw entered from Blue Books)
* Output files: church_locations.dta (panel of church year observations)


********************************************************************************
** Get <School location> data in shape so to merge with <Church Location> data
do "do files\clean_school_location_data.do"
********************************************************************************

********************************************************************************
** Get <Bremen church location> data in shape so to merge with <Church Location> data
do "do files\clean_togo_churches.do"
********************************************************************************

********************************************************************************
** Get <priest> data in shape so to merge with <Church Location> data
do "do files\priest.do"
********************************************************************************

import excel "Raw\Church locations.xlsx", sheet("Churches") firstrow case(lower) clear

** Append Togoland church data
append using "Processed\Togo_church_locations.dta", force
drop if togo_coloniserpost1918=="French" // Drop mission stations in French Togoland (today's Togo)


** Merge with school location data
merge m:1 id_mission using "Processed\school_locations.dta"
* tab mission if _merge==2
drop if _merge==2 // Drop Muslim and Government schools, 1 Beyin United, 1 First Century Gospel Mission, 1 Undenominational
replace lon=lon_sch if lon==.
replace lat=lat_sch if lat==.
replace church=mission if church==""
replace mainstation=0 if mainstation==.
drop _merge lat_sch lon_sch

// Wesleyan school in German Togo but in British Togo, but private school not government-assisted school 
drop schule


** Missing IDs. Avoid! Every unique church should have a unique ID 
destring id id_mission, force replace float
sort id
replace id=120000+_n if id==.
replace id_mission=120000+_n if id_mission==.
recast double id id_mission, force

*** Dummy variables that don't have numeric format (use of ' which is a string, typo?)
rename yr1922_23 yr1922
rename yr1923_24 yr1923
rename yr1924_25 yr1924
rename yr1925_26 yr1925
rename yr1926_27 yr1926
rename yr1927_28 yr1927
rename yr1928_29 yr1928
rename yr1929_30 yr1929
rename yr1930_31 yr1930
rename yr1931_32 yr1931
rename yr1932_33 yr1932


** Coding the early Anglican missions 
forval i=1751(1)1827 {
gen yr`i'=.
gen priest`i'=""
* 1751-56  Cape Coast (Elmina) Anglican (1)     (Rev. Thompson)
replace yr`i'=1 if id_mission==9999 & `i'>=1752 & `i'<=1756
replace priest`i'="Rev. Thompson" if id_mission==9999 & `i'>=1752 & `i'<=1756
* 1766-1816  Cape Coast (Elimina) Anglican (1)    (Rev. Quaque)
replace yr`i'=1 if id_mission==9999 & `i'>=1766 & `i'<1816
replace priest`i'="Rev. Quaque" if id_mission==9999 & `i'>=1766 & `i'<=1816
* 1772-73  Accra (Christiansborg) (1)     (Rev. Quaque)
replace yr`i'=1 if id_mission==1302 & `i'>=1772 & `i'<=1773
replace priest`i'="Rev. Quaque" if id_mission==1302 & `i'>=1772 & `i'<=1773
* 1824-27  Cape Coast (Elmina) Anglican (1)     (Rev. Harold)
replace yr`i'=1 if id_mission==9999 & `i'>=1823 & `i'<=1827
replace priest`i'="J. Collins" if id_mission==9999 & `i'>=1818 & `i'<=1819
replace priest`i'="R. Harold" if id_mission==9999 & `i'>=1823 & `i'<=1824
replace priest`i'="A. Henry" if id_mission==9999 & `i'>=1824 & `i'<=1826
}

tostring circuity* priest*, replace
tostring seatcapacity*, replace


******************************************************
*** Reshape Wide to Long
reshape long yr circuity priest members attendance seatcapacity school schoolgov togo_yr, i(id)

save "Processed/reshape.dta", replace

use "Processed/reshape.dta", replace


************************************************************************************************************
*** Housekeeping
rename yr exist
rename  _j year
label variable exist "Church exists"

* Br Togoland dummy variable
sort id_mission year
replace togo_coloniserpost1918="1" if togo_coloniserpost1918=="British"
destring togo_coloniserpost1918, force replace
by id_mission: egen togo=max(togo_coloniserpost1918)  
replace togo=0 if togo==.
drop togo_coloniserpost1918

* Basel missions that became Bremen
by id_mission: egen basel_bremen=max(prior_basel)  // Year of transfer from Basel to Bremen in German Togoland
drop prior_basel

** Merge exist information from Bremenchurchlocations.xls
replace exist=togo_yr if exist==. | (exist==-9 & togo_yr==1) // merging exist from <Bremen church location> and <church location> files
tab exist togo_yr // non-missing info is consistent
drop togo_yr

gsort id_m year -exist
drop if year==year[_n-1] & togo==1


******** Section variable
gen section=circuity

************************************************************************************************************
** Remove DUPLICATE mission stations
// Basel Mission stations were taken over by Bremen mission in German Togoland
// Basel and Bremen missionaries were interned during WW1. Scottisch Mission took over after the war
// Church known as Ewe Mission (Presbyterian Mission)


** 1. remove all missing information with existing information (this will leave us with conflicting information
// a) String variables
local varlist priest seatcapacity circuity
foreach i of local varlist {
replace `i'="" if `i'=="."
gsort id_mission year -`i'
replace `i'=`i'[_n-1] if year==year[_n-1] & id_mission==id_mission[_n-1] & `i'==""
}

bys id_mission year: egen aux=max(exist)
replace exist=aux
drop aux

// b) Numeric variables
local varlist members attendance
foreach i of local varlist {
gsort id_mission year `i'
replace `i'=`i'[_n-1] if year==year[_n-1] & id_mission==id_mission[_n-1] & `i'==. 
}


duplicates tag id_mission year, gen(dupl)
drop if dupl==1 & year<=1916 & church=="Scottish Mission"
drop if dupl==1 & year>1916 & church=="Basel Mission"
drop dupl

duplicates drop id_mission year exist togo mainstation priest members attendance seatcapacity circuity, force
************************************************************************************************************


*** Code change from Basel to Bremen to Scottish Mission
replace church="Basel Mission" if (church=="Ewe Mission (Bremen Mission)" | church=="Bremen Mission" | church=="Ewe Mission") & year<=basel_bremen & basel_bremen!=.
replace church="Bremen Mission" if (church=="Basel Mission") & year>basel_bremen & basel_bremen!=.

replace church="Bremen Mission" if (church=="Ewe Mission (Bremen Mission)" | church=="Bremen Mission" | church=="Ewe Mission") & year<1917
replace church="Scottish Mission" if (church=="Ewe Mission (Bremen Mission)" | church=="Bremen Mission" | church=="Ewe Mission") & year>=1917


******************************************************
** Code year of start of mission station
gen aux=year if exist==1
replace aux=year if (school==1 | schoolgov==1) & aux==. // in some cases there is a school in the education section of the Blue Books but not in the Ecclesiastical Returns - so observed for some circuities of the Catholic church
egen yr_startup=min(aux), by(id_mission)
drop aux
drop if yr_startup>year 

replace exist=0 if year<=1823 & exist==. // early churches well-documented (missing means exit!)

tostring religion3, replace
replace religion3="Presbyterian" if church=="Bremen Mission"
replace religion3="Presbyterian" if church=="Ewe Mission"
replace religion3="Presbyterian" if church=="Ewe Mission (Bremen Mission)"
replace religion3="Presbyterian" if church=="Basel Mission"
replace religion3="Presbyterian" if church=="Scottish Mission"
replace religion3="Methodist" if church=="Wesleyan Methodist Church"
replace religion3="Catholic" if church=="Roman Catholic Church"
replace religion3="Catholic" if church=="White Fathers"	
replace religion3="Catholic" if church=="Roman Catholic Church, Lower Volta"
replace religion3="Catholic" if church=="Steyler Catholic mission"
replace religion3="Other" if church=="Anglican Church" 
replace religion3="Other" if church=="Mohammedan" 
replace religion3="Other" if church=="Baptist Church and Mission"
replace religion3="Other" if church=="National Church of Christ Mission"
replace religion3="Other" if church=="Nigritian Mission"
replace religion3="Other" if church=="Salvation Army"
replace religion3="Other" if church=="Seventh Day Adventists"
replace religion3="Other" if church=="Zion"


recast float year, force 
sort id_mission year

******************************************************
*** Dropping unneccessary variables
drop id basel_bremen
rename full_name_nd placename
order id_mission year exist, before(church)
drop if year>=1933 // Data for mission stations only available for British Togoland. Hence, information is dropped.

** Recoding qualitative answers in seat capacity variable
replace seatcapacity="10" if seatcapacity=="House" | seatcapacity=="house" | seatcapacity=="no church" | seatcapacity=="room"
destring seatcapacity, force replace


******************************************************
****************** PRIEST VARIABLES ******************
** This section codes the native vairable 

do "do files\priest_id.do" // Get priest ids into the dataset - for up to 4 priests

* up to 4 priests per mission-year observation
forval i=1(1)4 {
rename priestid`i' priestid
merge m:1 priestid using "Processed\priest.dta" // Merge to obtain background of priestid1
drop if id_mission==.
drop _merge bremen basel catholic methodist anglican native death_yr_gha min_year max_year birth_year _merge
// record data for each of the 4 priests in separate variables
rename priestid priestid`i' 
}


// Basel Mission:  
// J.A. Mader died in 1882, but the last entry at a mission station (Akropong) is in 1876. Mader was inspector of the Basel mission schools, hence didn't work as a priest
// J.G. Lodholz died in 1879 (1867-1879), but the only and last entry at a mission station (Kyebi) is in 1872. According to Basel R E P O R T Of THE Basel German Evangelical M I S S I O N A R Y S O C I E T Y 1878, Lodholz was in Aburi in 1878
// J.G. Widman died in 1876, but the only and last entry at a mission station (Akropong) is in 1872. 
// Johannes Zimmermann died in 1876, but the only and last entry at a mission station (Odumase) is in 1867. 

// Wesleyan Mission:
// Fynn died in 1886. His last station is Winneba in 1878
// E. Hamilton died in 1876, but the only and last entry at a mission station (Bawaleshi) in 1870.
// John (William) Thompson died in 1879, but the last entry is at mission station (Kpon, Kpone) in 1869.
// William Duncan died in 1869, but the last entry is at mission station (Dixcove) in 1861. 
// Timothy Laing died in 1881, but the last entry is at mission station (Beulah) in 1879. 
// W. Penrose died in 1877 but the only and last entry at a mission station (Accra) is in 1876 (actually qualifies as "died in action") 
// Peters died in 1865 but the only and last entry at a mission station (Dominasi) is in 1857. 

// Bremen Mission:
// Ammer died in 1882, but the only and last entry at a mission station (Ho) is in 1879. 


******************************************************
**************** GEOGRAPHIC VARIABLES ****************

** 1. Missions should not move due to some rounding error at the 7th digit
** Standardising and rounding of latitude/Longitude 
replace lon=lon[_n-1] if id_mission==id_mission[_n-1]
replace lat=lat[_n-1] if id_mission==id_mission[_n-1]
replace lat=round(lat,0.001)
replace lon=round(lon,0.001)

* 2. Two missions just outside the gridraster (5.19999980926513 instead of 5.2)  
replace lat=5.2 if id==122 | id==123

* 3. Creating grid identifiers
gen rowname=.
forvalues i=1(1)70 {
replace rowname=`i' if lat<11.6-`i'/10 & lat>=11.5-`i'/10
}

gen colname=""
replace colname="A" if lon!=. &  lon>=-3.5 & lon<-3.4
replace colname="B" if lon!=. &  lon>=-3.4 & lon<-3.3
replace colname="C" if lon!=. &  lon>=-3.3 & lon<-3.2
replace colname="D" if lon!=. &  lon>=-3.2 & lon<-3.1
replace colname="E" if lon!=. &  lon>=-3.1 & lon<-3
replace colname="F" if lon!=. &  lon>=-3 & lon<-2.9
replace colname="G" if lon!=. &  lon>=-2.9 & lon<-2.8
replace colname="H" if lon!=. &  lon>=-2.8 & lon<-2.7
replace colname="I" if lon!=. &  lon>=-2.7 & lon<-2.6
replace colname="J" if lon!=. &  lon>=-2.6 & lon<-2.5
replace colname="K" if lon!=. &  lon>=-2.5 & lon<-2.4
replace colname="L" if lon!=. &  lon>=-2.4 & lon<-2.3
replace colname="M" if lon!=. &  lon>=-2.3 & lon<-2.2
replace colname="N" if lon!=. &  lon>=-2.2 & lon<-2.1
replace colname="O" if lon!=. &  lon>=-2.1 & lon<-2
replace colname="P" if lon!=. &  lon>=-2 & lon<-1.9
replace colname="Q" if lon!=. &  lon>=-1.9 & lon<-1.8
replace colname="R" if lon!=. &  lon>=-1.8 & lon<-1.7
replace colname="S" if lon!=. &  lon>=-1.7 & lon<-1.6
replace colname="T" if lon!=. &  lon>=-1.6 & lon<-1.5
replace colname="U" if lon!=. &  lon>=-1.5 & lon<-1.4
replace colname="V" if lon!=. &  lon>=-1.4 & lon<-1.3
replace colname="W" if lon!=. &  lon>=-1.3 & lon<-1.2
replace colname="X" if lon!=. &  lon>=-1.2 & lon<-1.1
replace colname="Y" if lon!=. &  lon>=-1.1 & lon<-1
replace colname="Z" if lon!=. &  lon>=-1 & lon<-0.9
replace colname="AA" if lon!=. &  lon>=-0.9 & lon<-0.8
replace colname="AB" if lon!=. &  lon>=-0.8 & lon<-0.7
replace colname="AC" if lon!=. &  lon>=-0.7 & lon<-0.6
replace colname="AD" if lon!=. &  lon>=-0.6 & lon<-0.5
replace colname="AE" if lon!=. &  lon>=-0.5 & lon<-0.4
replace colname="AF" if lon!=. &  lon>=-0.4 & lon<-0.3
replace colname="AG" if lon!=. &  lon>=-0.3 & lon<-0.2
replace colname="AH" if lon!=. &  lon>=-0.2 & lon<-0.1
replace colname="AI" if lon!=. &  lon>=-0.1 & lon<0
replace colname="AJ" if lon!=. &  lon>=0 & lon<0.1
replace colname="AK" if lon!=. &  lon>=0.1 & lon<0.2
replace colname="AL" if lon!=. &  lon>=0.2 & lon<0.3
replace colname="AM" if lon!=. &  lon>=0.3 & lon<0.4
replace colname="AN" if lon!=. &  lon>=0.4 & lon<0.5
replace colname="AO" if lon!=. &  lon>=0.5 & lon<0.6
replace colname="AP" if lon!=. &  lon>=0.6 & lon<0.7
replace colname="AQ" if lon!=. &  lon>=0.7 & lon<0.8
replace colname="AR" if lon!=. &  lon>=0.8 & lon<0.9
replace colname="AS" if lon!=. &  lon>=0.9 & lon<1
replace colname="AT" if lon!=. &  lon>=1 & lon<1.1
replace colname="AU" if lon!=. &  lon>=1.1 & lon<1.2
replace colname="AV" if lon!=. &  lon>=1.2 & lon<1.3

gen gridcell=colname+string(rowname)
replace gridcell="" if gridcell=="."

sort id_mission year
order gridcell colname rowname, before(id)

* Syncronise with city data set
do "do files\syncgridcells.do"
drop if year==. // there are gridcells for city_ids that were dropped


save "Processed\church_locations.dta", replace
******************************************************
