# Supplementary material for: Georeferenced data of Christian mission stations, Ghana (1752–1932)
Source: Data Brief. 2021 Oct 2;38:107445. doi: 10.1016/j.dib.2021.107445 (PMC8503588; doi:10.1016/j.dib.2021.107445)
Supplement: Supplementary file 1 [file mmc1.zip › Data in Brief/Data/do files/priest.do]

* ************************************************************
* This do file removes duplicates in the priest data set

**************************************************************************************************
** This do file brings the Togo church location data in shape to be merge with the church location data
* Input files: Bremenchurch_locations.xls (raw entered from Blue Books & )
* Output files: Bremenchurch_locations.dta (cross-section of churches by mission stations with years as columns)

** Important
// 1. Bremen Mission takes over all Basel Missions in Togo (Colonial degree). The exact year of turnover differs. There are 10 stations where it is known.

**************************************************************************************************
import excel "Raw\priests.xls", sheet("Survival data") firstrow case(lower) clear

destring min_year max_year birth_year death_yr_gha, replace force
collapse (min) min_year (max) max_year (mean) native birth_year death_yr_gha anglican bremen basel methodist catholic, by(priestid)

save "Processed/priest.dta", replace
