# Supplementary material for: Georeferenced data of Christian mission stations, Ghana (1752–1932)
Source: Data Brief. 2021 Oct 2;38:107445. doi: 10.1016/j.dib.2021.107445 (PMC8503588; doi:10.1016/j.dib.2021.107445)
Supplement: Supplementary file 1 [file mmc1.zip › Data in Brief/Data/do files/priest_id.do]

* ************************************************************
* This do file adds priest ids to the church_location.dta file

gen priestid1=.
replace priestid1=1 if priest=="Davies"
replace priestid1=2 if priest=="Johnson" & church=="Anglican Church"
replace priestid1=3 if priest=="Maxwell"
replace priestid1=4 if priest=="Smart"
replace priestid1=5 if priest=="Williams"
replace priestid1=6 if priest=="A. Langhorst"
replace priestid1=7 if priest=="A.W. Clerk"
replace priestid1=8 if priest=="Ablo"
replace priestid1=8 if priest=="Abloh"
replace priestid1=17 if priest=="Aburi"
replace priestid1=10 if priest=="Adsha"
replace priestid1=11 if priest=="Akware"
replace priestid1=12 if priest=="Amun"
replace priestid1=13 if priest=="Anboba"
replace priestid1=13 if priest=="Anoba"
replace priestid1=15 if priest=="Anteson"
replace priestid1=16 if priest=="Asante"
replace priestid1=17 if priest=="Asare"
replace priestid1=18 if priest=="Beindorf"
replace priestid1=20 if priest=="Bohner"
replace priestid1=21 if priest=="Bruckman"
replace priestid1=22 if priest=="Buch"
replace priestid1=378 if priest=="Buck"
replace priestid1=23 if priest=="C. Dieterle"
replace priestid1=24 if priest=="Ch. Schoenfeld"
replace priestid1=25 if priest=="Christ"
replace priestid1=7 if priest=="Clerk"
replace priestid1=16 if priest=="D. Asante"
replace priestid1=27 if priest=="D. Eisenschmid"
replace priestid1=28 if priest=="Date"
replace priestid1=23 if priest=="Dieterle"
replace priestid1=18 if priest=="E. Reindorf"
replace priestid1=19 if priest=="E. Schenk"
replace priestid1=24 if priest=="E. Schoenfeld"
replace priestid1=27 if priest=="Eisenschmidt"
replace priestid1=19 if priest=="Elias Schrenk"
replace priestid1=19 if priest=="E. Schrenk"
replace priestid1=29 if priest=="Engman"
replace priestid1=4169 if priest=="Engman, Richter, Zerweck"
replace priestid1=29 if priest=="Engmann"
replace priestid1=227 if priest=="F. Lushy"
replace priestid1=52 if priest=="F. Muller"
replace priestid1=33 if priest=="Furer"
replace priestid1=33 if priest=="Furrer"
replace priestid1=34 if priest=="G. Lanson"
replace priestid1=35 if priest=="G.A. Mader"
replace priestid1=36 if priest=="H. Hall"
replace priestid1=37 if priest=="Haas"
replace priestid1=36 if priest=="Hall"
replace priestid1=36 if priest=="Hall, Moler"
replace priestid1=37 if priest=="Hesse"
replace priestid1=37 if priest=="William Hesse"
replace priestid1=38 if priest=="Huppenbauer"
replace priestid1=12 if priest=="J. Anum"
replace priestid1=23 if priest=="J. Dieterle"
replace priestid1=39 if priest=="J. Johnson"
replace priestid1=230 if priest=="J. Weber"
replace priestid1=41 if priest=="J.G. Lodholz"
replace priestid1=42 if priest=="J.G. Widmann"
replace priestid1=75 if priest=="Jet"
replace priestid1=43 if priest=="Johannes Zimmermann"
replace priestid1=39 if priest=="Johnson" & church=="Basel Mission"
replace priestid1=44 if priest=="Knobi"
replace priestid1=45 if priest=="Kopp"
replace priestid1=46 if priest=="Koranteng"
replace priestid1=10 if priest=="L. Adsha"
replace priestid1=47 if priest=="L. Dehane"
replace priestid1=6 if priest=="Langhorst"
replace priestid1=34 if priest=="Lanson"
replace priestid1=227 if priest=="Lueting"
replace priestid1=35 if priest=="Mader"
replace priestid1=50 if priest=="Marquart"
replace priestid1=51 if priest=="Mohn"
replace priestid1=51 if priest=="Mohr"
replace priestid1=52 if priest=="Mueller" & church=="Bremen Mission"
replace priestid1=1099 if priest=="Mueller" & church=="Basel Mission"
replace priestid1=52 if priest=="Muller" & church=="Bremen Mission"
replace priestid1=1099 if priest=="Muller" & church=="Basel Mission" 
replace priestid1=53 if priest=="Mullings"
replace priestid1=54 if priest=="Nekoi"
replace priestid1=55 if priest=="Ntow"
replace priestid1=56 if priest=="Obeng"
replace priestid1=57 if priest=="Ofori"
replace priestid1=58 if priest=="Opoku"
replace priestid1=59 if priest=="Ph. Kwabi"
replace priestid1=84 if priest=="Quist"
replace priestid1=61 if priest=="Ramseyer"
replace priestid1=18 if priest=="Reindorf"
replace priestid1=16 if priest=="Rev. Asante"
replace priestid1=16 if priest=="Rev. Asante (native)"
replace priestid1=18 if priest=="Rev. Beindorf"
replace priestid1=20 if priest=="Rev. Bohner"
replace priestid1=7 if priest=="Rev. Clerk"
replace priestid1=23 if priest=="Rev. Dieterle"
replace priestid1=27 if priest=="Rev. Eisenschmidt"
replace priestid1=29 if priest=="Rev. Engman"
replace priestid1=62 if priest=="Rev. Fritz"
replace priestid1=46 if priest=="Rev. Krantong"
replace priestid1=6 if priest=="Rev. Langhorst"
replace priestid1=35 if priest=="Rev. Mader"
replace priestid1=51 if priest=="Rev. Mohr"
replace priestid1=51 if priest=="Rev. Mohrfuss"
replace priestid1=64 if priest=="Rev. Reis"
replace priestid1=65 if priest=="Rev. Werner"
replace priestid1=66 if priest=="Saba"
replace priestid1=70 if priest=="Sager"
replace priestid1=68 if priest=="Sakyi"
replace priestid1=34 if priest=="Samson"
replace priestid1=24 if priest=="Schonfeld"
replace priestid1=69 if priest=="Schopp"
replace priestid1=70 if priest=="Seeger" & church=="Basel Mission"
replace priestid1=70 if priest=="Seeger, Saba" & church=="Basel Mission"
replace priestid1=72 if priest=="Steine"
replace priestid1=72 if priest=="Steiner"
replace priestid1=73 if priest=="T. Mansa"
replace priestid1=54 if priest=="T. Nikoi"
replace priestid1=74 if priest=="T. Weifs"
replace priestid1=58 if priest=="Th. Opoku"
replace priestid1=16 if priest=="W. Asante"
replace priestid1=76 if priest=="W. Asiedu"
replace priestid1=37 if priest=="W. Hesse"
replace priestid1=75 if priest=="W. Jei"
replace priestid1=74 if priest=="Weiss"
replace priestid1=77 if priest=="Zerweck"
replace priestid1=78 if priest=="Besa"
replace priestid1=79 if priest=="Binetsch"
replace priestid1=79 if priest=="Binetsch"
replace priestid1=80 if priest=="Boehm"
replace priestid1=81 if priest=="Firster, Jungling, Bihler"
replace priestid1=81 if priest=="Foster"
replace priestid1=82 if priest=="Hornberger"
replace priestid1=82 if priest=="Hornberger, Wegmann, Towh"
replace priestid1=83 if priest=="Kofi"
replace priestid1=84 if priest=="Kwist"
replace priestid1=85 if priest=="Laengle"
replace priestid1=1078 if priest=="Mallet"
replace priestid1=87 if priest=="Schietinger"
replace priestid1=88 if priest=="Seeger" & church=="Bremen Mission"
replace priestid1=89 if priest=="Tenkoran"
replace priestid1=90 if priest=="Ammer"
replace priestid1=1047 if priest=="Birkmaier"
replace priestid1=1047 if priest=="Birkmaier & Bintosh"
replace priestid1=92 if priest=="Merz & Lang"
replace priestid1=93 if priest=="Speith"
replace priestid1=94 if priest=="Fletcher"
replace priestid1=95 if priest=="Gauden"
replace priestid1=96 if priest=="Hayford" & church=="Wesleyan Methodist Church"
replace priestid1=96 if priest=="J.D. Hayford" & church=="Wesleyan Methodist Church"
replace priestid1=97 if priest=="Moreau"
replace priestid1=98 if priest=="Pellat"
replace priestid1=99 if priest=="Schenkel" & church=="Bremen Mission"
replace priestid1=100 if priest=="Ulrich" & church=="Bremen Mission"
replace priestid1=101 if priest=="A. Taylor"
replace priestid1=102 if priest=="A. Wright"
replace priestid1=103 if priest=="A.N. Daniel"
replace priestid1=104 if priest=="A.W. Parker"
replace priestid1=104 if priest=="Andrew W. Parker, James Plange, Thomas B. Freeman"
replace priestid1=105 if priest=="Acquah"
replace priestid1=105 if priest=="Acquah, Hayfon"
replace priestid1=102 if priest=="Adam Wright"
replace priestid1=106 if priest=="Anaman"
replace priestid1=107 if priest=="C. Dawson"
replace priestid1=108 if priest=="C.C. Mills"
replace priestid1=109 if priest=="Carr"
replace priestid1=107 if priest=="Charles Dawson"
replace priestid1=110 if priest=="Charles Smith"
replace priestid1=111 if priest=="Colecraft"
replace priestid1=183 if priest=="Daniell"
replace priestid1=107 if priest=="Dawson"
replace priestid1=113 if priest=="Dentoh"
replace priestid1=113 if priest=="Dontoh"
replace priestid1=114 if priest=="E. Addey"
replace priestid1=114 if priest=="E. Addy"
replace priestid1=115 if priest=="E. Hamilton"
replace priestid1=116 if priest=="E. Wood"
replace priestid1=117 if priest=="E.F. Fynn"
replace priestid1=117 if priest=="E.J. Fynn"
replace priestid1=118 if priest=="Edward Mark"
replace priestid1=119 if priest=="F. France" & church=="Wesleyan Methodist Church"
replace priestid1=120 if priest=="F. Jonah"
replace priestid1=121 if priest=="F. Plange"
replace priestid1=111 if priest=="F.E. Colecraft"
replace priestid1=116 if priest=="F.E. Wood"
replace priestid1=120 if priest=="Felix Jonah"
replace priestid1=203 if priest=="Fletcher"
replace priestid1=121 if priest=="J. Plangue"
replace priestid1=119 if priest=="France" & church=="Wesleyan Methodist Church"
replace priestid1=120 if priest=="Francis Jonah"
replace priestid1=122 if priest=="Freeman"
replace priestid1=117 if priest=="Fynn"
replace priestid1=123 if priest=="G. Dyer"
replace priestid1=124 if priest=="G. Money"
replace priestid1=125 if priest=="George Addison"
replace priestid1=126 if priest=="Gordon"
replace priestid1=127 if priest=="Graham"
replace priestid1=128 if priest=="H. Bernasko"
replace priestid1=129 if priest=="H. Vanerpoye"
replace priestid1=130 if priest=="H. Wharton"
replace priestid1=131 if priest=="Hall, Hammon, Solomon"
replace priestid1=131 if priest=="Hall, Hammond, Loo"
replace priestid1=131 if priest=="Hall, Hammond, Solomon"
replace priestid1=132 if priest=="Halligey, Kemp, Hayron, Hayford"
replace priestid1=132 if priest=="Hallingey, Kemp"
replace priestid1=132 if priest=="Hallingey, Kemp, Hayfron, Hayford"
replace priestid1=179 if priest=="Harman"
replace priestid1=133 if priest=="Hayford"
replace priestid1=133 if priest=="Hayford, Anaman"
replace priestid1=134 if priest=="Henry Afful"
replace priestid1=135 if priest=="Henry Appa"
replace priestid1=133 if priest=="Heyfon"
replace priestid1=137 if priest=="J. A. Smith"
replace priestid1=138 if priest=="J. Arthur"
replace priestid1=139 if priest=="J. Darkwa"
replace priestid1=139 if priest=="J. Duncan"
replace priestid1=117 if priest=="J. Fynn"
replace priestid1=141 if priest=="J. Sampson"
replace priestid1=117 if priest=="J.A. Fynn"
replace priestid1=137 if priest=="J.A. Smith"
replace priestid1=142 if priest=="J.A. Solomon"
replace priestid1=133 if priest=="J.D. Hayfon"
replace priestid1=133 if priest=="J.D. Hayfon, A.W. Parker, G. Dyer, T.R. Picot"
replace priestid1=136 if priest=="J.D. Hayford"
replace priestid1=117 if priest=="J.E. Fynn"
replace priestid1=138 if priest=="J.F. Daniel"
replace priestid1=188 if priest=="J.F. Jones"
replace priestid1=138 if priest=="J.G. Daniel"
replace priestid1=138 if priest=="J.P. Daniel"
replace priestid1=143 if priest=="J.R. Picot"
replace priestid1=142 if priest=="J.W. Solomon"
replace priestid1=180 if priest=="James Acquira" & church=="Wesleyan Methodist Church" 
replace priestid1=144 if priest=="James Slaw"
replace priestid1=145 if priest=="John Ekem, Mary Dawson"
replace priestid1=146 if priest=="John Job"
replace priestid1=141 if priest=="John Samson"
replace priestid1=147 if priest=="John Sarbah"
replace priestid1=137 if priest=="John Smith"
replace priestid1=148 if priest=="John Thompson" & church=="Wesleyan Methodist Church"
replace priestid1=148 if priest=="Rev. Thompson" & church=="Wesleyan Methodist Church"
replace priestid1=149 if priest=="Jones"
replace priestid1=149 if priest=="Jones, Hayford"
replace priestid1=139 if priest=="Joseph Duncan"
replace priestid1=139 if priest=="Joseph Dunkwa"
replace priestid1=117 if priest=="Joseph Fynn"
replace priestid1=150 if priest=="L. Payne"
replace priestid1=151 if priest=="L.W. Luaku"
replace priestid1=152 if priest=="Laing"
replace priestid1=152 if priest=="Lanig"
replace priestid1=153 if priest=="Loo"
replace priestid1=150 if priest=="Lucas Payne"
replace priestid1=118 if priest=="Mark"
replace priestid1=155 if priest=="Markin"
replace priestid1=155 if priest=="Markin, Graham"
replace priestid1=118 if priest=="P.M. Edwards"
replace priestid1=104 if priest=="Parker"
replace priestid1=104 if priest=="Parker, Plange, Bruce"
replace priestid1=156 if priest=="W. Penrose"
replace priestid1=157 if priest=="Peters"
replace priestid1=143 if priest=="Picot"
replace priestid1=121 if priest=="Plange"
replace priestid1=162 if priest=="Price, Solomon, Plange, Bruce"
replace priestid1=263 if priest=="Rev. Quaque"
replace priestid1=161 if priest=="R. Bruce"
replace priestid1=133 if priest=="R. Hayford"
replace priestid1=133 if priest=="R. Hayfron"
replace priestid1=156 if priest=="W. Penrose, S. Plange, F. France"
replace priestid1=158 if priest=="R. Mends"
replace priestid1=158 if priest=="R.A. Mends"
replace priestid1=159 if priest=="R.E Aikins"
replace priestid1=159 if priest=="R.E. Aikins"
replace priestid1=116 if priest=="R.E. Wood"
replace priestid1=133 if priest=="R.J. Hayfon"
replace priestid1=133 if priest=="R.J. Hayford"
replace priestid1=123 if priest=="Rev. Dyer"
replace priestid1=160 if priest=="Reynolds"
replace priestid1=163 if priest=="Richard Prew"
replace priestid1=159 if priest=="Robert Aikins"
replace priestid1=161 if priest=="Robert Bruce"
replace priestid1=164 if priest=="Robert Snyper"
replace priestid1=165 if priest=="Rossal, Freeman"
replace priestid1=165 if priest=="Rossall, Freeman"
replace priestid1=165 if priest=="Russell"
replace priestid1=118 if priest=="S. Edwards"
replace priestid1=121 if priest=="S. Plange"
replace priestid1=118 if priest=="S.M. Edwards"
replace priestid1=175 if priest=="Samuel Brew"
replace priestid1=176 if priest=="Samuel Cornelius"
replace priestid1=126 if priest=="Samuel Gordon"
replace priestid1=137 if priest=="Smith"
replace priestid1=142 if priest=="Solomon"
replace priestid1=134 if priest=="T. Affull"
replace priestid1=152 if priest=="T. Laing"
replace priestid1=152 if priest=="T. Lanig"
replace priestid1=122 if priest=="T.B. Freeman"
replace priestid1=167 if priest=="T.F. Williams"
replace priestid1=143 if priest=="T.R. Picot"
replace priestid1=111 if priest=="Thomas Colecraft"
replace priestid1=174 if priest=="Thomas Prenasco"
replace priestid1=148 if priest=="Thompson"
replace priestid1=129 if priest=="Vanderpaye"
replace priestid1=134 if priest=="W. Afful"
replace priestid1=166 if priest=="W. Christian"
replace priestid1=168 if priest=="W. Coleman"
replace priestid1=173 if priest=="W. Lago, H. Hagan"
replace priestid1=172 if priest=="W. Wesr, A. Taylor"
replace priestid1=172 if priest=="W. West, J. Laing"
replace priestid1=172 if priest=="W. West, J.R. Picot"
replace priestid1=166 if priest=="W.E. Christian"
replace priestid1=109 if priest=="W.O. Carr"
replace priestid1=166 if priest=="William Christian"
replace priestid1=168 if priest=="William Coleman"
replace priestid1=151 if priest=="William Duaku"
replace priestid1=151 if priest=="William Duncan"
replace priestid1=173 if priest=="William Lago, Hagan"
replace priestid1=148 if priest=="William Thompson, Jemina Anderson"
replace priestid1=171 if priest=="Wingfield"
replace priestid1=116 if priest=="Wood"
replace priestid1=400 if priest=="J. Stanger"
replace priestid1=2140 if priest=="J. Collins"
replace priestid1=2141 if priest=="R. Harold"
replace priestid1=2139 if priest=="A. Henry"

replace priestid1=8 if priest=="D. Abloh"
replace priestid1=96 if priest=="J. D. Hayford"
replace priestid1=96 if priest=="J.D. Hayford, F.J. Loo"
replace priestid1=96 if priest=="J.D. Hayford, Isaac Anaman, J.H. Hayford"
replace priestid1=99 if priest=="Schenkel"
replace priestid1=100 if priest=="Ulrich"
replace priestid1=104 if priest=="A.W. Parker, F.J. Loo"
replace priestid1=104 if priest=="A.W. Parker, John Plange, R.M. Acquah"
replace priestid1=105 if priest=="R. Arquah"
replace priestid1=106 if priest=="Isaac Anaman"
replace priestid1=113 if priest=="E.P. Dontoh"
replace priestid1=113 if priest=="Edward T. Dontoh"
replace priestid1=113 if priest=="Edward P. Dontah"
replace priestid1=117 if priest=="E. J. Fynn"
replace priestid1=121 if priest=="J. Plange"
replace priestid1=121 if priest=="J. Plange, J. Anaman"
replace priestid1=122 if priest=="T.B. Freeman, F. France, J. Plangue"
replace priestid1=122 if priest=="T.B. Freeman Snr, T.B. Freeman Jnr, F. France"
replace priestid1=130 if priest=="H. Wharton, F. France"
replace priestid1=132 if priest=="J.T.F. Halligey, Dennis Kemp, R.J. Hayford, Fred. J. Loo"
replace priestid1=133 if priest=="R. J. Hayfron"
replace priestid1=143 if priest=="T. R. Picot, J. Plange"
replace priestid1=183 if priest=="J.G. Daniell"
replace priestid1=284 if priest=="M. Grimmer, J. Milum, T. Laing, J. A. Salomon"
replace priestid1=284 if priest=="M. Grimmer, John Waite, Timothy Laing, James A. Salomon"
replace priestid1=289 if priest=="W.T. Coppin, W.M. Cannel, R.J. Hayford, Fred. J. Loo"
replace priestid1=294 if priest=="T. Penny"
replace priestid1=294 if priest=="T. Penny, J.O. Hammond"
replace priestid1=294 if priest=="Thomas Penny"
replace priestid1=336 if priest=="Rev. Thompson"
replace priestid1=2146 if priest=="J. M. Michon"
replace priestid1=2148 if priest=="M. W. Mumford, W.M. Cannell"
replace priestid1=2149 if priest=="T.B. Freeman junr."
replace priestid1=2150 if priest=="Isaac Hayford"
replace priestid1=353 if priest=="John Hagan"

replace priestid1=203 if priest=="Fletcher, J. Jenkins, J.W. Wingfield, T. Laing, R. J. Hayford"
replace priestid1=203 if priest=="J. Fletcher"

// Wesleyan Minutes
replace priestid1=104 if priest=="Andrew W. Parker"
replace priestid1=104 if priest=="Andrew W. Parker, Thomas B. Freeman"
replace priestid1=104 if priest=="Andrew W. Parker, John Plange, Thomas B. Freeman"
replace priestid1=104 if priest=="Andrew W. Parker, John Plange"
replace priestid1=277 if priest=="Charles Hillard, John A. Martin"
replace priestid1=277 if priest=="Charles Hillard, John Hagan"
replace priestid1=2152 if priest=="Ebenezer A. Gardiner"
replace priestid1=2152 if priest=="Ebenezer A. Gardiner, George P. Brown"
replace priestid1=315 if priest=="Edward Addison"
replace priestid1=113 if priest=="Edward P. Dontoh"
replace priestid1=119 if priest=="Frederick France"
replace priestid1=286 if priest=="Frederick Hart"
replace priestid1=153 if priest=="Frederick J. Loo"
replace priestid1=2151 if priest=="George B. Richards"
replace priestid1=272 if priest=="George Chapman, Edward Addison"
replace priestid1=346 if priest=="George P. Brown"
replace priestid1=106 if priest=="Henry Anaman"
replace priestid1=130 if priest=="Henry Wharton"
replace priestid1=130 if priest=="Henry Wharton, Charles Hillard, John Martin"
replace priestid1=130 if priest=="Henry Wharton, Ebenezer A. Gardiner"
replace priestid1=130 if priest=="Henry Wharton, Edward Addison"
replace priestid1=130 if priest=="Henry Wharton, John Plange, Frederick France"
replace priestid1=127 if priest=="Isaac A. Graham"
replace priestid1=127 if priest=="Isaac Graham"
replace priestid1=2145 if priest=="James A. Salomon"
replace priestid1=312 if priest=="John Harrop"
replace priestid1=2153 if priest=="John Ossu Ansah"
replace priestid1=121 if priest=="John Plange"
replace priestid1=132 if priest=="John T. F. Halligey, Simon C. Hall, Dennis Kemp, William F. Penny, Robert J. Hayfron, Ibinijah J. Hayford, James A. Salomon, James B. Thomas"
replace priestid1=321 if priest=="John Thomas 3d, John Harrop"
replace priestid1=96 if priest=="Joseph D. Hayford"
replace priestid1=2154 if priest=="Joseph Dawson"
replace priestid1=149 if priest=="Robert G. Jones"
replace priestid1=133 if priest=="Robert J. Hayfron"
replace priestid1=133 if priest=="Robert J. Hayfron (Dunquah)"
replace priestid1=149 if priest=="Robert J. Jones"
replace priestid1=105 if priest=="Robert M. Acquah"
replace priestid1=142 if priest=="Samuel R.B. Solomon, John O. Hammond"
replace priestid1=122 if priest=="T. B. Freeman, William Allen 3d, John Hagan"
replace priestid1=122 if priest=="T. B. Freeman, William Allen 3d, William de Graft"
replace priestid1=122 if priest=="T.B. Freeman, Frederick Hart"
replace priestid1=122 if priest=="T.B. Freeman, John Ossu Ansa, J. Salomon"
replace priestid1=122 if priest=="T.B. Freeman, John Ossu Ansa, J. Salomon, Edward J. Fynn"
replace priestid1=122 if priest=="Thomas B. Freeman"
replace priestid1=122 if priest=="Thomas B. Freeman, Frederick France"
replace priestid1=122 if priest=="Thomas B. Freeman, James A. Salomon, Edward James Fynn"
replace priestid1=289 if priest=="W. Terry Coppin, William M. Cannell, Andrew W. Parker, Isaac Hayford, James A. Salomon, Edward J. Fynn"
replace priestid1=291 if priest=="William H. Cannell, Edward J. Fynn, Thomas Penny"
replace priestid1=291 if priest=="William M. Cannell, Edmund Tomlin, Robert J. Hayfron, Frederick J. Loo, James A. Solomon"
replace priestid1=172 if priest=="William West, Thomas B. Freeman, Edward J Fynn, William C. Fynn"
replace priestid1=172 if priest=="William West, Thomas B. Freeman, Edward J. Fynn, William C. Fynn"

replace priestid1=172 if priest=="William West, Henry H. Richmond, Timothy Laing, Edward J. Fynn"
replace priestid1=172 if priest=="William West, Agur B. Gardiner, Timothy Laing, Edward Jonah Fynn"
replace priestid1=130 if priest=="Henry Wharton, John Plange, Peter W. Bernasko, Frederick France"
replace priestid1=172 if priest=="William West, Henry Wharton, Timothy Laing, John Plange"
replace priestid1=172 if priest=="William West, Henry Wharton, Thomas Morris, John Ossu Ansah, Edward J. Fynn"
replace priestid1=130 if priest=="Henry Wharton, John Plange, Frederick France, Henry F. Morgue"
replace priestid1=172 if priest=="William West, Alfred Taylor, Edward Jonah Fynn"
replace priestid1=142 if priest=="James Solomon, Henry F. Morgue, Frederick France"
replace priestid1=172 if priest=="William West, Edward J. Fynn"
replace priestid1=101 if priest=="Alfred Taylor"
replace priestid1=117 if priest=="Edward J. Fynn"
replace priestid1=142 if priest=="James A. Solomon"
replace priestid1=152 if priest=="Timothy Laing"
replace priestid1=293 if priest=="John O. Hammond"
replace priestid1=352 if priest=="M.W. Mountford, Edward J. Fynn, Thomas Penny, Timothy Laing"
replace priestid1=203 if priest=="James Fletcher, M.W. Mountford, Robert J. Hayfron, Thomas Penny, Timothy Laing"
replace priestid1=3003 if priest=="Ibinijah H. Hayford"
replace priestid1=155 if priest=="Joseph A. Markin"
replace priestid1=352 if priest=="M.W. Mountford, William M. Cannel, Edward J. Fynn, Thomas Penny"
replace priestid1=289 if priest=="W. Terry Coppin, William M. Cannell, Robert J. Hayfron, Frederick Loo, James A. Sollomon, Edward J. Fynn"


gen priestid2=.
replace priestid2=52 if priest=="Hall, Moler" & church=="Bremen Mission"
replace priestid2=1099 if priest=="Hall, Moler" & church=="Basel Mission"
replace priestid2=66 if priest=="Seeger, Saba"
replace priestid2=70 if priest=="Brikmaier & Bintosh"
replace priestid2=77 if priest=="Engman, Richter, Zerweck"
replace priestid2=101 if priest=="W. Wesr, A. Taylor"
replace priestid2=104 if priest=="J.D. Hayfon, A.W. Parker, G. Dyer, T.R. Picot"
replace priestid2=121 if priest=="Price, Solomon, Plange, Bruce"
replace priestid2=121 if priest=="Parker, Plange, Bruce"
replace priestid2=121 if priest=="Andrew W. Parker, James Plange, Thomas B. Freeman"
replace priestid2=122 if priest=="Rossal, Freeman"
replace priestid2=122 if priest=="Rossall, Freeman"
replace priestid2=127 if priest=="Markin, Graham"
replace priestid2=133 if priest=="Jones, Hayford"
replace priestid2=133 if priest=="Acquah, Hayfon"
replace priestid2=142 if priest=="Hall, Hammon, Solomon"
replace priestid2=142 if priest=="Hall, Hammond, Solomon"
replace priestid2=143 if priest=="W. West, J.R. Picot"
replace priestid2=152 if priest=="W. West, J. Laing"
replace priestid2=170 if priest=="William Thompson, Jemina Anderson"
replace priestid2=177 if priest=="W. Lago, H. Hagan"
replace priestid2=177 if priest=="William Lago, Hagan"
replace priestid2=178 if priest=="Hallingey, Kemp, Hayfron, Hayford"
replace priestid2=178 if priest=="Halligey, Kemp, Hayron, Hayford"
replace priestid2=178 if priest=="Hallingey, Kemp"
replace priestid2=179 if priest=="Hall, Hammond, Loo"
replace priestid2=181 if priest=="Merz & Lang"
replace priestid2=186 if priest=="Hayford, Anaman"

replace priestid2=106 if priest=="J.D. Hayford, Isaac Anaman, J.H. Hayford"
replace priestid2=106 if priest=="J. Plange, J. Anaman"
replace priestid2=119 if priest=="H. Wharton, F. France"
replace priestid2=119 if priest=="T.B. Freeman, F. France, J. Plangue"
replace priestid2=121 if priest=="A.W. Parker, John Plange, R.M. Acquah"
replace priestid2=121 if priest=="T. R. Picot, J. Plange"
replace priestid2=121 if priest=="W. Penrose, S. Plange, F. France"
replace priestid2=153 if priest=="J.D. Hayford, F.J. Loo"
replace priestid2=153 if priest=="A.W. Parker, F.J. Loo"
replace priestid2=178 if priest=="J.T.F. Halligey, Dennis Kemp, R.J. Hayford, Fred. J. Loo"
replace priestid2=283 if priest=="M. Grimmer, John Waite, Timothy Laing, James A. Salomon"
replace priestid2=291 if priest=="W.T. Coppin, W.M. Cannel, R.J. Hayford, Fred. J. Loo"
replace priestid2=291 if priest=="M. W. Mumford, W.M. Cannell"
replace priestid2=293 if priest=="T. Penny, J.O. Hammond"
replace priestid2=2144 if priest=="M. Grimmer, J. Milum, T. Laing, J. A. Salomon"
replace priestid2=2149 if priest=="T.B. Freeman Snr, T.B. Freeman Jnr, F. France"

replace priestid2=117 if priest=="William H. Cannell, Edward J. Fynn, Thomas Penny"
replace priestid2=117 if priest=="M.W. Mountford, Edward J. Fynn, Thomas Penny, Timothy Laing"
replace priestid2=119 if priest=="Thomas B. Freeman, Frederick France"
replace priestid2=119 if priest=="Andrew W. Parker, Thomas B. Freeman"
replace priestid2=121 if priest=="Andrew W. Parker, John Plange"
replace priestid2=121 if priest=="Andrew W. Parker, John Plange, Thomas B. Freeman"
replace priestid2=121 if priest=="Henry Wharton, John Plange, Frederick France"
replace priestid2=122 if priest=="William West, Thomas B. Freeman, Edward J Fynn, William C. Fynn"
replace priestid2=122 if priest=="William West, Thomas B. Freeman, Edward J. Fynn, William C. Fynn"
replace priestid2=131 if priest=="John T. F. Halligey, Simon C. Hall, Dennis Kemp, William F. Penny, Robert J. Hayfron, Ibinijah J. Hayford, James A. Salomon, James B. Thomas"
replace priestid2=191 if priest=="Hornberger, Wegmann, Towh"
replace priestid2=277 if priest=="Henry Wharton, Charles Hillard, John Martin"
replace priestid2=286 if priest=="T.B. Freeman, Frederick Hart"
replace priestid2=291 if priest=="W. Terry Coppin, William M. Cannell, Andrew W. Parker, Isaac Hayford, James A. Salomon, Edward J. Fynn"
replace priestid2=293 if priest=="Samuel R.B. Solomon, John O. Hammond"
replace priestid2=312 if priest=="John Thomas 3d, John Harrop"
replace priestid2=313 if priest=="Charles Hillard, John A. Martin"
replace priestid2=315 if priest=="George Chapman, Edward Addison"
replace priestid2=315 if priest=="Henry Wharton, Edward Addison"
replace priestid2=320 if priest=="T. B. Freeman, William Allen 3d, John Hagan"
replace priestid2=320 if priest=="T. B. Freeman, William Allen 3d, William de Graft"
replace priestid2=346 if priest=="Ebenezer A. Gardiner, George P. Brown"
replace priestid2=353 if priest=="Charles Hillard, John Hagan"
replace priestid2=461 if priest=="Firster, Jungling, Bihler"
replace priestid2=2145 if priest=="Thomas B. Freeman, James A. Salomon, Edward James Fynn"
replace priestid2=2152 if priest=="Henry Wharton, Ebenezer A. Gardiner"
replace priestid2=2153 if priest=="T.B. Freeman, John Ossu Ansa, J. Salomon"
replace priestid2=2153 if priest=="T.B. Freeman, John Ossu Ansa, J. Salomon, Edward J. Fynn"

replace priestid2=369 if priest=="William West, Henry H. Richmond, Timothy Laing, Edward J. Fynn"
replace priestid2=2300 if priest=="William West, Agur B. Gardiner, Timothy Laing, Edward Jonah Fynn"
replace priestid2=121 if priest=="Henry Wharton, John Plange, Peter W. Bernasko, Frederick France"
replace priestid2=130 if priest=="William West, Henry Wharton, Timothy Laing, John Plange"
replace priestid2=130 if priest=="William West, Henry Wharton, Thomas Morris, John Ossu Ansah, Edward J. Fynn"
replace priestid2=121 if priest=="Henry Wharton, John Plange, Frederick France, Henry F. Morgue"
replace priestid2=101 if priest=="William West, Alfred Taylor, Edward Jonah Fynn"
replace priestid2=3001 if priest=="James Solomon, Henry F. Morgue, Frederick France"
replace priestid2=117 if priest=="William West, Edward J. Fynn"
replace priestid2=352 if priest=="James Fletcher, M.W. Mountford, Robert J. Hayfron, Thomas Penny, Timothy Laing"
replace priestid2=291 if priest=="M.W. Mountford, William M. Cannel, Edward J. Fynn, Thomas Penny"
replace priestid2=291 if priest=="W. Terry Coppin, William M. Cannell, Robert J. Hayfron, Frederick Loo, James A. Sollomon, Edward J. Fynn"

replace priestid2=350 if priest=="Fletcher, J. Jenkins, J.W. Wingfield, T. Laing, R. J. Hayford"


gen priestid3=.
replace priestid3=113 if priest=="W. Penrose, S. Plange, F. France"
replace priestid3=121 if priest=="T.B. Freeman, F. France, J. Plangue"

replace priestid3=122 if priest=="Andrew W. Parker, James Plange, Thomas B. Freeman"
replace priestid3=122 if priest=="Andrew W. Parker, John Plange, Thomas B. Freeman"
replace priestid3=123 if priest=="J.D. Hayfon, A.W. Parker, G. Dyer, T.R. Picot"
replace priestid3=133 if priest=="Hallingey, Kemp, Hayfron, Hayford"
replace priestid3=133 if priest=="Halligey, Kemp, Hayron, Hayford"
replace priestid3=153 if priest=="Hall, Hammond, Loo"
replace priestid3=161 if priest=="Price, Solomon, Plange, Bruce"
replace priestid3=161 if priest=="Parker, Plange, Bruce"
replace priestid3=179 if priest=="Hall, Hammon, Solomon"
replace priestid3=179 if priest=="Hall, Hammond, Solomon"
replace priestid3=181 if priest=="Engman, Richter, Zerweck"

replace priestid3=105 if priest=="A.W. Parker, John Plange, R.M. Acquah"
replace priestid3=119 if priest=="T.B. Freeman Snr, T.B. Freeman Jnr, F. France"
replace priestid3=133 if priest=="J.T.F. Halligey, Dennis Kemp, R.J. Hayford, Fred. J. Loo"
replace priestid3=133 if priest=="W.T. Coppin, W.M. Cannel, R.J. Hayford, Fred. J. Loo"
replace priestid3=133 if priest=="William M. Cannell, Edmund Tomlin, Robert J. Hayfron, Frederick J. Loo, James A. Solomon"
replace priestid3=152 if priest=="M. Grimmer, John Waite, Timothy Laing, James A. Salomon"
replace priestid3=152 if priest=="M. Grimmer, J. Milum, T. Laing, J. A. Salomon"
replace priestid3=190 if priest=="Firster, Jungling, Bihler"
replace priestid3=192 if priest=="Hornberger, Wegmann, Towh"
replace priestid3=2147 if priest=="J.D. Hayford, Isaac Anaman, J.H. Hayford"

replace priestid3=171 if priest=="Fletcher, J. Jenkins, J.W. Wingfield, T. Laing, R. J. Hayford"


replace priestid3=104 if priest=="W. Terry Coppin, William M. Cannell, Andrew W. Parker, Isaac Hayford, James A. Salomon, Edward J. Fynn"
replace priestid3=117 if priest=="William West, Thomas B. Freeman, Edward J Fynn, William C. Fynn"
replace priestid3=117 if priest=="William West, Thomas B. Freeman, Edward J. Fynn, William C. Fynn"
replace priestid3=117 if priest=="Thomas B. Freeman, James A. Salomon, Edward James Fynn"
replace priestid3=119 if priest=="Henry Wharton, John Plange, Frederick France"
replace priestid3=178 if priest=="John T. F. Halligey, Simon C. Hall, Dennis Kemp, William F. Penny, Robert J. Hayfron, Ibinijah J. Hayford, James A. Salomon, James B. Thomas"
replace priestid3=274 if priest=="T. B. Freeman, William Allen 3d, William de Graft"
replace priestid3=294 if priest=="William H. Cannell, Edward J. Fynn, Thomas Penny"
replace priestid3=294 if priest=="M.W. Mountford, Edward J. Fynn, Thomas Penny, Timothy Laing"
replace priestid3=313 if priest=="Henry Wharton, Charles Hillard, John Martin"
replace priestid3=353 if priest=="T. B. Freeman, William Allen 3d, John Hagan"
replace priestid3=2145 if priest=="T.B. Freeman, John Ossu Ansa, J. Salomon"
replace priestid3=2145 if priest=="T.B. Freeman, John Ossu Ansa, J. Salomon, Edward J. Fynn"

replace priestid3=152 if priest=="William West, Henry H. Richmond, Timothy Laing, Edward J. Fynn"
replace priestid3=152 if priest=="William West, Agur B. Gardiner, Timothy Laing, Edward Jonah Fynn"
replace priestid3=128 if priest=="Henry Wharton, John Plange, Peter W. Bernasko, Frederick France"
replace priestid3=152 if priest=="William West, Henry Wharton, Timothy Laing, John Plange"
replace priestid3=288 if priest=="William West, Henry Wharton, Thomas Morris, John Ossu Ansah, Edward J. Fynn"
replace priestid3=119 if priest=="Henry Wharton, John Plange, Frederick France, Henry F. Morgue"
replace priestid3=117 if priest=="William West, Alfred Taylor, Edward Jonah Fynn"
replace priestid3=119 if priest=="James Solomon, Henry F. Morgue, Frederick France"
replace priestid3=133 if priest=="James Fletcher, M.W. Mountford, Robert J. Hayfron, Thomas Penny, Timothy Laing"
replace priestid3=133 if priest=="W. Terry Coppin, William M. Cannell, Robert J. Hayfron, Frederick Loo, James A. Sollomon, Edward J. Fynn"
replace priestid3=117 if priest=="M.W. Mountford, William M. Cannel, Edward J. Fynn, Thomas Penny"


gen priestid4=.
replace priestid4=136 if priest=="Hallingey, Kemp, Hayfron, Hayford"
replace priestid4=142 if priest=="Price, Solomon, Plange, Bruce"
replace priestid4=143 if priest=="J.D. Hayfon, A.W. Parker, G. Dyer, T.R. Picot"

replace priestid4=153 if priest=="J.T.F. Halligey, Dennis Kemp, R.J. Hayford, Fred. J. Loo"
replace priestid4=153 if priest=="W.T. Coppin, W.M. Cannel, R.J. Hayford, Fred. J. Loo"
replace priestid4=153 if priest=="W. Terry Coppin, William M. Cannell, Robert J. Hayfron, Frederick Loo, James A. Sollomon, Edward J. Fynn"
replace priestid4=153 if priest=="William M. Cannell, Edmund Tomlin, Robert J. Hayfron, Frederick J. Loo, James A. Solomon"
replace priestid4=2145 if priest=="M. Grimmer, John Waite, Timothy Laing, James A. Salomon"
replace priestid4=2145 if priest=="M. Grimmer, J. Milum, T. Laing, J. A. Salomon"


replace priestid4=117 if priest=="T.B. Freeman, John Ossu Ansa, J. Salomon, Edward J. Fynn"
replace priestid4=133 if priest=="John T. F. Halligey, Simon C. Hall, Dennis Kemp, William F. Penny, Robert J. Hayfron, Ibinijah J. Hayford, James A. Salomon, James B. Thomas"
replace priestid4=2150 if priest=="W. Terry Coppin, William M. Cannell, Andrew W. Parker, Isaac Hayford, James A. Salomon, Edward J. Fynn"
replace priestid4=2156 if priest=="William West, Thomas B. Freeman, Edward J Fynn, William C. Fynn"
replace priestid4=2156 if priest=="William West, Thomas B. Freeman, Edward J. Fynn, William C. Fynn"

replace priestid4=117 if priest=="William West, Henry H. Richmond, Timothy Laing, Edward J. Fynn"
replace priestid4=117 if priest=="William West, Agur B. Gardiner, Timothy Laing, Edward Jonah Fynn"
replace priestid4=119 if priest=="Henry Wharton, John Plange, Peter W. Bernasko, Frederick France"
replace priestid4=121 if priest=="William West, Henry Wharton, Timothy Laing, John Plange"
replace priestid4=152 if priest=="M.W. Mountford, Edward J. Fynn, Thomas Penny, Timothy Laing"
replace priestid4=152 if priest=="Fletcher, J. Jenkins, J.W. Wingfield, T. Laing, R. J. Hayford"
replace priestid4=2153 if priest=="William West, Henry Wharton, Thomas Morris, John Ossu Ansah, Edward J. Fynn"
replace priestid4=3001 if priest=="Henry Wharton, John Plange, Frederick France, Henry F. Morgue"
replace priestid4=294 if priest=="James Fletcher, M.W. Mountford, Robert J. Hayfron, Thomas Penny, Timothy Laing"
replace priestid3=294 if priest=="M.W. Mountford, William M. Cannel, Edward J. Fynn, Thomas Penny"
