# Supplementary material for: Georeferenced data of Christian mission stations, Ghana (1752–1932)
Source: Data Brief. 2021 Oct 2;38:107445. doi: 10.1016/j.dib.2021.107445 (PMC8503588; doi:10.1016/j.dib.2021.107445)
Supplement: Supplementary file 1 [file mmc1.zip › Data in Brief/Data/do files/priest_treatduplicates.do]

** There are duplicates in the priest file, because they are assigned to more than one station. This do file assigns ONE station only per priest-year obs
* There should be:
* - europriest: European priest/missionary in your dataset
* - Afripriest: African priest/missionary in your data set
* 				And any mission when we have no europriest and noafripriest should be treated as having one African
* ==> particular care to europriest as afripriest is the residual
* - Priest data stops in 1890 - values after 1890 to missing
*** 1. European's primary station: idea that priest have a primary base from which they travel. 
****** i) only one priest per station. 
****** ii) if priest recorded at multiple stations, assume that European's primary station is a main station or if recorded at several main stations in a year, it is the largest main station in terms of followers.
*** 2. Alternative coding: Ever been European station 1846-1890
*** 3. Alternative coding: When a European priest was mentioned for that station - independent of where in the list


* Total: 893 priest-year obs

gen priestid=.

forval i=1(1)4{
* 0. Cases where priest is mentioned more than once, choose the station where priest was mentioned first
replace priestid=priestid`i' if priestid==.

* 1. IF priests are assigned to more than one station and one is a main station, use the main station.
// Sum "mainstation" across priest-year observations. If there is one mainstation, set the priest-year obs <> main station to missing
egen n_mainstations=sum(mainstation) if priestid!=., by(priestid year) // sum mainstations across priest-year obs
egen n_priest=count(priestid) if priestid!=., by(priestid year) // count priest-year obs
replace priestid=. if n_priest>1 & mainstation==0 & n_mainstations>=1 // if number of main stations is larger than 1, set priest-year obs of non-main stations to missing
drop n_mainstations n_priest

* 2. If priest is stationed at more than one station, but none of them is a main station, use the one with the largest seat capacity
egen seatmax=max(seatcapacity) if priestid!=., by(priestid year) // calculate max seat capacity for each priest-year obs
egen count=count(priestid) if priestid!=., by(priestid year) // count priest-year obs
replace priestid=. if count>1 & seatcapacity!=seatmax // set to mising if mission has less seat capacity than max
drop count seatmax

* 3. Seat capacity missing (or same across stations). Choose station which is the earliest. This leaves 11 "duplicates"
egen yearin=min(yr_startup) if priestid!=., by(priestid year) // calculate minimum year start of mission for each priest-year obs
egen count=count(priestid) if priestid!=., by(priestid year) // count priest-year obs
replace priestid=. if count>1 & yr_startup!=yearin  // set to mising if mission is not the oldest one
drop count yearin

* 4. Randomly drop 1
sort priestid id_m year
egen count=count(priestid) if priestid!=., by(priestid year) // count priest-year obs
replace priestid=. if count==2 & priestid==priestid[_n-1]
drop count
}

** Treating missing years
replace priestid=. if year>1890


egen n_priest=count(priestid) if priestid!=., by(priestid year) // count priest-year obs
tab n_priest


* egen count1=count(priestid1) if priestid1!=., by(priestid1 year) // count priest-year obs
* egen count2=count(priestid2) if priestid2!=., by(priestid2 year) // count priest-year obs
* egen count3=count(priestid3) if priestid3!=., by(priestid3 year) // count priest-year obs
* egen count4=count(priestid4) if priestid4!=., by(priestid4 year) // count priest-year obs

* tab count1
* tab count2
* tab count3
* tab count4


* Merge with priest data to get background of priest
merge m:1 priestid using "Processed\priest.dta"
drop if _merge==2
drop _merge

** Generate indicator variable for "certified nationality"
gen nation_certified=(priestid!=.)
replace native=1 if year<=1890 & priestid==. & exist==1 & native==.
replace native=. if (year<=1845 & year>=1827) | (year>=1873 & year<=1874) | (year==1858 | year==1859)
replace native=. if (year<=1867 | year==1869) & religion3=="Presbyterian"

gen european=(native==0)
replace european=. if native==.
replace european=. if priest==""
label var european "European's primary station"


** 18 (16) deaths in the 1860 (1870)-1890 period
gen priestdied=(year==death_yr_gha)
replace priestdied=1 if death_yr_gha-year==1 & priestdied==0 // dead priests would not be reported in the Blue Book as being stationed

* drop priestid1 priestid2 priestid3 priestid4

** Priest database informs about native/non-native. Wesleyan Minutes reports categories that are natives
replace nation_certified=1 if priest=="A Catechist"
replace nation_certified=1 if priest=="Agent"
replace nation_certified=1 if priest=="Agents"
replace nation_certified=1 if priest=="An Agent"
replace nation_certified=1 if priest=="Catechist"
replace nation_certified=1 if priest=="an Agent"
replace nation_certified=1 if priest=="six Agents"
replace nation_certified=1 if priest=="six Agents"
replace nation_certified=1 if priest=="six Agents"
replace nation_certified=1 if priest=="six Agents"
replace nation_certified=1 if priest=="three Agents"
replace nation_certified=1 if priest=="three Agents"
replace nation_certified=1 if priest=="three Agents"


** Distinghuish between Presbyterian & Methodist
gen eur_meth=(native==0 & nation_certified==1 & religion3=="Methodist" & native!=.)
gen eur_presb=(native==0 & nation_certified==1 & religion3=="Presbyterian" & native!=.)
gen afr_meth=(native==1 & nation_certified==1 & religion3=="Methodist" & native!=.)
gen afr_presb=(native==1 & nation_certified==1 & religion3=="Presbyterian" & native!=.)


************************************************************************
*** 2. Alternative coding: Ever been European station 1846-1890
egen ever_eur46_90=max(european), by(id_mission)
label var ever_eur46_90 "European's primary station once  1846-1890"


************************************************************************
** 3. Alternative coding: When a European priest was mentioned for that station- independent of where in the list

* Save original data
tempfile masterdata
save `masterdata'

* Prepare priest data - Generate 4 priestid varibles
forval i=1(1)4 {
use "Processed/priest.dta", replace
gen european`i'=(native==0) 
keep priestid european`i'
rename priestid priestid`i'

tempfile priestdata
save `priestdata'

* Extract european for each priestid1 priestid2 priestid3 priestid4
use `masterdata'
merge m:1 priestid`i' using `priestdata', nogenerate
replace european`i'=0 if european`i'==.
drop if id_mission==.
save `masterdata', replace
}

gen anyeuropean=(european1+european2+european3+european4>=1) 
replace anyeuropean=. if ever_eur46_90==.
replace anyeuropean=. if priest=="" | year>1890
label var anyeuropean "Had a European recorded for this station"
 

gen priest_nonmissing=(priest!="")
label var priest_nonmissing "Priest names were recorded for that station and year"

drop european1 european2 european3 european4
