# Supplementary material for: Georeferenced data of Christian mission stations, Ghana (1752–1932)
Source: Data Brief. 2021 Oct 2;38:107445. doi: 10.1016/j.dib.2021.107445 (PMC8503588; doi:10.1016/j.dib.2021.107445)
Supplement: Supplementary file 1 [file mmc1.zip › Data in Brief/Data/do files/recode-9.do]

*** This do file summarises inconsistencies in the reporting of mission stations and what is done about it
*** It replaces missing variable of exist based on an informed reading of the Blue Books including use of alternative sources

* Wesleyan Mission

********************************************************************************


********************************************************************************
** WESLEYAN MISSION
********************************************************************************
** 1. Wesleyan Minutes

** Confirm existence of mission station if also mentioned in Wesleyan Minutes
** Use Blue Books as main source: Do NOT add new missions => replace only exist=-9 values

do "do files\WesleyanMinutes.do" // gets the Excel file of the Wesleyan Minutes into the dataset that can be used to append to the reshaped data

use "Processed\church_locations.dta", replace


// Take data from Minutes and integrate into "church locations.dta"
append using "Processed\WesleyanMinutes.dta"

// Take data from Wesleyan Minutes if info UNavailable from the Blue Books
local varliststring gridcell colname district place diffspelling placename ufi circuity religion3 priest
local varlistnum rowname exist lat lon yr_startup priestid1 priestid2 priestid3 priestid4

foreach i of local varliststring {
sort  id_mission year source // Wesleyan Minutes source is below Blue Book (mission-year obs) row
replace `i'=`i'[_n+1] if `i'=="" & (id_mission==id_mission[_n+1] & year==year[_n+1]) & source[_n+1]=="Wesleyan Minutes"
}

replace section=circuity if section==""

foreach i of local varlistnum {
sort  id_mission year source
replace `i'=`i'[_n+1] if `i'==. &  id_mission==id_mission[_n+1] & year==year[_n+1] & source[_n+1]=="Wesleyan Minutes"
}

// To indicate that the info was taken from the Wesleyan Minutes, create variable source
sort  id_mission year source
replace source="Wesleyan Minutes" if (exist==-9) & exist[_n+1]!=. & id_mission==id_mission[_n+1] & year==year[_n+1]
replace exist=exist[_n+1] if (exist==-9) & exist[_n+1]!=. &  id_mission==id_mission[_n+1] & year==year[_n+1]

gen circuity_minutes=circuity[_n+1] if source[_n+1]!=""

//  Drop the duplicate (mission-year obs) as all the Wesleyan Minutes source is added into the Blue Book  row
drop if gridcell==""
********************************************************************************


********************************************************************************
*** 2. Schools

// Schools
replace exist=1 if (exist==-9 | exist==.) & ((school>0 & school!=.) | (schoolgov>0 & schoolgov!=.)) // these places have a school and therefore should have a teacher/ mission station/ as well
********************************************************************************


***********************************************************************************
** 
** 3. Wesleyan Church 1847-56
// 1846: Possibly more in Anamabu & Cape Coast Circuits
// 1847: Possibly more in Anamabu & Cape Coast Circuits
// 1848: Possibly more in Anamabu & Cape Coast Circuits
// 1850: Possibly more in Anamabu & Cape Coast Circuits, Domonasi
// 1851: Pages missing, only starting from Domonasi
// 1851: Possibly more in Anamabu & Cape Coast Circuits, Domonasi
// 1852: Complete!
// 1853: Complete!
// 1854: Possibly more in Anamabu & Cape Coast Circuits, Domonasi, Accra (only main stations)
// 1855: Complete!
// 1856: Complete!
// 1857: Complete!


// these places are only missing in 1854, which likely is an artefact of the source (Weseleyan Minutes)
replace exist=1 if religion3=="Methodist" & exist==-9 & year==1854 & (place=="Elmina" | id_mission==20) // Elmina and Abakrampa are only missing in 1854, which likely is an artefact of the source (Weseleyan Minutes)

// Exits
replace exist=0 if religion3=="Methodist" & exist==-9 & year>=1847 & year<=1856 & (place=="Edjumakum") // Edjumakum has only 2 members in 1846, no school and was recorded to exist last in 1853
replace exist=0 if religion3=="Methodist" & exist==-9 & year>=1847 & year<=1856 & (id_m==79) // Mandu/Manso has only 4 members in 1846, no school and was recorded to exist last in 1851

********************************************************************************


********************************************************************************
** 2. Wesleyan 1862-66 (Missing Blue Books)
// Second Anglo-Ashanti War (1863-1864)

* Fairly constant - those missions that existed in 1861 and 1867 are assumed to exist 1862-66
sort id_mission year
forval i=1(1)5 {
replace exist=1 if religion3=="Methodist" & exist==-9 & year==1861+`i' & exist[_n-`i']==1 & exist[_n+6-`i']==1
}


replace exist=1 if (religion3=="Methodist" & year>=1862 & year<=1867 & id_mission==60) // Kormantine exists in 1868
replace exist =1 if (religion3=="Methodist" & year>=1862 & year<=1867) & (id_mission==3) // Abrobonko mentioned in 1861 the last time, is a small village, but exists in 1868


// Exits
replace exist =0 if (religion3=="Methodist" & year>=1862 & year<=1872) & (id_mission==1329)  // Sekondi not mentioned until 1875, station given up?, " In April 1863 they invaded the coast and burned thirty villages of tribes friendly to the British"
replace exist =0 if (religion3=="Methodist" & exist==-9 & year>=1862 & year<=1872) & (id_mission==3164)  // Akwamu not mentioned after 1865, until station given up?
replace exist =0 if (religion3=="Methodist" & exist==-9 & year>=1854 & year<=1868) & (id_mission==1323)  // Kumasi, Wesleyan Minutes say vacant
replace exist=0 if religion3=="Methodist" & exist==-9 & year>=1847 & year<=1856 & (id_mission==246) // Mansu was recorded to exist last in 1851. The next time it was recorded in 1915
replace exist=0 if religion3=="Methodist" & (exist==-9 | exist==.) & year>=1863 & year<=1875 & (id_mission==82) // Essiaman was recorded to exist last in 1875.
replace exist=0 if religion3=="Methodist" & (exist==-9 | exist==.) & year>=1863 & year<=1875 & (id_mission==82) // Essiaman was recorded to exist last in 1875.
replace exist=0 if religion3=="Methodist" & (exist==-9) & year==1867 & id_mission==116 // Esuehyia was recorded in the Minutes exist last in 1866.

********************************************************************************

********************************************************************************
* 3. Wesleyan 1873-1874 (3rd Ashanti war), missing Blue Books
* Dalrymple Hay: The central Ashanti army rapidly advanced, burning Attobiasi, Prashu, Assampah, Naya, Dansamsu, Emhi, Barraco, Eniquah, Akonasi, and Yankumasi. Mission in Berraku
* Source: https://ia802604.us.archive.org/3/items/ashantigoldcoast00hayj/ashantigoldcoast00hayj.pdf
* Debrunner: Dixcove and Sekondi burnt. Ekroful re-opened in 1875 (implying it was closed/destroyed)
* Debrunner: TOTAL of 11 chapels were completetly destroyed and 6 mission houses seriously damaged. (Source given MMS 1868-76 in Bartels1965, p. 85)
* Assumptions: Mansu, Agerudee, Esiaman (where Ashanti Army moved along)

replace exist=0 if (place=="Abakrampa" | place =="Ankasi and Mampong" | place =="Berracoe, Beraku" | place =="Dixcove" | place =="Ekroful/ Akroful" | place =="Sekondi" | place =="Mansu" | place =="Agerudee" | place =="Esiaman") & (year==1873 | year==1874) & religion3=="Methodist"
replace exist=1 if exist==-9 & (year==1873 | year==1874) & religion3=="Methodist"


********************************************************************************
** 4. Wesleyan 1880-1887 
** 1880-83: Cape Coast and "47 Chapels & Preaching Houses“
** 1884: Only main stations, and a few out-stations. Total: 41 stations
** 1885-1887: “Churches and Chapels”, but no out-stations reported

// Fairly constant - those missions that existed in 1877-79 and 1888-90 are assumed to exist 1880-87
sort id_mission year
forval i=1(1)10 {
replace exist=1 if religion3=="Methodist" & (exist==-9) & (year>=1880 & year<=1888) & year==1879+`i' & (exist[_n-`i']==1 & exist[_n-`i'-1]==1 & exist[_n-`i'-2]==1) & (exist[_n+9-`i']==1 & exist[_n+10-`i']==1 & exist[_n+11-`i']==1) 
}

**  Number of church members decreased 1879-1883, very constant 1886-1891, starts to increase after 1891
sort id_mission year
forval i=1(1)10 {
// Set those missions to EXIST 1880-1885 that existed in 1879 and 1885
replace exist=1 if religion3=="Methodist" & (exist==-9) & (year>=1880 & year<=1884) & year==1879+`i' & (exist[_n-`i']==1) & (exist[_n+6-`i']==1)
// Set those missions to EXIST 1886-1888 that existed in 1885 and 1888
replace exist=1 if religion3=="Methodist" & (exist==-9) & (year==1886 | year==1887) & year==1885+`i' & exist[_n-`i']==1 & (exist[_n+3-`i']==1) & `i'<=2
// Set those missions to EXIST that existed after 1885 (because membership numbers are constant 1885-1893, so there should not be much change in N of mission stations either)
replace exist=1 if religion3=="Methodist" & (exist==-9) & (year>=1886 & year<=1894) & year==1885+`i' & exist[_n+8-`i']==1 & `i'<=9
// Set those missions to NONEXIST that did not exist in 1880, 1885, and 1888
replace exist=0 if religion3=="Methodist" & (exist==-9) & (year>=1880 & year<=1888) & year==1879+`i' & (exist[_n+1-`i']==-9 | exist[_n+1-`i']==. | exist[_n+1-`i']==0)
}

// Places with a long gap after 1887
replace exist=0 if exist==-9 & id_mission==26 & (year>=1880 & year<=1888) // Edubisi
replace exist=0 if exist==-9 & id_mission==245 & (year>=1880 & year<=1888) // Asaaka
replace exist=0 if exist==-9 & id_mission==255 & (year>=1880 & year<=1888) // Abuadzi, Aboadsi
replace exist=0 if exist==-9 & id_mission==278 & (year>=1880 & year<=1888) // Adansi Formina, Fomina
 
********************************************************************************


********************************************************************************
** 5. Wesleyan 1900-1903
forval i=1(1)5 {
// Set those missions to EXIST 1900-1903 that existed in 1899 and 1905
sort id_mission year
replace exist=1 if religion3=="Methodist" & (exist==-9) & (year>=1900 & year<=1904) & year==1899+`i' & (exist[_n-`i']==1) & exist[_n+5-`i']==1
}


** 1900-1903 was a period of stagnation. 1904 year of expansion
** Year 1899 a problem? Yes, does contain other than "Churches"
replace exist=1 if (exist==-9 | exist==.) & id_m==2 & year>=1899 & year<=1906 // Moree in Cape Coast
replace exist=1 if exist==-9 & id_m==29 // Fesu in Aburah
replace exist=1 if (exist==-9 | exist==.) & (id_m==144 | id_m==157 | id_m==411) //  Aburi has 15 churches
replace exist=1 if (exist==-9 | exist==.) & id_m==380  // Fesu in Aburah, 4 in Accra (but there are two Wesleyan churches in Accra)
replace exist=1 if (exist==-9 | exist==.) & (id_m==144 | id_m==155 | id_m==157) // Breku & Nkum with a seat capacity of more than 100 in 1899, Winneba has 13 churches 1900-1903
replace exist=1 if (exist==-9 | exist==.) & year>=1899 & year<=1904 & (id_m==240) // Too few churches in Axim, Half Assinee definetely had a church 
replace exist=1 if (exist==-9 | exist==.) & year>=1899 & year<=1904 & (id_m==186) // Too few churches in Dixcove, Apowa definetely had a church 
replace exist=1 if (exist==-9 | exist==.) & id_m==60 & year>=1899 & year<=1906 // Too few churches in Saltpond, Kormantine in Saltpond


replace exist=0 if exist==-9 & (id_m==315 | id_m==3166) // Only 2-3 churches in Ashanti. Kaseim & Nsuta set to 0
replace exist=0 if year>=1899 & year<=1903 & id_m==91 // Too many churches in Appam, Assasan set to 0 that showed up just in 1899
replace exist=0 if (exist==-9) & id_m==134 & year>=1899 & year<=1906 // Mankweadzi in Winneba 
replace exist=0 if (exist==-9) & id_m==220 & year>=1899 & year<=1906 // Bonyere - mission school "grossly neglected" (in 1900) , no teacher/manager since 2 years 


// Set to be created in 1901
expand 4 if (id_m==186) & year==1904 
sort id_mission year

// Apawa, Mamfe & Prampram
forval i=1(1)3 {
sort id_mission year
replace year=1904-`i' if id_m==186 & year[_n+1]==1904
sort id_mission year
}

// Set rest to 0
replace exist=0 if exist==-9 &  year>=1900 & year<=1903 & rel=="Methodist"

********************************************************************************
* 6. Wesleyan: 1917-1919: No Blue Book Ecclesiastical returns available - drop the years
* N=311 in 1916 and N=322 in 1920 => Assuming stagnation
replace exist=1 if exist==-9 & religion3=="Methodist" & year>=1917 & year<=1919


********************************************************************************
** 7. Remaining issues
replace exist=1 if (religion3=="Methodist" & year==1860) & (id_mission==62) // Mankessim exists in Wesleyan Minutes
replace exist=1 if religion3=="Methodist" & year>=1867 & year<=1871 & (id_mission==1306 | id_mission==1322) // Elmina & Dixcove exists in 1868 & 1871 (Wesleyan Minutes)
replace exist=0 if religion3=="Methodist" & year<=1869 & exist==-9 & id_mission==62 // Mankessim has only 12 members in 1869, only had a preaching house in 1857

replace exist=1 if exist==-9 & year>=1913 & id_mission<=1915 & id_m==1326 // Juaben missing in 1913-1915 

sort id_mission year
replace exist=1 if year==1928 & (exist==. | exist==-9) & exist[_n-1]==1 & exist[_n+1]==1


********************************************************************************
** BREMEN MISSION
********************************************************************************

// Data was entered from two sources 1. Gold Coast Blue Books and 2 German sources
// The German sources are more detailed but not available for every year
 
//1876, 1891 & 1899, only main stations (from Blue Books and not from the German sources)
* -> interpolation
replace exist=1 if (year==1876 | year==1891 | year==1899) & exist[_n-1]==1 & exist[_n+1]==1 & togo==1


********************************************************************************
** 2. Bremen 1873-1874 (3rd Ashanti war), missing Blue Books
replace exist=0 if religion3=="Presbyterian" & id_mission==1249 & year>=1870 & year<=1874 // (Schreiber: Zerstoerung von Ho: 1869, Wiederaufbau: 1875)
replace exist=0 if religion3=="Presbyterian" & id_mission==1250 & year>=1870 & year<=1877 // (Schreiber: Raeumung von Waya: 1869)
replace exist=0 if religion3=="Presbyterian" & id_mission==1228 & year>=1872 & year<=1876 // (Schreiber: Verwuestung von Anecho/Anyako: 1872)


********************************************************************************


// 1912-1914, missing information (no data for post 1911)
* Missions that existed in 1911, also existed 1912-1914
forval i=1(1)3 {
sort id_mission year
replace exist=1 if (exist==-9 | exist==.) & togo==1 & year==1911+`i' & exist[_n-`i']==1 & year[_n-`i']==1911 
replace exist=1 if (exist==-9 | exist==.) & togo==1 & year==1912+`i' & exist[_n-`i']==1 & year[_n-`i']==1912 & `i'<=2
replace exist=1 if (exist==-9 | exist==.) & togo==1 & year==1913+`i' & exist[_n-`i']==1 & year[_n-`i']==1913 & `i'<=1
}

// 1915-1916
replace exist=0 if exist==-9 & (year==1915 | year==1916) & church=="Bremen Mission"

** Remaining issues
// Avetile, Wudome - no mission station in 1896
replace exist=0 if year>=1891 & year<=1896 & church=="Bremen Mission" & exist==-9
replace exist=1 if  exist==-9 & id_m==1836 // Ve (not reported between 1906 and 1911), and re-founded as in 1921
replace exist=0 if year<=1920 & id_m==479 // Adidome (in British Gold Coast, mentioned to be established in 1906 in "Bausteine"), but not mentioned in any other source

forval i=1(1)8 {
replace exist=exist[_n-`i'] if exist==-9 & (exist[_n-`i']==1 | exist[_n-`i']==0) & church=="Bremen Mission" 
}


********************************************************************************


********************************************************************************
// Basel Mission
********************************************************************************
** 1. Basel 1862-66 (Missing Blue Books)
replace exist=1 if id_m==1365 & year>=1848 & year<=1849 // Brother Meischl built a house
replace exist=1 if id_m==1365 & year>=1862 & year<=1865 // Aburi was manned according to Christaller "ASANTE AND FANTE LANGUAGE" 
replace exist=1 if id_m==1365 & year>=1856 & year<=1866 // Aburi had the boarding school running according to Sill
replace exist=1 if id_m==1338 & year>=1857 & year<=1863 // Abokobi "Boarding School" had above 20 pupils 1957-63 according to Sill
replace exist=1 if id_m==1338 & year<=1864 // Maria Lydia Otutua, mission teacher in Abokobi
replace exist=1 if id_m==1338 & year>=1864 & year<=1865 // Abokobi "Boarding School"
replace exist=1 if id_m==1338 & year==1866 // Brother Heck in Abokobi
replace exist=1 if id_m==1389 & year>=1862 & year<=1868 // According to Paul Jenkins, abstracts, "At  Kukurantumi,  the  strength   of  the  congregaticn  rose  from   12  in 1862  to   20  in   1868

replace exist=1 if id_m==1365 & year>=1850 & year<=1855 // Aburi; no evidence of beeing closed


********************************************************************************
** 2. Basel 1873-1874 (3rd Ashanti war), missing Blue Books
replace exist=0 if mission=="Basel Mission" & id_mission==1383 & year>=1869 & year<=1875 // Debrunner: Anum destroyed in 1869, reopens 1876
replace exist=1 if exist==-9 & mission=="Basel Mission" & year>=1873 & year<=1874 // Debrunner: Kyebi, Kukurantumi, Odumase, Akropong und Aburi nicht betroffen
replace exist=1 if exist==-9 & id_mission==1337 & year>=1871 & year<=1876 // Teshie
********************************************************************************


********************************************************************************
** 3. Basel 1882 : Only main stations (14)
replace exist=1 if exist[_n-1]==1 & exist[_n+1]==1 & year==1882 & church=="Basel Mission"

* 1885-1887: “Churches and Chapels”, but no out-stations reported

** Remaining issues
replace exist=0 if exist==-9 & id_m==479 // Ada 
replace exist=1 if exist==-9 & (id_m==1396) & (year==1885 | year==1886) // Abomosu - school
replace exist=1 if exist==-9 & (id_m==1341 | id_m==1367) & year==1871 // Abobokobi expanding - Damfa and Tutu are outstations
replace exist=1 if exist==-9 & (id_m==1377) & year==1871 // Mamfe


********************************************************************************

********************************************************************************
* WW1 closures of Basel/Bremen mission schools: Schools if operating NOT assisted anymore
replace schoolgov=0 if year==1916 & (church=="Ewe Mission (Bremen Mission)" |  church=="Ewe Mission" |  church=="Basel Mission" )
replace exist=0 if exist==-9 & year>=1914 & (id_mission==3218 | id_mission==3219 | id_mission== 3239)
********************************************************************************


********************************************************************************
// Scottish Mission
********************************************************************************
// Took over from Basel and Bremen Mission after WW1, closed many missions
replace exist=0 if exist==-9 & church=="Scottish Mission"

// 1917-1919: Assume that it existed if existed in 1920 & 1916
sort id_mission year
forval i=1(1)3 {
replace exist=1 if church=="Scottish Mission" & (year==1916+`i' & id_m==id_m[_n-`i'] & exist[_n-`i']==1) & (id_m==id_m[_n+4-`i'] & exist[_n+4-`i']==1)
}


********************************************************************************
** SVD MISSION /Catholics
********************************************************************************
replace exist=1 if exist==-9 & year<=1917 & rel=="Catholic" & togo==1 // Location of Catholic mission based on maps, but the map of 1917 - when many of the locations were reduced would imply that it was opened the years before.
replace exist=1 if year>=1904 & id_mission==1177 // Debrunner: pries was permanently stationed at Kpandu in 1904
replace exist=1 if year>=1906 & id_mission==1200 // Debrunner: In 1906, a priest's station at Gbi-Bla (Hohoe) was opened
replace exist=1 if year>=1908 & id_mission==1166 // Debrunner: and in 1908 one at Ho.

replace exist=1 if exist==-9 & church=="Roman Catholic Church, Lower Volta" // Rev Mark Christian Hayford 1863-1935; Founder of Gold Coast Baptist Church and the Christian Army of the Gold Coast, Church completed in Cape Coast in 1906

** World War 1917-1919 - Expansion. In 1916, there were 154 mission, in 1920, there were 256 mission.
** All missions that existed in 1916 have survived until 1920

forval i=1(1)3 {
replace exist=exist[_n-`i'] if exist==-9 & (exist[_n-`i']==1 | exist[_n-`i']==0) & religion3=="Catholic" & year==1916+`i'
}
replace exist=0 if exist==-9 & religion3=="Catholic" & year>=1917 & year<=1919 // Missions that show up in 1919, but not before
***************************************************************************


********************************************************************************
// Others
********************************************************************************
replace exist=1 if exist==-9 & church=="Anglican Church"
replace exist=1 if exist==-9 & church=="Baptist Church and Mission" // Rev Mark Christian Hayford 1863-1935; Founder of Gold Coast Baptist Church and the Christian Army of the Gold Coast, Church completed in Cape Coast in 1906

********************************************************************************
* Zion Mission
replace exist=1 if exist==-9 & church=="Zion" & year<=1909 // Zion, stops reporting between 1916 and starts again in 1929 -> In ecclesiastical returns it is stated that "These particulars have been furnished by the African Methodist Episcopal Zion Mission and are not piled from official records."
replace exist=1 if id_mission==1931 & year>=1898 // Debrunner: other Protestant missionary societies began work in Ghana : the American Methodist Episcopal Zion Church (Cape Coast and Keta, 1898)
replace exist=1 if id_mission==1940 & year>=1908 // Debrunner: other Protestant missionary societies began work in Ghana : the American Methodist Episcopal Zion Church (Cape Coast and Keta, 1898)


// Debrunner: the A. M. E. Zion Church really got going at Cape Coast only after Dr. Osam Pinanko's arrival in 1903. 
replace school=1 if id_mission==1931 & year>=1907 // An A.M.E. Zion school was then opened and a church was built at Cape Coast in 1906-1907
replace exist=1 if id_mission==1960 & year>=1906 & year<=1910 // Debrunner: Other centres were Twifu (1906)
replace exist=1 if id_mission==1939 & year>=1908 & year<=1910 // Debrunner: Other centres were Winneba (1908) 
replace exist=1 if id_mission==10027 & year>=1908 // Debrunner: Other centres were Accra (1908) 

* Zions missions that existed in 1916 and 1929, also existed 1917-1928
forval i=1(1)10 {
sort id_m year
replace exist=1 if exist==-9 & year>=1920 & year<=1929 & (exist[_n-3-`i']==1 & exist[_n+10-`i']==1) & church=="Zion" 
replace exist=1 if exist==-9 & year>=1920 & year<=1929 & (exist[_n-5-`i']==1 & exist[_n+10-`i']==1) & church=="Zion"
}

// Zion mission stations that are listed in 1916, but not in 1929
forval i=1(1)5 {
sort id_m year
replace exist=1 if exist==-9 & year>=1920 & year<=1924 & (exist[_n-3-`i']==1 & exist[_n+10-`i']==.) & church=="Zion"
replace exist=0 if exist==-9 & year>=1925 & year<=1929 & (exist[_n-8-`i']==1 & exist[_n+5-`i']==.) & church=="Zion"  
}
// Remaining: Ayenfuru that is reported again in 1931...
replace exist=1 if exist==-9 & id_m==3199

* 1917-1919: Churches that existed in 1916, exist throughout
forval i=1(1)3 {
replace exist=exist[_n-`i'] if exist==-9 & (exist[_n-`i']==1 | exist[_n-`i']==0 | exist==.) & church=="Zion" & year==1916+`i'
}
replace exist=0 if exist==-9 & church=="Zion" & year>=1917 & year<=1919 // Missions that show up in 1919, but not before
********************************************************************************


* Seventh Day Adventists
replace exist=1 if id_mission==10026 & church=="Seventh Day Adventists" & year>=1898 // Debrunner: other Protestant missionary societies began work in Ghana : the Seventh Day Adventists (Sekondi, 1898)
replace exist=1 if (id_mission==3156 | id_mission==3159) & exist==-9 & year>=1916 & year<=1919 // Agona & Kickam (opened before WW1 and reported before/after 1916/1920

* Baptist Church and Mission
replace exist=1 if id_mission==704 & year>=1898 // Debrunner: other Protestant missionary societies began work in Ghana the Baptists (Cape Coast, 1898) 

* Salvation Armuy
replace exist=1 if id_mission==1297 & year>=1911 // Debrunner: other Protestant missionary societies began work in Ghana the Salvation Army (Duakwa in Agona, 1911) 

// Debrunner: other Protestant missionary societies began work in Ghana the Society for the Propagation of the Gospel (Sekondi, 1904)

* Nigritian Church
replace exist=1 if id_mission==746 & year>=1918 // Debrunner: "At Cape Coast, the Rev. J. B. Anaman, a very gifted leader, founded the Nigritan Church, which in 1918 held its services entirely in Fanti" 


* White Fathers
replace exist=1 if exist==-9 & id_mission==3202 // White Fathers in Navrongo

********************************************************************************

* How big is the problem of 1-year "flickering"? Only 65 times - this could be indeed measurement error - where a mission station was omitted from the list by accident
sort id_m year
replace exist=1 if exist[_n-1]==1 & exist[_n+1]==1 & exist==. & year<1932 & year!=1920

 

********************************************************************************
********************************************************************************
********************************************************************************
** Missing values as 0

replace exist=0 if exist==.


 
