# Supplementary material for: Georeferenced data of Christian mission stations, Ghana (1752–1932)
Source: Data Brief. 2021 Oct 2;38:107445. doi: 10.1016/j.dib.2021.107445 (PMC8503588; doi:10.1016/j.dib.2021.107445)
Supplement: Supplementary file 1 [file mmc1.zip › Data in Brief/Data/do files/recode-9schools.do]

** This do file 
** 1. recodes missing vlaues in the school data 1846-1885/88
** 2. connects the assisted and non-assisted schools into one school series
** 3. recodes missing vlaues in the school data after 1888


********************************************************************************
** 1. Recoding missing values in the school data
* 1a) 1862-66 Blue Books unavailable
// school exists if school existed 1861 and 1867
gen school9=school
label var school9 "Cleaned School variable"

sort id_mission year
forval i=1(1)5 {
replace school9=1 if school==-9 & year==1861+`i' & school[_n-`i']==1 & school[_n+6-`i']>=1
replace school9=2 if school==-8 & year==1861+`i' & school[_n-`i']>=1 & school[_n+6-`i']>=1
replace school9=2 if school==-18 & year==1861+`i' & school[_n-`i']==2 & school[_n+6-`i']>=2
replace school9=3 if school==-27 & year==1861+`i' & school[_n-`i']==3 & school[_n+6-`i']>=3
}

replace school9=0 if exist==0 & year>=1862 & year<=1866 // school exited with exit of mission station
replace school9=0 if id_mission==3164 & year>=1862 & year<=1866 // Debrunner: from 1860 Akwamu was occupied for some years. Blue Books say exit in 1862. Akwamu called in Ashanti, so likely that station discontinued
replace school9=exist if id_mission==2007 & year>=1862 & year<=1866 // Debrunner: Ayerudee. Switch on/ off with mission station


* 1b) 1873/74 Ashanti war
// school exists if school existed 1872 and 1875 and mission station did not exit 1873/74
sort id_mission year
forval i=1(1)3 {
replace school9=1 if school==-9  & year==1872+`i' & school[_n-`i']==1 & school[_n+3-`i']>=1 & exist==1
replace school9=2 if school==-18 & year==1872+`i' & school[_n-`i']==2 & school[_n+3-`i']>=2 & exist==1
replace school9=3 if school==-27 & year==1872+`i' & school[_n-`i']==3 & school[_n+3-`i']>=3 & exist==1
}
replace school9=0 if (year==1873 | year==1874) & exist==0

// No new openings. If no mission in 1872, new opening in 1857
sort id_mission year
forval i=1(1)3 {
replace school9=0 if school==-9  & year==1872+`i' & school[_n-`i']==0 & school[_n+3-`i']>=1 & exist==1
replace school9=1 if school==-18 & year==1872+`i' & school[_n-`i']==1 & school[_n+3-`i']>=2 & exist==1
}


* 1c) 	Wesleyan Mission 1875-79: Large increase in schools reported in Blue Books "Voluntary Contributions" 
* 		Sunday schools? Catechism? Often, Teacher is the only expense of the school... no books?
* 		Set to 0, if the school does not exist in 1872 and 1880
sort id_mission year
forval i=1(1)7 {
replace school9=0 if school==1 & year==1872+`i' & (school[_n-`i']==0 | school[_n-`i']==.) & school[_n+8-`i']==0 & exist==1
replace school9=0 if school==1 & year==1872+`i' & (school[_n-`i']==0 | school[_n-`i']==.) & school[_n+8-`i']==0 & exist==1
}

* 1d) 	Basel Mission 1883-87: reports all school. 1888 the number of assisted schools is 39, whereas the reported schools in 1887 was 69
* 		Set to 1, if  school exists in 1883-87 and is assisted in 1888
sort id_mission year
forval i=1(1)5 {
replace school9=0 if school>=1 & year==1882+`i' & school[_n+6-`i']==0 
}


********************************************************************************
** 2. Connecting the assisted and non-assisted schools into one school series 


** 1885: Wesleyan assisted mission schools mentioned
replace school9=schoolgov if year>=1885 & church=="Wesleyan Methodist Church"

* 1888: Basel & Others report assisted schools
replace school9=schoolgov if year>=1888 & church!="Wesleyan Methodist Church"


********************************************************************************

* 3. Last bits
* 1e)	1917-1918: Mission station must exist. If in 1916 and 1919, then also in 1917 & 1918
sort id_mission year
forval i=1(1)3 {
replace school9=1 if year==1916+`i' & schoolgov[_n-`i']==1 & schoolgov[_n+3-`i']>=1 & exist==1
replace school9=2 if year==1916+`i' & schoolgov[_n-`i']==2 & schoolgov[_n+3-`i']>=2 & exist==1
replace school9=3 if year==1916+`i' & schoolgov[_n-`i']==3 & schoolgov[_n+3-`i']>=3 & exist==1
}


replace school9=0 if school9==.
