# Supplementary material for: Georeferenced data of Christian mission stations, Ghana (1752–1932)
Source: Data Brief. 2021 Oct 2;38:107445. doi: 10.1016/j.dib.2021.107445 (PMC8503588; doi:10.1016/j.dib.2021.107445)
Supplement: Supplementary file 1 [file mmc1.zip › Data in Brief/Data/do files/syncgridcells.do]

** This do file syncronises the gridcell of the mission data with the gridcell in the city data set.
** This was done by hand. 
** 1. Mapinfo assigned cities to a cell when city coordinates when city was on a grid line (0.1), relatively frequent
** 2. City coordinates based on different source - therefore rounding error.

tempfile churchtemp
save "`churchtemp'"

import excel "Raw\mission_city_coordinates.xlsx", sheet("mission_city_coordinates") cellrange(A1:B2192) firstrow case(lower) clear

merge 1:m id_mission using "`churchtemp'"

replace gridcell=gridcell_city if gridcell!=gridcell_city & gridcell_city!=""
drop gridcell_city _merge
