# Supplementary material for: Georeferenced data of Christian mission stations, Ghana (1752–1932)
Source: Data Brief. 2021 Oct 2;38:107445. doi: 10.1016/j.dib.2021.107445 (PMC8503588; doi:10.1016/j.dib.2021.107445)
Supplement: Supplementary file 1 [file mmc1.zip › Data in Brief/Data/do files/WesleyanMinutes.do]

******************************************************
*** Reshape Wide to Long


import excel "Raw\Wesleyan1847_56.xlsx", sheet("Sheet1") firstrow case(lower) clear

drop list1885


reshape long yr circuity priest, i(id)

rename _j year
rename yr exist
gen church="Wesleyan Methodist Church"
gen religion3="Methodist"

gen source="Wesleyan Minutes"

****************** PRIEST VARIABLES ******************
do "do files\priest_id.do" // Get priest ids into the dataset

******************************************************

drop if exist==.
drop aq bm

save "Processed/WesleyanMinutes.dta", replace
