# Supplementary material for: Georeferenced data of Christian mission stations, Ghana (1752–1932)
Source: Data Brief. 2021 Oct 2;38:107445. doi: 10.1016/j.dib.2021.107445 (PMC8503588; doi:10.1016/j.dib.2021.107445)
Supplement: Supplementary file 1 [file mmc1.zip › Data in Brief/Data/GIS/German Togoland Boundaries 1914/Togoland_UTM30N.shp.xml]

<?xml version="1.0"?>
<!--<!DOCTYPE metadata SYSTEM "http://www.esri.com/metadata/esriprof80.dtd">-->
<metadata xml:lang="en"><Esri><CreaDate>20190625</CreaDate><CreaTime>17300400</CreaTime><SyncOnce>FALSE</SyncOnce><SyncDate>20090519</SyncDate><SyncTime>20041500</SyncTime><ModDate>20090519</ModDate><ModTime>20041500</ModTime><ArcGISFormat>1.0</ArcGISFormat></Esri><idinfo><native Sync="TRUE">Microsoft Windows XP Version 5.1 (Build 2600) Service Pack 3; ESRI ArcCatalog 9.2.0.1324</native><descript><langdata Sync="TRUE">en</langdata><abstract>REQUIRED: A brief narrative summary of the data set.</abstract><purpose>REQUIRED: A summary of the intentions with which the data set was developed.</purpose></descript><citation><citeinfo><origin>REQUIRED: The name of an organization or individual that developed the data set.</origin><pubdate>REQUIRED: The date when the data set is published or otherwise made available for release.</pubdate><title Sync="TRUE">German Togoland</title><ftname Sync="TRUE">German Togoland</ftname><geoform Sync="TRUE">vector digital data</geoform><onlink Sync="TRUE">\\AOLA0162\C\D_Drive\Work_in_Progress\Anthro_History_Colonial_Africa\Gold_Coast\Ghana_GIS\German Togoland borders\German Togoland.shp</onlink></citeinfo></citation><timeperd><current>REQUIRED: The basis on which the time period of content information is determined.</current><timeinfo><sngdate><caldate>REQUIRED: The year (and optionally month, or month and day) for which the data set corresponds to the ground.</caldate></sngdate></timeinfo></timeperd><status><progress>REQUIRED: The state of the data set.</progress><update>REQUIRED: The frequency with which changes and additions are made to the data set after the initial data set is completed.</update></status><spdom><bounding><westbc Sync="TRUE">REQUIRED: Western-most coordinate of the limit of coverage expressed in longitude.</westbc><eastbc Sync="TRUE">REQUIRED: Eastern-most coordinate of the limit of coverage expressed in longitude.</eastbc><northbc Sync="TRUE">REQUIRED: Northern-most coordinate of the limit of coverage expressed in latitude.</northbc><southbc Sync="TRUE">REQUIRED: Southern-most coordinate of the limit of coverage expressed in latitude.</southbc></bounding><lboundng><leftbc Sync="TRUE">-0.493237</leftbc><rightbc Sync="TRUE">1.806693</rightbc><bottombc Sync="TRUE">6.104417</bottombc><topbc Sync="TRUE">11.155733</topbc></lboundng></spdom><keywords><theme><themekt>REQUIRED: Reference to a formally registered thesaurus or a similar authoritative source of theme keywords.</themekt><themekey>REQUIRED: Common-use word or phrase used to describe the subject of the data set.</themekey></theme></keywords><accconst>REQUIRED: Restrictions and legal prerequisites for accessing the data set.</accconst><useconst>REQUIRED: Restrictions and legal prerequisites for using the data set after access is granted.</useconst><natvform Sync="TRUE">Shapefile</natvform></idinfo><dataIdInfo><envirDesc Sync="TRUE">Microsoft Windows XP Version 5.1 (Build 2600) Service Pack 3; ESRI ArcCatalog 9.2.0.1324</envirDesc><dataLang><languageCode Sync="TRUE" value="en"></languageCode></dataLang><idCitation><resTitle Sync="TRUE">German Togoland</resTitle><presForm><PresFormCd Sync="TRUE" value="005"></PresFormCd></presForm></idCitation><spatRpType><SpatRepTypCd Sync="TRUE" value="001"></SpatRepTypCd></spatRpType><dataExt><geoEle><GeoBndBox esriExtentType="native"><westBL Sync="TRUE">-0.493237</westBL><eastBL Sync="TRUE">1.806693</eastBL><northBL Sync="TRUE">11.155733</northBL><southBL Sync="TRUE">6.104417</southBL><exTypeCode Sync="TRUE">1</exTypeCode></GeoBndBox></geoEle></dataExt></dataIdInfo><metainfo><langmeta Sync="TRUE">en</langmeta><metstdn Sync="TRUE">FGDC Content Standards for Digital Geospatial Metadata</metstdn><metstdv Sync="TRUE">FGDC-STD-001-1998</metstdv><mettc Sync="TRUE">local time</mettc><metextns><onlink Sync="TRUE">http://www.esri.com/metadata/esriprof80.html</onlink><metprof Sync="TRUE">ESRI Metadata Profile</metprof></metextns><metc><cntinfo><cntorgp><cntper>REQUIRED: The person responsible for the metadata information.</cntper><cntorg>REQUIRED: The organization responsible for the metadata information.</cntorg></cntorgp><cntaddr><addrtype>REQUIRED: The mailing and/or physical address for the organization or individual.</addrtype><city>REQUIRED: The city of the address.</city><state>REQUIRED: The state or province of the address.</state><postal>REQUIRED: The ZIP or other postal code of the address.</postal></cntaddr><cntvoice>REQUIRED: The telephone number by which individuals can speak to the organization or individual.</cntvoice></cntinfo></metc><metd Sync="TRUE">20090519</metd></metainfo><mdLang><languageCode Sync="TRUE" value="en"></languageCode></mdLang><mdStanName Sync="TRUE">ISO 19115 Geographic Information - Metadata</mdStanName><mdStanVer Sync="TRUE">DIS_ESRI1.0</mdStanVer><mdChar><CharSetCd Sync="TRUE" value="004"></CharSetCd></mdChar><mdHrLv><ScopeCd Sync="TRUE" value="005"></ScopeCd></mdHrLv><mdHrLvName Sync="TRUE">dataset</mdHrLvName><distinfo><resdesc Sync="TRUE">Downloadable Data</resdesc><stdorder><digform><digtinfo><transize Sync="TRUE">0.124</transize><dssize Sync="TRUE">0.124</dssize></digtinfo></digform></stdorder></distinfo><distInfo><distributor><distorTran><onLineSrc><orDesc Sync="TRUE">002</orDesc><linkage Sync="TRUE">file://\\AOLA0162\C\D_Drive\Work_in_Progress\Anthro_History_Colonial_Africa\Gold_Coast\Ghana_GIS\German Togoland borders\German Togoland.shp</linkage><protocol Sync="TRUE">Local Area Network</protocol></onLineSrc><transSize Sync="TRUE">0.124</transSize></distorTran><distorFormat><formatName Sync="TRUE">Shapefile</formatName></distorFormat></distributor></distInfo><spdoinfo><direct Sync="TRUE">Vector</direct><ptvctinf><esriterm Name="German Togoland"><efeatyp Sync="TRUE">Simple</efeatyp><efeageom Sync="TRUE">Polygon</efeageom><esritopo Sync="TRUE">FALSE</esritopo><efeacnt Sync="TRUE">1</efeacnt><spindex Sync="TRUE">TRUE</spindex><linrefer Sync="TRUE">FALSE</linrefer></esriterm><sdtsterm Name="German Togoland"><sdtstype Sync="TRUE">G-polygon</sdtstype><ptvctcnt Sync="TRUE">1</ptvctcnt></sdtsterm></ptvctinf></spdoinfo><spatRepInfo><VectSpatRep><topLvl><TopoLevCd Sync="TRUE" value="001"></TopoLevCd></topLvl><geometObjs Name="German Togoland"><geoObjTyp><GeoObjTypCd Sync="TRUE" value="001"></GeoObjTypCd></geoObjTyp><geoObjCnt Sync="TRUE">1</geoObjCnt></geometObjs></VectSpatRep></spatRepInfo><eainfo><detailed Name="German Togoland"><enttyp><enttypl Sync="TRUE">German Togoland</enttypl><enttypt Sync="TRUE">Feature Class</enttypt><enttypc Sync="TRUE">1</enttypc></enttyp><attr><attrlabl Sync="TRUE">FID</attrlabl><attalias Sync="TRUE">FID</attalias><attrtype Sync="TRUE">OID</attrtype><attwidth Sync="TRUE">4</attwidth><atprecis Sync="TRUE">0</atprecis><attscale Sync="TRUE">0</attscale><attrdef Sync="TRUE">Internal feature number.</attrdef><attrdefs Sync="TRUE">ESRI</attrdefs><attrdomv><udom Sync="TRUE">Sequential unique whole numbers that are automatically generated.</udom></attrdomv></attr><attr><attrlabl Sync="TRUE">Shape</attrlabl><attalias Sync="TRUE">Shape</attalias><attrtype Sync="TRUE">Geometry</attrtype><attwidth Sync="TRUE">0</attwidth><atprecis Sync="TRUE">0</atprecis><attscale Sync="TRUE">0</attscale><attrdef Sync="TRUE">Feature geometry.</attrdef><attrdefs Sync="TRUE">ESRI</attrdefs><attrdomv><udom Sync="TRUE">Coordinates defining the features.</udom></attrdomv></attr><attr><attrlabl Sync="TRUE">CNTRY_NAME</attrlabl><attalias Sync="TRUE">CNTRY_NAME</attalias><attrtype Sync="TRUE">String</attrtype><attwidth Sync="TRUE">50</attwidth></attr><attr><attrlabl Sync="TRUE">CNTRY_CODE</attrlabl><attalias Sync="TRUE">CNTRY_CODE</attalias><attrtype Sync="TRUE">String</attrtype><attwidth Sync="TRUE">50</attwidth></attr><attr><attrlabl Sync="TRUE">ADM1_CODE</attrlabl><attalias Sync="TRUE">ADM1_CODE</attalias><attrtype Sync="TRUE">String</attrtype><attwidth Sync="TRUE">50</attwidth></attr><attr><attrlabl Sync="TRUE">DISTRICT</attrlabl><attalias Sync="TRUE">DISTRICT</attalias><attrtype Sync="TRUE">String</attrtype><attwidth Sync="TRUE">50</attwidth></attr><attr><attrlabl Sync="TRUE">Area</attrlabl><attalias Sync="TRUE">Area</attalias><attrtype Sync="TRUE">Float</attrtype><attwidth Sync="TRUE">13</attwidth><atnumdec Sync="TRUE">11</atnumdec></attr><attr><attrlabl Sync="TRUE">popdens</attrlabl><attalias Sync="TRUE">popdens</attalias><attrtype Sync="TRUE">Float</attrtype><attwidth Sync="TRUE">13</attwidth><atnumdec Sync="TRUE">11</atnumdec></attr><attr><attrlabl Sync="TRUE">Area_km2</attrlabl><attalias Sync="TRUE">Area_km2</attalias><attrtype Sync="TRUE">Number</attrtype><attwidth Sync="TRUE">9</attwidth></attr></detailed></eainfo><mdDateSt Sync="TRUE">20090519</mdDateSt></metadata>
