# Supplementary material for: Georeferenced data of Christian mission stations, Ghana (1752–1932)
Source: Data Brief. 2021 Oct 2;38:107445. doi: 10.1016/j.dib.2021.107445 (PMC8503588; doi:10.1016/j.dib.2021.107445)
Supplement: Supplementary file 1 [file mmc1.zip › Data in Brief/Data/ReadMe.txt]

* Authors: 
* Felix Meyer zu Selhausen (University of Wageningen and Research)
* Alexander Moradi (University of Bozen-Bolzano)
* Remi Jedwab (George Washington University)
* Date: 29.06.2021

The raw data is included in Raw. The raw data was cleaned and processed using Stata. All do files are included and contain detailed descriptions. 

To replicate output files <church_locations_panel> and <church_grid.dta>, run master_dofile.do in the do files folder.

Data Description

Raw data

•	<church locations.xls>. This is the raw data entered from the ecclesiastical returns of the Blue Books. The data includes geographic coordinates (“lat” and “lon”), mission society (“Church”), whether main or out-station (“mainstation”), the name of the mission (“place” and alternative spellings of the name (“Diff spelling”), years of existence (“yr1828”, … yr1932_33), name of priest residing at that station “Priest 1857, … “Priest 1870”), church members (“Members 1846”, … “Members 1881”), seat capacity (“Seat Capacity 1861”, …, “Seat Capacity 1899”) and circuity (“Circuity 1857”, … “Circuity 1932”).
•	<Togo_church_locations.xls>. We entered the mission data of German Togoland in this file. The data includes geographic coordinates (“lat” and “lon”), mission society (“Church”), whether main or out-station (“type”), the name of the mission (“place” and alternative spellings of the name (“Diff spelling”), years of existence(“togo_yr1847”, … togo_yr1936) and whether the mission was on the territory of the British or French administered part of Togoland (“togo_coloniserpost1918”).
•	<school locations.xls>. This file contains the raw data on mission schools from the Education section of the Blue Books. 
•	<priests.xls>. This data includes background information of the priests stationed in Ghana including the denomination (“church”), duration of residence (“min_year” and “max_year”), and year of death if died in Ghana (“death_yr”).
•	<mission_city_coordinates.xls>. This file contains coordinates as well as grid cell identifiers
•	<Wesleyan1847_56>. This files contains the data entered from the Minutes of the Wesleyan Methodist Church Conferences.

Processed data

The raw data was cleaned and processed using Stata. The do-files are included in a separate folder. Every step is described in detail there.  The output files can be generated running <master_dofile.do>. There are two main output files.

1.	<church_locations_panel>. The file contains the panel of missions (“mission”) starting from the year of foundation (yr_startup) to the year of exit (“”) and whether in operation in the respective years (“exist”).. It includes information of the denomination (“church”), whether main or outstation (“mainstation”), school (“school9”), priests known to be stationed there (“priest”).
2.	<church_grid.dta>. It contains the same information as <church_locations_panel>. However the unit of observation is a grid cell of 0.1 x 0.1 resolution. The shapefile of the grid can be found in the GIS folder.

GIS data
We added polygon shapefiles of the Muslim and Protestant spheres as well as the 1914 German Togoland border in the GIS folder. All projections are UTM 30N.
